# Supplementary material for: A cross-kingdom conserved ER-phagy receptor maintains endoplasmic reticulum homeostasis during stress
Source: eLife. 2020 Aug 27;9:e58396. doi: 10.7554/eLife.58396 (PMC7515635; doi:10.7554/eLife.58396)
Supplement: Supplementary file 3. [file elife-58396-supp3.xlsm]

## Sheet: Main
Table S3. Quantitative proteomics analyses of AtC53 mediated degradation (TMT). For detailed description see worksheet "Analysis Summary"
Main
#	Accession	Protein group accessions	Description	Genes	GO Accessions	Pfam IDs	MW[kDa]	TMT 11plex				Imputed Normalised Abundances												log2(Fold change (imputed))					Fold change (imputed)					p-Value					Adjusted p-Value					GO terms
								# Unique peptides	Coverage	# Peptides	# PSMs	Sum	126 WT_Norm_A	127N WT_Norm_B	127C WT_Tm_A	128C WT_Tm_B	129C WT_Tm_C	128N C53_Norm_A	129N C53_Norm_B	130N C53_Norm_C	130C C53_Tm_A	131N C53_Tm_B	131C C53_Tm_C	(WT_Tm) / (WT_Norm)	(C53_Tm) / (C53_Norm)	(C53_Tm) / (WT_Tm)	(C53_Norm) / (WT_Tm)	(C53_Norm) / (WT_Norm)	(WT_Tm) / (WT_Norm)	(C53_Tm) / (C53_Norm)	(C53_Tm) / (WT_Tm)	(C53_Norm) / (WT_Tm)	(C53_Norm) / (WT_Norm)	(WT_Tm) / (WT_Norm)	(C53_Tm) / (C53_Norm)	(C53_Tm) / (WT_Tm)	(C53_Norm) / (WT_Tm)	(C53_Norm) / (WT_Norm)	(WT_Tm) / (WT_Norm)	(C53_Tm) / (C53_Norm)	(C53_Tm) / (WT_Tm)	(C53_Norm) / (WT_Tm)	(C53_Norm) / (WT_Norm)	Molecular Function
																																												# Annotations	antioxidant activity	catalytic activity	DNA binding	enzyme regulator activity	metal ion binding
317	AT5G40450.1		Symbols: unknown protein; FUNCTIONS IN: molecular_function unknown; INVOLVED IN: biological_process unknown; LOCATED IN: chloroplast, plasma membrane; EXPRESSED IN: 24 plant structures; EXPRESSED DURING: 13 growth stages; Has 30201 Blast hits to 17322 proteins in 780 species: Archae - 12; Bacteria - 1396; Metazoa - 17338; Fungi - 3422; Plants - 5037; Viruses - 0; Other Eukaryotes - 2996 (source: …	AT5G40450	[GO:0003674] [GO:0005634]; GO:0043231; GO:0043227; GO:0043229; GO:0043226; GO:0044424; GO:0005575; GO:0005622; GO:0044464; GO:0005623 [GO:0005829]; GO:0044444; GO:0005737; GO:0044424; GO:0005622; GO:0044464; GO:0005575; GO:0005623 [GO:0005886]; GO:0016020; GO:0044464; GO:0071944; GO:0005575; GO:0005623 [GO:0009507]; GO:0009536; GO:0043231; GO:0044444; GO:0043227; GO:0043229; GO:0005737; GO:004442…		322.814	211	0.665628	211	598	1.24062e+06	131532	121674	132627	94273	90716	115823	115765	114640	80556.2	123875	119144	-0.27865	-0.123525	0.0226463	0.146172	-0.132479	0.824362	0.917942	1.01582	1.10663	0.912263		0.482076	0.92208	0.35814			0.67417	0.997754	0.52058		1		ü
1195	AT3G02260.1		Symbols: BIG, DOC1, TIR3, UMB1, ASA1, LPR1, CRM1 auxin transport protein (BIG) chr3:431152-448489 REVERSE LENGTH=5098	BIG	[GO:0005488]; GO:0003674 [GO:0005515]; GO:0005488; GO:0003674 [GO:0005829]; GO:0044444; GO:0005737; GO:0044424; GO:0005622; GO:0044464; GO:0005575; GO:0005623 [GO:0007275]; GO:0032501; GO:0048856; GO:0008150; GO:0032502 [GO:0008270]; GO:0046914; GO:0046872; GO:0043169; GO:0043167; GO:0005488; GO:0003674 [GO:0009506]; GO:0005911; GO:0055044; GO:0030054; GO:0005575 [GO:0009620]; GO:0051707; GO:0043…	Pf00569, Pf02207, Pf13764	567.527	159	0.304629	159	320	736799	63955.4	64936.5	64230.8	69845	70481.8	65375.9	65720.8	65323.6	71977	67145.3	67806.6	0.0801768	0.0745118	0.0171916	-0.0573203	0.0228565	1.05715	1.053	1.01199	0.961048	1.01597		0.101055	0.763338	0.229088			0.302223	0.979571	0.388375		2					ü
5163	AT5G53460.3		Symbols: GLT1 NADH-dependent glutamate synthase 1 chr5:21700518-21709629 FORWARD LENGTH=2208	GLT1	[GO:0003824]; GO:0003674 [GO:0004499]; GO:0016709; GO:0004497; GO:0016705; GO:0016491; GO:0003824; GO:0003674 [GO:0005506]; GO:0046914; GO:0046872; GO:0043169; GO:0043167; GO:0005488; GO:0003674 [GO:0005739]; GO:0043231; GO:0044444; GO:0043227; GO:0043229; GO:0005737; GO:0044424; GO:0043226; GO:0005622; GO:0044464; GO:0005575; GO:0005623 [GO:0005829]; GO:0044444; GO:0005737; GO:0044424; GO:000562…	Pf00070, Pf00310, Pf00743, Pf00890, Pf01262, Pf01493, Pf01593, Pf01645, Pf01946, Pf03486, Pf04898, Pf07992, Pf13450, Pf13738, Pf14691	241.745	156	0.567935	156	661	1.24601e+06	109208	119164	104778	115681	115413	116130	118480	115605	116504	107635	107410	-0.0285825	-0.0799782	-0.0182181	0.0617601	0.0331777	0.980383	0.946072	0.987452	1.04374	1.02326		0.115997	0.771739	0.234477			0.321653	0.980024	0.394118		3		ü			ü
6865	AT2G32240.1		Symbols: FUNCTIONS IN: molecular_function unknown; INVOLVED IN: response to cadmium ion; LOCATED IN: plasma membrane; EXPRESSED IN: 25 plant structures; EXPRESSED DURING: 13 growth stages; CONTAINS InterPro DOMAIN/s: Prefoldin (InterPro:IPR009053); BEST Arabidopsis thaliana protein match is: unknown protein (TAIR:AT1G05320.3); Has 470429 Blast hits to 168274 proteins in 4282 species: Archae - 689…	AT2G32240	[GO:0003674] [GO:0003774]; GO:0017111; GO:0016462; GO:0016818; GO:0016817; GO:0016787; GO:0003824; GO:0003674 [GO:0005737]; GO:0044424; GO:0005622; GO:0044464; GO:0005575; GO:0005623 [GO:0005829]; GO:0044444; GO:0005737; GO:0044424; GO:0005622; GO:0044464; GO:0005575; GO:0005623 [GO:0005886]; GO:0016020; GO:0044464; GO:0071944; GO:0005575; GO:0005623 [GO:0006914]; GO:0044248; GO:0061919; GO:00090…	Pf01576, Pf04111, Pf05622, Pf07888, Pf13166, Pf13514	148.525	123	0.712678	126	388	960801	80317.2	73333.4	86294.9	88607.4	91111.8	86996.7	86625.6	90337.1	93416.4	91254	92506.1	0.208024	0.0706795	0.0595901	-0.0110894	0.196935	1.1551	1.05021	1.04217	0.992343	1.14626		0.0802832	0.170592	0.756986			0.272077	0.846801	0.841293		2		ü
5027	ATCG00490.1	AT2G07732.1; ATMG00280.1	Symbols: RBCL ribulose-bisphosphate carboxylases chrC:54958-56397 FORWARD LENGTH=479	rbcL	[GO:0000287]; GO:0046872; GO:0043169; GO:0043167; GO:0005488; GO:0003674 [GO:0004497]; GO:0016491; GO:0003824; GO:0003674 [GO:0005618]; GO:0030312; GO:0044464; GO:0071944; GO:0005575; GO:0005623 [GO:0009507]; GO:0009536; GO:0043231; GO:0044444; GO:0043227; GO:0043229; GO:0005737; GO:0044424; GO:0043226; GO:0005622; GO:0044464; GO:0005575; GO:0005623 [GO:0009535]; GO:0009534; GO:0044434; GO:005503…	Pf00016, Pf02788	52.922	119	0.670146	119	3793	5.88853e+06	552316	671102	571140	546938	547191	506083	493489	468286	472705	544415	514864	-0.133592	0.0600191	-0.122475	-0.182494	-0.316086	0.911559	1.04248	0.91861	0.881178	0.803246		0.373709	0.0942987	0.00420563			0.587067	0.821282	0.0382964		2		ü			ü
10504	AT3G15950.1	AT3G15950.2	Symbols: NAI2 DNA topoisomerase-related chr3:5397783-5402610 REVERSE LENGTH=772	NAI2	[GO:0005515]; GO:0005488; GO:0003674 [GO:0005576]; GO:0005575 [GO:0005777]; GO:0042579; GO:0043231; GO:0044444; GO:0043227; GO:0043229; GO:0005737; GO:0044424; GO:0043226; GO:0005622; GO:0044464; GO:0005575; GO:0005623 [GO:0005783]; GO:0012505; GO:0043231; GO:0044444; GO:0044464; GO:0043227; GO:0043229; GO:0005737; GO:0044424; GO:0005575; GO:0005623; GO:0043226; GO:0005622 [GO:0005788]; GO:004443…	Pf12128, Pf13514, Pf13654	84.965	114	0.733161	115	647	1.25134e+06	125480	125551	110515	83558.1	81646.8	138968	135447	143194	81919	113810	111252	-0.463675	-0.45924	0.153389	0.612629	0.148954	0.725137	0.727369	1.11218	1.52904	1.10877		0.0123608	0.416971	0.00247467			0.117684	0.922741	0.0288553		2		ü
6226	AT1G79280.1	AT1G79280.3; AT1G79280.2	Symbols: NUA, AtTPR nuclear pore anchor chr1:29819176-29832809 REVERSE LENGTH=2093	NUA	[GO:0005487]; GO:0005215; GO:0003674 [GO:0005515]; GO:0005488; GO:0003674 [GO:0005634]; GO:0043231; GO:0043227; GO:0043229; GO:0043226; GO:0044424; GO:0005575; GO:0005622; GO:0044464; GO:0005623 [GO:0005635]; GO:0012505; GO:0031967; GO:0044428; GO:0044464; GO:0031975; GO:0043227; GO:0044446; GO:0005634; GO:0005575; GO:0005623; GO:0043226; GO:0043229; GO:0044422; GO:0044424; GO:0043231; GO:0005622…	Pf07926	236.896	99	0.471094	99	196	445793	39497.2	39757.8	39742.1	43381.9	40029.6	39818.9	40756.7	39805.7	41608.1	40593.6	40801.6	0.0497808	0.0310917	-0.000694486	-0.0317861	0.0179947	1.03511	1.02178	0.999519	0.978208	1.01255		0.359286	0.988803	0.480573			0.574149	0.999547	0.631184		2
108	AT4G02510.1		Symbols: TOC159, TOC86, PPI2, TOC160, ATTOC159 translocon at the outer envelope membrane of chloroplasts 159 chr4:1104766-1109360 FORWARD LENGTH=1503	TOC159	[GO:0000166]; GO:0036094; GO:1901265; GO:0005488; GO:0097159; GO:1901363; GO:0003674 [GO:0003924]; GO:0017111; GO:0016462; GO:0016818; GO:0016817; GO:0016787; GO:0003824; GO:0003674 [GO:0004888]; GO:0038023; GO:0099600; GO:0004871; GO:0004872; GO:0003674; GO:0060089 [GO:0004930]; GO:0004888; GO:0038023; GO:0099600; GO:0004871; GO:0004872; GO:0003674; GO:0060089 [GO:0005515]; GO:0005488; GO:000367…	Pf00735, Pf01926, Pf03193, Pf04548, Pf11886	160.721	96	0.527611	96	320	741305	70968.3	75003.7	62768.2	67380.2	68815.4	67247	67867.6	65669.6	70535.4	63368.4	61681.2	-0.138705	-0.0401594	-0.0260493	0.0141101	-0.124595	0.908334	0.972547	0.982106	1.00983	0.917261		0.510243	0.713387	0.751697			0.69598	0.974633	0.837888		6		ü			ü
11299	ATCG01130.1	AT2G07739.1; ATCG01000.1; ATMG00370.1	Symbols: YCF1.2 Ycf1 protein chrC:123884-129244 REVERSE LENGTH=1786		[GO:0016021]; GO:0031224; GO:0044425; GO:0005575; GO:0016020	Pf05758	213.56	93	0.404255	93	252	535062	48651.9	53452.3	50148.4	50495.6	52031.5	46193.7	45790.2	44743.2	48970.8	46439	48145.5	-0.00312489	0.0700845	-0.0890297	-0.159114	-0.162239	0.997836	1.04978	0.940155	0.895575	0.893637		0.0985465	0.0671783	0.00187915			0.2977	0.797129	0.0254322		0
2957	AT1G20960.2	AT2G42270.1	Symbols: emb1507 U5 small nuclear ribonucleoprotein helicase, putative chr1:7302591-7309914 REVERSE LENGTH=2171	emb1507	[GO:0000166]; GO:0036094; GO:1901265; GO:0005488; GO:0097159; GO:1901363; GO:0003674 [GO:0003676]; GO:0097159; GO:1901363; GO:0005488; GO:0003674 [GO:0003677]; GO:0003676; GO:0097159; GO:1901363; GO:0005488; GO:0003674 [GO:0003723]; GO:0003676; GO:0097159; GO:1901363; GO:0005488; GO:0003674 [GO:0004386]; GO:0017111; GO:0016462; GO:0016818; GO:0016817; GO:0016787; GO:0003824; GO:0003674 [GO:000551…	Pf00270, Pf00271, Pf02889, Pf04851	246.95	91	0.386458	93	253	510743	46887.1	45169.7	47125.4	47604.9	46771.2	45661.3	46247.2	45990.3	47415.4	44679.3	47190.8	0.0354728	0.0139344	-0.0232553	-0.0371896	-0.00171681	1.02489	1.00971	0.98401	0.974552	0.998811		0.716903	0.581974	0.186978			0.845317	0.958823	0.339943		5		ü	ü
10475	AT1G01320.2	AT1G01320.1	Symbols: Tetratricopeptide repeat (TPR)-like superfamily protein chr1:121582-130099 REVERSE LENGTH=1787	AT1G01320	[GO:0005515]; GO:0005488; GO:0003674 [GO:0005634]; GO:0043231; GO:0043227; GO:0043229; GO:0043226; GO:0044424; GO:0005575; GO:0005622; GO:0044464; GO:0005623 [GO:0005737]; GO:0044424; GO:0005622; GO:0044464; GO:0005575; GO:0005623 [GO:0005829]; GO:0044444; GO:0005737; GO:0044424; GO:0005622; GO:0044464; GO:0005575; GO:0005623 [GO:0016021]; GO:0031224; GO:0044425; GO:0005575; GO:0016020	Pf12807, Pf13374, Pf13414, Pf13424, Pf15044	197.377	91	0.481254	101	305	488576	49643.2	55360.4	41147.7	39970.6	40372.4	46492.1	47537	44812.5	40261.1	41514.1	41464.9	-0.372518	-0.171688	0.0205851	0.192273	-0.180245	0.772433	0.887804	1.01437	1.14256	0.882553		0.00359189	0.586689	0.0012628			0.0711739	0.960081	0.0205695		1
3543	AT4G17140.3	AT4G17140.2; AT4G17140.1	Symbols: pleckstrin homology (PH) domain-containing protein chr4:9613617-9636618 REVERSE LENGTH=4219	AT4G17140	[GO:0005773]; GO:0043231; GO:0044444; GO:0043227; GO:0043229; GO:0005737; GO:0044424; GO:0043226; GO:0005622; GO:0044464; GO:0005575; GO:0005623 [GO:0005794]; GO:0012505; GO:0043231; GO:0044444; GO:0044464; GO:0043227; GO:0043229; GO:0005737; GO:0044424; GO:0005575; GO:0005623; GO:0043226; GO:0005622 [GO:0005886]; GO:0016020; GO:0044464; GO:0071944; GO:0005575; GO:0005623 [GO:0008150] [GO:0009506…	Pf00169, Pf06101, Pf06650, Pf12624	470.926	90	0.239156	90	141	274036	25084	24148.9	25627	24373.2	23945.4	25067.7	25195.7	24878.7	24277.5	25930	25508.3	0.00153969	0.0104305	0.0341698	0.0237393	0.025279	1.00107	1.00726	1.02397	1.01659	1.01768		0.788481	0.493662	0.514947			0.886219	0.944041	0.658293		0
4732	AT3G43300.1	AT3G43300.2	Symbols: ATMIN7, BEN1 HOPM interactor 7 chr3:15234235-15245034 REVERSE LENGTH=1758	ATMIN7	[GO:0005085]; GO:0051020; GO:0098772; GO:0019899; GO:0003674; GO:0005515; GO:0005488 [GO:0005086]; GO:0005085; GO:0051020; GO:0098772; GO:0019899; GO:0003674; GO:0005515; GO:0005488 [GO:0005515]; GO:0005488; GO:0003674 [GO:0005634]; GO:0043231; GO:0043227; GO:0043229; GO:0043226; GO:0044424; GO:0005575; GO:0005622; GO:0044464; GO:0005623 [GO:0005769]; GO:0005768; GO:0012505; GO:0031410; GO:004446…	Pf01369, Pf09324, Pf12783	194.932	90	0.431741	91	282	576112	51372	49901.2	52609.2	52437.3	52551	51729.9	51753.4	52086.9	54043.2	54484.7	53143.1	0.0531805	0.0554249	0.0367401	-0.0186848	0.0344956	1.03755	1.03917	1.02579	0.987132	1.0242		0.114192	0.31387	0.464401			0.318865	0.899151	0.617416		1
8166	AT4G28080.1		Symbols: Tetratricopeptide repeat (TPR)-like superfamily protein chr4:13948993-13957840 REVERSE LENGTH=1819	AT4G28080	[GO:0005515]; GO:0005488; GO:0003674 [GO:0005634]; GO:0043231; GO:0043227; GO:0043229; GO:0043226; GO:0044424; GO:0005575; GO:0005622; GO:0044464; GO:0005623 [GO:0007049]; GO:0009987; GO:0008150 [GO:0007275]; GO:0032501; GO:0048856; GO:0008150; GO:0032502 [GO:0009737]; GO:0001101; GO:0009725; GO:0033993; GO:0097305; GO:0042221; GO:0009719; GO:0010033; GO:1901700; GO:0050896; GO:0008150 [GO:001602…	Pf12807, Pf13374, Pf13414, Pf13424, Pf15044	198.992	88	0.441451	100	307	480346	51227.3	56918.5	38384.9	37102.7	38180.1	47529.4	48276.9	45918.6	36692.6	40592.4	39522.5	-0.511277	-0.279952	0.0381624	0.318115	-0.193163	0.701601	0.823618	1.02681	1.2467	0.874686		0.00125971	0.47564	7.52501e-05			0.0442232	0.935218	0.00553694		1
10881	AT1G67120.1		Symbols: ATPases;nucleotide binding;ATP binding;nucleoside-triphosphatases;transcription factor binding chr1:25069727-25095526 REVERSE LENGTH=5393	AT1G67120	[GO:0000027]; GO:0022618; GO:0042255; GO:0042273; GO:0022613; GO:0034622; GO:0071826; GO:0042254; GO:0070925; GO:0044085; GO:0065003; GO:0043933; GO:0006996; GO:0022607; GO:0071840; GO:0016043; GO:0008150; GO:0009987 [GO:0005524]; GO:0032559; GO:0035639; GO:0030554; GO:0032555; GO:0043168; GO:1901265; GO:0017076; GO:0032553; GO:0043167; GO:0097159; GO:1901363; GO:0000166; GO:0097367; GO:0005488; …	Pf00004, Pf00158, Pf04615, Pf07724, Pf07726, Pf07728, Pf13173, Pf13191, Pf13207, Pf13238, Pf13401	610.771	87	0.170962	87	125	251074	21631.1	24028.3	20220.9	23948.7	24476.4	21754.1	22625.8	22285.4	26744.2	21637.8	21721.2	0.000143053	0.0655083	0.0282314	-0.0372769	-0.0371339	1.0001	1.04645	1.01976	0.974493	0.974589		0.487246	0.815181	0.647178			0.67814	0.986741	0.764022		3		ü
4363	AT5G04140.1	AT5G04140.2	Symbols: GLU1, GLS1, GLUS, FD-GOGAT glutamate synthase 1 chr5:1130031-1138186 FORWARD LENGTH=1622	GLU1	[GO:0003824]; GO:0003674 [GO:0005515]; GO:0005488; GO:0003674 [GO:0005739]; GO:0043231; GO:0044444; GO:0043227; GO:0043229; GO:0005737; GO:0044424; GO:0043226; GO:0005622; GO:0044464; GO:0005575; GO:0005623 [GO:0005759]; GO:0044429; GO:0070013; GO:0005739; GO:0044444; GO:0044446; GO:0043229; GO:0043233; GO:0044424; GO:0043231; GO:0005737; GO:0044422; GO:0043226; GO:0031974; GO:0005622; GO:0044464…	Pf00310, Pf01493, Pf01645, Pf04898	176.64	86	0.575216	105	474	790413	78399.4	83841.2	77665.1	67617.4	64791.8	75787	72218.5	69083.3	57113.1	72354.7	71541.1	-0.21576	-0.118325	-0.0675977	0.0507272	-0.165033	0.861092	0.921257	0.954226	1.03579	0.891908		0.283651	0.587577	0.533478			0.501946	0.960081	0.674114		3		ü			ü
11429	AT5G41790.1		Symbols: CIP1 COP1-interactive protein 1 chr5:16727530-16732391 FORWARD LENGTH=1586	CIP1	[GO:0000921]; GO:0031106; GO:0043623; GO:0070925; GO:0032185; GO:0006461; GO:0034622; GO:0006996; GO:0022607; GO:0007010; GO:0065003; GO:0070271; GO:0071822; GO:0016043; GO:0044085; GO:0043933; GO:0009987; GO:0071840; GO:0008150 [GO:0003779]; GO:0008092; GO:0005515; GO:0005488; GO:0003674 [GO:0005198]; GO:0003674 [GO:0005515]; GO:0005488; GO:0003674 [GO:0005634]; GO:0043231; GO:0043227; GO:004322…	Pf00038, Pf04111, Pf05667, Pf06160, Pf12128, Pf12252, Pf13166	181.867	85	0.501892	86	178	455928	41730.3	45220.8	39910.2	42076.7	42580.2	40063.3	41028.1	40691.2	41277.2	41271.7	40078.6	-0.0657199	0.00990769	-0.0222096	-0.0321173	-0.0978372	0.955468	1.00689	0.984723	0.977984	0.934433		0.766751	0.614137	0.390526			0.873295	0.964881	0.550068		2
1251	AT4G29060.1	AT4G29060.2	Symbols: emb2726 elongation factor Ts family protein chr4:14317744-14321315 FORWARD LENGTH=953	emb2726	[GO:0003676]; GO:0097159; GO:1901363; GO:0005488; GO:0003674 [GO:0003729]; GO:0003723; GO:0003676; GO:0097159; GO:1901363; GO:0005488; GO:0003674 [GO:0003746]; GO:0008135; GO:0003723; GO:0003676; GO:0097159; GO:1901363; GO:0005488; GO:0003674 [GO:0005515]; GO:0005488; GO:0003674 [GO:0005622]; GO:0044464; GO:0005575; GO:0005623 [GO:0005739]; GO:0043231; GO:0044444; GO:0043227; GO:0043229; GO:00057…	Pf00575, Pf00627, Pf00889	103.718	80	0.516264	80	392	804894	79353.4	86386.8	75939.3	69186.7	68901.3	74507.5	73706.5	71274.4	63469.2	71631.2	70537.9	-0.216261	-0.0958398	-0.0582763	0.0375634	-0.178697	0.860794	0.935727	0.960411	1.02638	0.8835		0.135272	0.422488	0.46069			0.346677	0.922741	0.614215		2
893	AT4G24190.1	AT4G24190.2	Symbols: SHD, HSP90.7, AtHsp90.7, AtHsp90-7 Chaperone protein htpG family protein chr4:12551902-12555851 REVERSE LENGTH=823	SHD	[GO:0000166]; GO:0036094; GO:1901265; GO:0005488; GO:0097159; GO:1901363; GO:0003674 [GO:0005524]; GO:0032559; GO:0035639; GO:0030554; GO:0032555; GO:0043168; GO:1901265; GO:0017076; GO:0032553; GO:0043167; GO:0097159; GO:1901363; GO:0000166; GO:0097367; GO:0005488; GO:0036094; GO:0003674 [GO:0005634]; GO:0043231; GO:0043227; GO:0043229; GO:0043226; GO:0044424; GO:0005575; GO:0005622; GO:0044464;…	Pf00118, Pf00183, Pf02518, Pf13589	94.146	79	0.585662	84	521	1.0369e+06	58307.9	60407.2	97480.5	143117	150654	58892.6	60004	59503	156224	95590.4	96714.7	1.10993	0.926681	-0.180418	-1.1071	0.00282936	2.15835	1.9009	0.882447	0.464227	1.00196		0.00306556	0.509237	0.000634758			0.065414	0.947743	0.0144368		3		ü
10313	AT4G11420.1		Symbols: EIF3A, ATEIF3A-1, EIF3A-1, ATTIF3A1, TIF3A1 eukaryotic translation initiation factor 3A chr4:6947834-6952053 REVERSE LENGTH=987	EIF3A	[GO:0001731]; GO:0002183; GO:0022618; GO:0002181; GO:0006413; GO:0022613; GO:0034622; GO:0071826; GO:0006412; GO:0044237; GO:0044085; GO:0065003; GO:0043933; GO:0010467; GO:0034645; GO:0043043; GO:0044267; GO:0008152; GO:0009987; GO:0071840; GO:0022607; GO:0016043; GO:0043170; GO:0009059; GO:0044249; GO:0044260; GO:0006518; GO:0043604; GO:1901566; GO:0019538; GO:0008150; GO:0071704; GO:1901576; G…	Pf01399	114.229	78	0.513678	78	254	444695	40711.7	40798	39304.6	40774.7	41063.7	40145.1	40612.6	40210.5	41486.1	39617.8	39969.7	-0.013559	0.000986636	-0.000851007	-0.00183764	-0.0153967	0.990646	1.00068	0.99941	0.998727	0.989385		0.977368	0.983653	0.951685			0.988877	0.999399	0.969625		2
11777	AT4G20850.1		Symbols: TPP2 tripeptidyl peptidase ii chr4:11160935-11169889 REVERSE LENGTH=1380	TPP2	[GO:0004177]; GO:0008238; GO:0070011; GO:0008233; GO:0016787; GO:0140096; GO:0003824; GO:0003674 [GO:0004252]; GO:0004175; GO:0008236; GO:0070011; GO:0017171; GO:0008233; GO:0016787; GO:0140096; GO:0003824; GO:0003674 [GO:0005737]; GO:0044424; GO:0005622; GO:0044464; GO:0005575; GO:0005623 [GO:0005773]; GO:0043231; GO:0044444; GO:0043227; GO:0043229; GO:0005737; GO:0044424; GO:0043226; GO:0005622…	Pf00082, Pf12580, Pf14265	152.273	76	0.504348	76	261	491455	42410.5	44593.3	44531.1	46758	46222.9	42324	43116.9	43428.9	48206.6	43992.6	45870.3	0.0755869	0.098558	0.00514004	-0.0934179	-0.017831	1.05379	1.0707	1.00357	0.9373	0.987717		0.0632886	0.919112	0.0243496			0.245466	0.997561	0.0990933		1		ü
5597	AT1G65010.1		Symbols: Plant protein of unknown function (DUF827) chr1:24149543-24154024 FORWARD LENGTH=1345	AT1G65010	[GO:0000795]; GO:0099086; GO:0000794; GO:0044454; GO:0000228; GO:0000793; GO:0044427; GO:0044428; GO:0005694; GO:0031981; GO:0044446; GO:0005634; GO:0043232; GO:0070013; GO:0043229; GO:0044422; GO:0044424; GO:0043231; GO:0043228; GO:0043233; GO:0043226; GO:0005575; GO:0005622; GO:0044464; GO:0043227; GO:0031974; GO:0005623 [GO:0005634]; GO:0043231; GO:0043227; GO:0043229; GO:0043226; GO:0044424; …	Pf01496, Pf04111, Pf05557, Pf05701, Pf08317	152.609	75	0.547955	81	172	328253	31448.8	30654.6	28542.2	28854.3	29226.2	30802	31295.4	31228.9	29154.5	28242.3	28803.4	-0.104838	-0.114679	-0.0071094	0.107569	0.00273154	0.92991	0.923588	0.995084	1.07741	1.0019		0.0104165	0.845801	0.00627985			0.11072	0.991277	0.0466311		1
2759	AT3G52140.4	AT3G52140.1; AT3G52140.2; AT3G52140.3	Symbols: tetratricopeptide repeat (TPR)-containing protein chr3:19333232-19341295 FORWARD LENGTH=1419	AT3G52140; NOXY38	[GO:0003723]; GO:0003676; GO:0097159; GO:1901363; GO:0005488; GO:0003674 [GO:0005515]; GO:0005488; GO:0003674 [GO:0005634]; GO:0043231; GO:0043227; GO:0043229; GO:0043226; GO:0044424; GO:0005575; GO:0005622; GO:0044464; GO:0005623 [GO:0005737]; GO:0044424; GO:0005622; GO:0044464; GO:0005575; GO:0005623 [GO:0005829]; GO:0044444; GO:0005737; GO:0044424; GO:0005622; GO:0044464; GO:0005575; GO:000562…	Pf05303, Pf12807, Pf13236, Pf13374, Pf13424, Pf15044	155.07	74	0.384073	74	242	479056	43887.9	44981.8	41600	44153	45531.8	42450.2	43650.9	43369.1	46793.4	40613.9	42024.1	-0.0229255	-0.00298498	-0.0221589	-0.0191739	-0.0420994	0.984235	0.997933	0.984758	0.986798	0.971241		0.961159	0.756924	0.656066			0.980281	0.978337	0.770353		2
9611	AT5G42950.1		Symbols: GYF domain-containing protein chr5:17224436-17231044 FORWARD LENGTH=1714	AT5G42950	[GO:0003729]; GO:0003723; GO:0003676; GO:0097159; GO:1901363; GO:0005488; GO:0003674 [GO:0005515]; GO:0005488; GO:0003674 [GO:0009507]; GO:0009536; GO:0043231; GO:0044444; GO:0043227; GO:0043229; GO:0005737; GO:0044424; GO:0043226; GO:0005622; GO:0044464; GO:0005575; GO:0005623 [GO:0009737]; GO:0001101; GO:0009725; GO:0033993; GO:0097305; GO:0042221; GO:0009719; GO:0010033; GO:1901700; GO:0050896…	Pf02213	187.504	74	0.420653	74	167	270223	25428.2	25487.8	23983	24223.3	24343.6	24578	25267.8	24464	24984.8	23705.8	23756.6	-0.0741318	-0.0369031	-0.00244484	0.0344583	-0.0396735	0.949914	0.974745	0.998307	1.02417	0.972875		0.357389	0.951514	0.252198			0.572961	0.998017	0.413068		2
8816	ATCG00480.1		Symbols: ATPB, PB ATP synthase subunit beta chrC:52660-54156 REVERSE LENGTH=498	atpB	[GO:0000166]; GO:0036094; GO:1901265; GO:0005488; GO:0097159; GO:1901363; GO:0003674 [GO:0005524]; GO:0032559; GO:0035639; GO:0030554; GO:0032555; GO:0043168; GO:1901265; GO:0017076; GO:0032553; GO:0043167; GO:0097159; GO:1901363; GO:0000166; GO:0097367; GO:0005488; GO:0036094; GO:0003674 [GO:0005618]; GO:0030312; GO:0044464; GO:0071944; GO:0005575; GO:0005623 [GO:0006754]; GO:0009152; GO:0009168…	Pf00006, Pf00306, Pf02874	53.9	73	0.674699	76	924	1.26994e+06	117314	138894	120979	121939	122679	110657	107014	101997	106460	112354	109659	-0.0669101	0.0396546	-0.154805	-0.194459	-0.261369	0.95468	1.02787	0.898254	0.8739	0.834296		0.402262	0.00663075	0.00217639			0.609847	0.797129	0.0273595		4		ü			ü
11528	AT2G04030.1	AT2G04030.2	Symbols: CR88, EMB1956, HSP90.5, Hsp88.1, AtHsp90.5 Chaperone protein htpG family protein chr2:1281983-1285909 FORWARD LENGTH=780	CR88	[GO:0000166]; GO:0036094; GO:1901265; GO:0005488; GO:0097159; GO:1901363; GO:0003674 [GO:0005515]; GO:0005488; GO:0003674 [GO:0005524]; GO:0032559; GO:0035639; GO:0030554; GO:0032555; GO:0043168; GO:1901265; GO:0017076; GO:0032553; GO:0043167; GO:0097159; GO:1901363; GO:0000166; GO:0097367; GO:0005488; GO:0036094; GO:0003674 [GO:0005739]; GO:0043231; GO:0044444; GO:0043227; GO:0043229; GO:0005737…	Pf00183	88.608	73	0.626923	80	386	653102	56017.7	68610.3	55013.8	63545.3	64534.7	54604.3	56574.9	54566.2	68633.9	55081.2	55919.8	-0.0262686	0.108886	-0.0312714	-0.140157	-0.166426	0.981957	1.0784	0.978558	0.90742	0.891047		0.27032	0.785101	0.0823916			0.489798	0.982374	0.202494		2
11702	AT1G07940.2	AT5G60390.2; AT1G35550.1; AT1G07930.2	Symbols: GTP binding Elongation factor Tu family protein chr1:2463350-2464792 REVERSE LENGTH=449	AT1G07940; AT5G60390; AT1G07920; AT1G07930	[GO:0000166]; GO:0036094; GO:1901265; GO:0005488; GO:0097159; GO:1901363; GO:0003674 [GO:0003729]; GO:0003723; GO:0003676; GO:0097159; GO:1901363; GO:0005488; GO:0003674 [GO:0003746]; GO:0008135; GO:0003723; GO:0003676; GO:0097159; GO:1901363; GO:0005488; GO:0003674 [GO:0003924]; GO:0017111; GO:0016462; GO:0016818; GO:0016817; GO:0016787; GO:0003824; GO:0003674 [GO:0005516]; GO:0005515; GO:000548…	Pf00009, Pf03143, Pf03144	49.471	72	0.688196	72	925	1.91853e+06	171003	177066	170565	176160	177435	172370	173135	172965	183871	171025	172936	0.00567907	0.0250854	0.00954677	-0.0155386	-0.00985951	1.00394	1.01754	1.00664	0.989287	0.993189		0.544665	0.83718	0.597589			0.722701	0.990591	0.725207		4		ü
3714	AT2G22125.1		Symbols: CSI1 binding chr2:9406793-9414223 FORWARD LENGTH=2150	AT2G22125; CSI1	[GO:0005488]; GO:0003674 [GO:0005515]; GO:0005488; GO:0003674 [GO:0005634]; GO:0043231; GO:0043227; GO:0043229; GO:0043226; GO:0044424; GO:0005575; GO:0005622; GO:0044464; GO:0005623 [GO:0005737]; GO:0044424; GO:0005622; GO:0044464; GO:0005575; GO:0005623 [GO:0005794]; GO:0012505; GO:0043231; GO:0044444; GO:0044464; GO:0043227; GO:0043229; GO:0005737; GO:0044424; GO:0005575; GO:0005623; GO:004322…	Pf00168, Pf00514	230.562	70	0.322326	70	162	289389	27653.4	27682.3	24584.2	24318.5	24230.8	27898.9	28645.5	28792	24609.2	25297.9	25675.8	-0.182668	-0.175185	0.0473337	0.222519	0.0398515	0.881072	0.885654	1.03335	1.16677	1.02801		0.0021852	0.235809	0.000201059			0.0571648	0.872118	0.00882053		1
12404	AT4G34450.1	AT2G16200.1; AT2G16200.2	Symbols: coatomer gamma-2 subunit, putative / gamma-2 coat protein, putative / gamma-2 COP, putative chr4:16471956-16476795 FORWARD LENGTH=886	AT4G34450	[GO:0000139]; GO:0044431; GO:0098588; GO:0098791; GO:0005794; GO:0044444; GO:0044446; GO:0031090; GO:0031984; GO:0012505; GO:0043231; GO:0005737; GO:0044424; GO:0043229; GO:0044422; GO:0016020; GO:0043227; GO:0044464; GO:0005622; GO:0043226; GO:0005575; GO:0005623 [GO:0005198]; GO:0003674 [GO:0005488]; GO:0003674 [GO:0005634]; GO:0043231; GO:0043227; GO:0043229; GO:0043226; GO:0044424; GO:0005575…	Pf01602, Pf08752	98.429	70	0.668172	70	236	414267	36104.7	34917.4	38020.9	39091.1	38176.6	36892.4	37254.6	37417.2	39125.8	37952.5	39313.6	0.114039	0.0609658	0.0136744	-0.0472915	0.0667479	1.08225	1.04316	1.00952	0.967752	1.04735		0.103838	0.719446	0.1243			0.305265	0.974633	0.261402		2
5881	AT2G41220.1		Symbols: GLU2 glutamate synthase 2 chr2:17177934-17188388 FORWARD LENGTH=1629	GLU2	[GO:0003824]; GO:0003674 [GO:0006537]; GO:0006536; GO:0009084; GO:0043650; GO:0009064; GO:0043648; GO:1901607; GO:0046394; GO:1901605; GO:0019752; GO:0008652; GO:0016053; GO:0006520; GO:0043436; GO:1901566; GO:0006082; GO:0044249; GO:0044283; GO:1901576; GO:0044238; GO:1901564; GO:0044237; GO:0044281; GO:0071704; GO:0009058; GO:0008152; GO:0006807; GO:0009987; GO:0008150 [GO:0006541]; GO:0009064;…	Pf00310, Pf01493, Pf01645, Pf04898	177.64	68	0.480049	87	239	290613	24425.6	23714	25854.8	26907.9	27139.1	26336.9	26437.6	27119.5	28219.1	26242.4	28216.3	0.145878	0.0486999	0.0487559	5.59528e-05	0.145934	1.1064	1.03433	1.03437	1.00004	1.10645		0.288835	0.339429	0.998649			0.50643	0.908763	0.999351		2		ü			ü
2153	AT1G74260.1		Symbols: PUR4 purine biosynthesis 4 chr1:27923005-27927764 REVERSE LENGTH=1407	PUR4	[GO:0000166]; GO:0036094; GO:1901265; GO:0005488; GO:0097159; GO:1901363; GO:0003674 [GO:0003824]; GO:0003674 [GO:0004642]; GO:0016884; GO:0016879; GO:0016874; GO:0003824; GO:0003674 [GO:0005524]; GO:0032559; GO:0035639; GO:0030554; GO:0032555; GO:0043168; GO:1901265; GO:0017076; GO:0032553; GO:0043167; GO:0097159; GO:1901363; GO:0000166; GO:0097367; GO:0005488; GO:0036094; GO:0003674 [GO:0005737…	Pf00586, Pf02769, Pf13507	153.856	67	0.452026	67	172	393048	37237.5	35877.2	36259.8	34253.7	33653.8	36614.5	37028	36939	33458	35058.1	36668.8	-0.0747779	-0.0731757	0.0137482	0.0869238	0.0121459	0.949488	0.950543	1.00958	1.0621	1.00845		0.136378	0.802835	0.0541278			0.348164	0.986117	0.157107		3		ü			ü
2963	AT3G05900.1		Symbols: neurofilament protein-related chr3:1761408-1763854 REVERSE LENGTH=673	AT3G05900	[GO:0003674] [GO:0005737]; GO:0044424; GO:0005622; GO:0044464; GO:0005575; GO:0005623 [GO:0008150]		73.41	67	0.846954	67	215	506440	55099.6	49787.6	49999.8	42826.1	42307.4	45248.6	46164.2	46244.6	39397.2	45957	43407.5	-0.221807	-0.0992036	-0.0683335	0.03087	-0.190937	0.857491	0.933548	0.953739	1.02163	0.876037		0.154434	0.477368	0.671266			0.372085	0.93537	0.782074		0
2964	AT1G06950.1		Symbols: ATTIC110, TIC110 translocon at the inner envelope membrane of chloroplasts 110 chr1:2130303-2135563 REVERSE LENGTH=1016	TIC110	[GO:0005515]; GO:0005488; GO:0003674 [GO:0006810]; GO:0051234; GO:0051179; GO:0008150 [GO:0009507]; GO:0009536; GO:0043231; GO:0044444; GO:0043227; GO:0043229; GO:0005737; GO:0044424; GO:0043226; GO:0005622; GO:0044464; GO:0005575; GO:0005623 [GO:0009528]; GO:0019866; GO:0042170; GO:0031090; GO:0031967; GO:0044424; GO:0009526; GO:0044435; GO:0016020; GO:0043227; GO:0044422; GO:0031975; GO:0044446…		112.051	67	0.5	67	283	508485	46588.9	50245.3	45703.3	46959.1	47003.7	44962.7	44962.3	43920.1	48097.3	45340.4	44701.9	-0.0556621	0.0449209	-0.0164617	-0.0613826	-0.117045	0.962153	1.03163	0.988654	0.958345	0.922075		0.304917	0.71743	0.0704391			0.522604	0.974633	0.184122		1
8792	AT1G56070.1		Symbols: LOS1 Ribosomal protein S5/Elongation factor G/III/V family protein chr1:20968245-20971077 REVERSE LENGTH=843	LOS1	[GO:0000166]; GO:0036094; GO:1901265; GO:0005488; GO:0097159; GO:1901363; GO:0003674 [GO:0003729]; GO:0003723; GO:0003676; GO:0097159; GO:1901363; GO:0005488; GO:0003674 [GO:0003746]; GO:0008135; GO:0003723; GO:0003676; GO:0097159; GO:1901363; GO:0005488; GO:0003674 [GO:0003924]; GO:0017111; GO:0016462; GO:0016818; GO:0016817; GO:0016787; GO:0003824; GO:0003674 [GO:0005507]; GO:0046914; GO:004687…	Pf00009, Pf00679, Pf03144, Pf03764, Pf14492	93.83	67	0.586002	107	839	1.02585e+06	93444.3	94113.3	91873.4	92756.1	93055.4	92976.1	94319.5	95215.5	95207.9	89602.8	93286.7	-0.0188599	-0.0231059	0.00170588	0.0248118	0.00595186	0.987012	0.984112	1.00118	1.01735	1.00413		0.549339	0.966454	0.36955			0.726494	0.998846	0.530896		4		ü			ü
11887	AT5G46070.1		Symbols: Guanylate-binding family protein chr5:18683468-18688397 FORWARD LENGTH=1082	AT5G46070	[GO:0000166]; GO:0036094; GO:1901265; GO:0005488; GO:0097159; GO:1901363; GO:0003674 [GO:0000795]; GO:0099086; GO:0000794; GO:0044454; GO:0000228; GO:0000793; GO:0044427; GO:0044428; GO:0005694; GO:0031981; GO:0044446; GO:0005634; GO:0043232; GO:0070013; GO:0043229; GO:0044422; GO:0044424; GO:0043231; GO:0043228; GO:0043233; GO:0043226; GO:0005575; GO:0005622; GO:0044464; GO:0043227; GO:0031974; …	Pf00261, Pf00769, Pf01576, Pf02263, Pf02463, Pf02841, Pf04111, Pf04156, Pf05483, Pf05557, Pf09726, Pf09731, Pf11932, Pf12128, Pf12718, Pf13166	122.702	67	0.465804	67	149	309528	28938.9	27911.2	29243	27470.7	27202.8	27542.8	27988.8	27473.7	27862.8	29331.2	28562.5	-0.0236806	0.0467722	0.0317167	-0.0150555	-0.0387362	0.98372	1.03295	1.02223	0.989619	0.973507		0.220815	0.514248	0.69616			0.444758	0.947743	0.798579		4		ü
12305	AT1G70320.1		Symbols: UPL2 ubiquitin-protein ligase 2 chr1:26488745-26501281 REVERSE LENGTH=3658	UPL2	[GO:0000151]; GO:0044424; GO:1990234; GO:0005622; GO:0044464; GO:1902494; GO:0005575; GO:0005623; GO:0032991 [GO:0004842]; GO:0019787; GO:0016740; GO:0140096; GO:0003824; GO:0003674 [GO:0005488]; GO:0003674 [GO:0005515]; GO:0005488; GO:0003674 [GO:0005634]; GO:0043231; GO:0043227; GO:0043229; GO:0043226; GO:0044424; GO:0005575; GO:0005622; GO:0044464; GO:0005623 [GO:0005739]; GO:0043231; GO:00444…	Pf00627, Pf00632, Pf06012, Pf06025, Pf14377	403.365	66	0.347458	120	293	266913	23825.8	24069.2	23841.4	24118.6	24182.2	23944.3	24384.8	24073.5	25007.1	24607.8	24857.9	0.00599878	0.0406817	0.0458636	0.00518187	0.0111806	1.00417	1.0286	1.0323	1.0036	1.00778		0.221407	0.215921	0.843528			0.445327	0.853394	0.901943		2		ü
3168	AT2G45540.1	AT3G60920.1; AT2G45540.2	Symbols: WD-40 repeat family protein / beige-related chr2:18757881-18772229 REVERSE LENGTH=2946	AT2G45540	[GO:0000166]; GO:0036094; GO:1901265; GO:0005488; GO:0097159; GO:1901363; GO:0003674 [GO:0005515]; GO:0005488; GO:0003674 [GO:0005886]; GO:0016020; GO:0044464; GO:0071944; GO:0005575; GO:0005623 [GO:0012505]; GO:0044464; GO:0005575; GO:0005623	Pf00400, Pf02138, Pf14844	321.731	65	0.241005	65	133	201266	17875.9	17091.2	18321.6	18412.7	18146.3	18259.3	18779.4	18548	18107.2	18917.9	18806.5	0.0656708	0.00616609	0.0245411	0.018375	0.0840458	1.04657	1.00428	1.01716	1.01282	1.05999		0.862975	0.526685	0.508908			0.927903	0.949256	0.653188		2
5910	AT1G76810.1	AT1G76820.1; AT1G76720.1	Symbols: eukaryotic translation initiation factor 2 (eIF-2) family protein chr1:28831366-28836310 REVERSE LENGTH=1294	AT1G76810	[GO:0003743]; GO:0008135; GO:0003723; GO:0003676; GO:0097159; GO:1901363; GO:0005488; GO:0003674 [GO:0003924]; GO:0017111; GO:0016462; GO:0016818; GO:0016817; GO:0016787; GO:0003824; GO:0003674 [GO:0005525]; GO:0032550; GO:0032561; GO:0035639; GO:0001883; GO:0032549; GO:0019001; GO:0032555; GO:0043168; GO:1901265; GO:0001882; GO:0017076; GO:0032553; GO:0043167; GO:0097159; GO:1901363; GO:0036094;…	Pf00009, Pf03144, Pf11987, Pf14578	142.029	65	0.452859	66	173	388556	33654.1	35673.9	33798.4	37057.5	37551.4	33659.2	34857.1	34674	39439.9	33419	34771.8	0.059037	0.0573118	-0.0124487	-0.0697605	-0.0107235	1.04177	1.04053	0.991408	0.952796	0.992595		0.423893	0.879701	0.197854			0.627232	0.993293	0.353147		3		ü
6988	AT1G09620.1		Symbols: ATP binding;leucine-tRNA ligases;aminoacyl-tRNA ligases;nucleotide binding;ATP binding;aminoacyl-tRNA ligases chr1:3113077-3116455 REVERSE LENGTH=1091	AT1G09620	[GO:0000166]; GO:0036094; GO:1901265; GO:0005488; GO:0097159; GO:1901363; GO:0003674 [GO:0002161]; GO:0052689; GO:0140101; GO:0016788; GO:0140098; GO:0016787; GO:0003824; GO:0003674 [GO:0004812]; GO:0140101; GO:0140098; GO:0003824; GO:0003674 [GO:0004823]; GO:0004812; GO:0140101; GO:0140098; GO:0003824; GO:0003674 [GO:0004832]; GO:0004812; GO:0140101; GO:0140098; GO:0003824; GO:0003674 [GO:000552…	Pf00133, Pf01406, Pf08264, Pf09334	123.372	64	0.494959	64	240	435969	39248.6	41330.8	38637	41729.5	42284	37733.5	38382.5	38008.4	42594.7	37988.5	38031.1	0.0204593	0.0536011	-0.0492489	-0.10285	-0.0823907	1.01428	1.03785	0.966439	0.931192	0.944491		0.355145	0.479184	0.0496056			0.570863	0.935925	0.149012		2		ü
306	AT2G28290.1	AT2G28290.3; AT2G28290.2	Symbols: SYD, CHR3 P-loop containing nucleoside triphosphate hydrolases superfamily protein chr2:12056771-12072950 FORWARD LENGTH=3574	SYD	[GO:0000166]; GO:0036094; GO:1901265; GO:0005488; GO:0097159; GO:1901363; GO:0003674 [GO:0003677]; GO:0003676; GO:0097159; GO:1901363; GO:0005488; GO:0003674 [GO:0003682]; GO:0005488; GO:0003674 [GO:0004386]; GO:0017111; GO:0016462; GO:0016818; GO:0016817; GO:0016787; GO:0003824; GO:0003674 [GO:0005515]; GO:0005488; GO:0003674 [GO:0005524]; GO:0032559; GO:0035639; GO:0030554; GO:0032555; GO:00431…	Pf00176, Pf00271, Pf11496, Pf14619	389.625	63	0.205372	63	91	176699	16068.1	16173.6	16178.3	15640.3	15355.3	15954.7	16323	15715.7	15870.3	17058.5	16360.8	-0.036228	0.0379904	0.0630004	0.0250099	-0.0112181	0.975201	1.02668	1.04464	1.01749	0.992254		0.378626	0.210043	0.474519			0.591828	0.853394	0.625701		4		ü	ü
9011	AT3G50370.1		Symbols: unknown protein; FUNCTIONS IN: molecular_function unknown; INVOLVED IN: biological_process unknown; LOCATED IN: cellular_component unknown; EXPRESSED IN: 26 plant structures; EXPRESSED DURING: 15 growth stages; Has 27734 Blast hits to 16708 proteins in 1259 species: Archae - 81; Bacteria - 3434; Metazoa - 10876; Fungi - 2514; Plants - 987; Viruses - 212; Other Eukaryotes - 9630 (source: …	AT3G50370	[GO:0003729]; GO:0003723; GO:0003676; GO:0097159; GO:1901363; GO:0005488; GO:0003674 [GO:0005737]; GO:0044424; GO:0005622; GO:0044464; GO:0005575; GO:0005623 [GO:0048316]; GO:0009791; GO:0010154; GO:0048608; GO:0007275; GO:0032501; GO:0003006; GO:0048856; GO:0061458; GO:0008150; GO:0022414; GO:0032502; GO:0048731; GO:0000003		236.12	63	0.320965	63	111	202961	18318.4	18425.6	17018.5	18949.2	19219.3	18115	18785.5	18602.6	20249.9	17643.2	17633.7	-0.000236542	-0.00231287	0.00785795	0.0101708	0.00993428	0.999836	0.998398	1.00546	1.00707	1.00691		0.971791	0.923863	0.855235			0.985883	0.997895	0.90883		1
12165	AT1G78900.1		Symbols: VHA-A vacuolar ATP synthase subunit A chr1:29660463-29664575 FORWARD LENGTH=623	VHA-A	[GO:0000166]; GO:0036094; GO:1901265; GO:0005488; GO:0097159; GO:1901363; GO:0003674 [GO:0000325]; GO:0005773; GO:0043231; GO:0044444; GO:0043227; GO:0043229; GO:0005737; GO:0044424; GO:0043226; GO:0005622; GO:0044464; GO:0005575; GO:0005623 [GO:0002020]; GO:0019899; GO:0005515; GO:0005488; GO:0003674 [GO:0005524]; GO:0032559; GO:0035639; GO:0030554; GO:0032555; GO:0043168; GO:1901265; GO:0017076…	Pf00006, Pf00306, Pf02874	68.769	63	0.666132	63	404	725783	64244.3	64586.4	67248.9	64583.2	64245.7	66938	67247.5	68011.4	63343.2	66621.6	68712.7	0.0206899	-0.0261087	0.0184962	0.0446049	0.0652948	1.01444	0.982066	1.0129	1.0314	1.0463		0.542119	0.703599	0.187506			0.721441	0.974278	0.340438		4		ü
12259	AT2G38040.2		Symbols: CAC3 acetyl Co-enzyme a carboxylase carboxyltransferase alpha subunit chr2:15917612-15920749 FORWARD LENGTH=769	CAC3	[GO:0000166]; GO:0036094; GO:1901265; GO:0005488; GO:0097159; GO:1901363; GO:0003674 [GO:0003989]; GO:0016421; GO:0016885; GO:0016874; GO:0003824; GO:0003674 [GO:0005524]; GO:0032559; GO:0035639; GO:0030554; GO:0032555; GO:0043168; GO:1901265; GO:0017076; GO:0032553; GO:0043167; GO:0097159; GO:1901363; GO:0000166; GO:0097367; GO:0005488; GO:0036094; GO:0003674 [GO:0006629]; GO:0044238; GO:0071704…	Pf01039, Pf03255, Pf09731, Pf13654	85.253	63	0.629389	63	199	454323	44435.6	43160.8	44805.3	38931.3	38292.3	41879.9	41621.3	41007.4	36428	42099.9	41661.2	-0.110166	-0.0539657	-0.0213629	0.0326028	-0.0775635	0.926481	0.963285	0.985301	1.02286	0.947657		0.420769	0.816337	0.632491			0.62481	0.98686	0.753695		2		ü
3270	AT5G13630.1	AT5G13630.2	Symbols: GUN5, CCH, CHLH, CCH1, ABAR magnesium-chelatase subunit chlH, chloroplast, putative / Mg-protoporphyrin IX chelatase, putative (CHLH) chr5:4387567-4392082 REVERSE LENGTH=1381	GUN5	[GO:0000166]; GO:0036094; GO:1901265; GO:0005488; GO:0097159; GO:1901363; GO:0003674 [GO:0005515]; GO:0005488; GO:0003674 [GO:0005524]; GO:0032559; GO:0035639; GO:0030554; GO:0032555; GO:0043168; GO:1901265; GO:0017076; GO:0032553; GO:0043167; GO:0097159; GO:1901363; GO:0000166; GO:0097367; GO:0005488; GO:0036094; GO:0003674 [GO:0005739]; GO:0043231; GO:0044444; GO:0043227; GO:0043229; GO:0005737…	Pf02514, Pf11965	153.478	62	0.380159	62	183	383631	45294.3	39799.4	29706.6	26304.5	25840	42459	43234	43787.4	26536.7	29368.7	31300	-0.640804	-0.57344	0.0909106	0.66435	0.023546	0.641355	0.672013	1.06504	1.58485	1.01645		0.000115358	0.32402	3.50654e-05			0.013803	0.902754	0.00377263		3		ü
8058	AT2G36530.1		Symbols: LOS2, ENO2 Enolase chr2:15321081-15323786 REVERSE LENGTH=444	LOS2	[GO:0000015]; GO:0044445; GO:1902494; GO:0005829; GO:0044444; GO:0032991; GO:0005737; GO:0044424; GO:0005575; GO:0005622; GO:0044464; GO:0005623 [GO:0000287]; GO:0046872; GO:0043169; GO:0043167; GO:0005488; GO:0003674 [GO:0003677]; GO:0003676; GO:0097159; GO:1901363; GO:0005488; GO:0003674 [GO:0004634]; GO:0016836; GO:0016835; GO:0016829; GO:0003824; GO:0003674 [GO:0005507]; GO:0046914; GO:004687…	Pf00113, Pf03952	47.689	62	0.813063	62	437	965282	82706.3	86448.9	86016.1	89516.8	91653.1	83788	84826.3	85490.4	98043.1	88082.6	88710.7	0.0743941	0.111455	0.039477	-0.0719777	0.00241638	1.05292	1.08032	1.02774	0.951333	1.00168		0.068937	0.51516	0.0747681			0.254646	0.947743	0.191184		3		ü	ü		ü
8740	AT5G55660.1		Symbols: DEK domain-containing chromatin associated protein chr5:22539375-22543142 FORWARD LENGTH=778	AT5G55660	[GO:0003682]; GO:0005488; GO:0003674 [GO:0005634]; GO:0043231; GO:0043227; GO:0043229; GO:0043226; GO:0044424; GO:0005575; GO:0005622; GO:0044464; GO:0005623 [GO:0005739]; GO:0043231; GO:0044444; GO:0043227; GO:0043229; GO:0005737; GO:0044424; GO:0043226; GO:0005622; GO:0044464; GO:0005575; GO:0005623 [GO:0005829]; GO:0044444; GO:0005737; GO:0044424; GO:0005622; GO:0044464; GO:0005575; GO:0005623…	Pf08766	87.155	62	0.561697	62	170	408090	39966.6	36765.3	40017.4	34118.4	34936.4	38142.9	37585.5	37443	34688.5	37492.4	36933.8	-0.0799331	-0.0534301	0.00336304	0.0567931	-0.0231399	0.946102	0.963642	1.00233	1.04015	0.984089		0.236829	0.965025	0.412748			0.460975	0.998846	0.570732		1
11012	AT2G35630.1	AT3G28155.1	Symbols: MOR1, GEM1 ARM repeat superfamily protein chr2:14966828-14980361 FORWARD LENGTH=1978	MOR1	[GO:0000226]; GO:0007010; GO:0007017; GO:0006996; GO:0009987; GO:0016043; GO:0008150; GO:0071840 [GO:0000776]; GO:0000775; GO:0043232; GO:0043234; GO:0044427; GO:0098687; GO:0043228; GO:0043229; GO:0032991; GO:0005694; GO:0044446; GO:0043226; GO:0044424; GO:0005575; GO:0044422; GO:0005622; GO:0044464; GO:0005623 [GO:0000911]; GO:1902410; GO:0000281; GO:0032506; GO:1903047; GO:0061640; GO:0000910;…		217.413	62	0.315976	62	128	289886	26281.2	26108.6	25924.6	26459.5	26391.7	26330.6	26798.9	26588.1	26823.3	25851.6	26328.3	0.00345359	-0.013113	0.00405623	0.0171693	0.0206229	1.0024	0.990952	1.00282	1.01197	1.0144		0.694435	0.912667	0.528861			0.830713	0.996328	0.670264		1
1457	AT1G67230.1		Symbols: LINC1 little nuclei1 chr1:25151561-25156032 REVERSE LENGTH=1132	LINC1	[GO:0000789]; GO:0000229; GO:0000785; GO:0044444; GO:0005694; GO:0044427; GO:0005737; GO:0044424; GO:0043232; GO:0044446; GO:0005622; GO:0044464; GO:0043228; GO:0043229; GO:0044422; GO:0005575; GO:0005623; GO:0043226 [GO:0003774]; GO:0017111; GO:0016462; GO:0016818; GO:0016817; GO:0016787; GO:0003824; GO:0003674 [GO:0005515]; GO:0005488; GO:0003674 [GO:0005634]; GO:0043231; GO:0043227; GO:0043229…	Pf01576, Pf02463, Pf04111, Pf05622, Pf09726, Pf12128, Pf14992	129.015	61	0.40636	61	131	286851	27994.3	26309.6	27138.8	24911.7	25047.7	26143.6	26369.2	26227.6	24835.1	26144.4	25728.5	-0.0797407	-0.0380485	-0.00653622	0.0315122	-0.0482285	0.946228	0.973972	0.99548	1.02208	0.967123		0.304285	0.899706	0.470636			0.522013	0.995464	0.62241		3		ü
11602	AT1G80410.2	AT1G80410.1	Symbols: EMB2753 tetratricopeptide repeat (TPR)-containing protein chr1:30227779-30234832 REVERSE LENGTH=911	EMB2753	[GO:0004596]; GO:0034212; GO:0008080; GO:0016407; GO:0016410; GO:0016747; GO:0016746; GO:0016740; GO:0003824; GO:0003674 [GO:0005515]; GO:0005488; GO:0003674 [GO:0005634]; GO:0043231; GO:0043227; GO:0043229; GO:0043226; GO:0044424; GO:0005575; GO:0005622; GO:0044464; GO:0005623 [GO:0005829]; GO:0044444; GO:0005737; GO:0044424; GO:0005622; GO:0044464; GO:0005575; GO:0005623 [GO:0009414]; GO:000695…	Pf00515, Pf07719, Pf12569, Pf13371, Pf13414, Pf13432	103.876	61	0.552141	61	185	391486	36299.8	35893.6	35162.9	35451.4	36564.4	35165.3	35469.1	35750.1	37143.3	33883.2	34702.6	-0.015064	-0.00998169	-0.0205403	-0.0105586	-0.0256226	0.989613	0.993105	0.985863	0.992708	0.982397		0.826704	0.685442	0.72164			0.907315	0.97281	0.817291		2		ü
1506	AT1G29900.1		Symbols: CARB carbamoyl phosphate synthetase B chr1:10468164-10471976 FORWARD LENGTH=1187	CARB	[GO:0000050]; GO:0019627; GO:0043604; GO:1901566; GO:0043603; GO:0044281; GO:0071941; GO:1901564; GO:0044271; GO:1901576; GO:0034641; GO:0008152; GO:0006807; GO:0071704; GO:0044249; GO:0009058; GO:0044237; GO:0008150; GO:0009987 [GO:0000166]; GO:0036094; GO:1901265; GO:0005488; GO:0097159; GO:1901363; GO:0003674 [GO:0004087]; GO:0016879; GO:0016874; GO:0003824; GO:0003674 [GO:0004088]; GO:0016884…	Pf00289, Pf01071, Pf02142, Pf02222, Pf02655, Pf02786, Pf02787, Pf07478, Pf08442, Pf08443, Pf13535	129.874	60	0.406908	60	259	520537	49198.1	49865.1	48091.9	45677.3	45088.4	48049.6	48265.6	47972.9	45072.9	45855.6	47399.2	-0.098306	-0.0611729	-0.00526957	0.0559033	-0.0424026	0.934129	0.958485	0.996354	1.03951	0.971036		0.118278	0.907928	0.147791			0.32387	0.995734	0.291777		3		ü			ü
3620	AT2G28000.1		Symbols: CPN60A, CH-CPN60A, SLP chaperonin-60alpha chr2:11926603-11929184 FORWARD LENGTH=586	CPN60A	[GO:0000166]; GO:0036094; GO:1901265; GO:0005488; GO:0097159; GO:1901363; GO:0003674 [GO:0005524]; GO:0032559; GO:0035639; GO:0030554; GO:0032555; GO:0043168; GO:1901265; GO:0017076; GO:0032553; GO:0043167; GO:0097159; GO:1901363; GO:0000166; GO:0097367; GO:0005488; GO:0036094; GO:0003674 [GO:0005737]; GO:0044424; GO:0005622; GO:0044464; GO:0005575; GO:0005623 [GO:0005739]; GO:0043231; GO:0044444…	Pf00118, Pf13723	62.034	60	0.575085	61	426	880243	75286.2	87731.5	76787.7	83546.1	85975.4	76346.8	75615.2	73562.6	87350	80868.9	77172.4	0.0130491	0.120087	-0.00563087	-0.125718	-0.112669	1.00909	1.0868	0.996105	0.916548	0.924875		0.0642485	0.936369	0.0434456			0.247314	0.997895	0.139337		2
8780	AT2G22795.1		Symbols: unknown protein; BEST Arabidopsis thaliana protein match is: unknown protein (TAIR:AT4G37820.1); Has 799854 Blast hits to 188815 proteins in 4452 species: Archae - 4529; Bacteria - 144236; Metazoa - 287749; Fungi - 87083; Plants - 43826; Viruses - 3662; Other Eukaryotes - 228769 (source: NCBI BLink). chr2:9697380-9699584 REVERSE LENGTH=734	AT2G22795	[GO:0003674] [GO:0005768]; GO:0012505; GO:0031410; GO:0044464; GO:0044444; GO:0097708; GO:0005575; GO:0005623; GO:0005737; GO:0044424; GO:0031982; GO:0043229; GO:0005622; GO:0043227; GO:0043226 [GO:0005794]; GO:0012505; GO:0043231; GO:0044444; GO:0044464; GO:0043227; GO:0043229; GO:0005737; GO:0044424; GO:0005575; GO:0005623; GO:0043226; GO:0005622 [GO:0005802]; GO:0098791; GO:0031984; GO:0044431…		81.957	60	0.660763	60	167	353885	38155.6	40869.4	24850.1	23201	23328.3	41229.3	42186.2	43497.4	25259.4	25423.5	25884.9	-0.73162	-0.728759	0.10186	0.830619	0.0989987	0.602227	0.603423	1.07316	1.77845	1.07103		8.46508e-07	0.0550595	1.13792e-06			0.00216757	0.797129	0.00104063		0
11339	AT4G24680.1		Symbols: MOS1 modifier of snc1 chr4:12733425-12739737 FORWARD LENGTH=1427	MOS1	[GO:0003729]; GO:0003723; GO:0003676; GO:0097159; GO:1901363; GO:0005488; GO:0003674 [GO:0016569]; GO:0006325; GO:0043412; GO:0016043; GO:0051276; GO:0043170; GO:0009987; GO:0071840; GO:0006996; GO:0071704; GO:0008150; GO:0008152 [GO:0040029]; GO:0010468; GO:0010467; GO:0060255; GO:0043170; GO:0019222; GO:0071704; GO:0008152; GO:0050789; GO:0008150; GO:0065007	Pf07001	155.278	60	0.423966	60	129	219906	19672.8	19526.5	19796.4	20122.7	20370.9	19260.4	19775.8	19390	21340.9	20582.5	20066.8	0.0360407	0.0850535	0.0397587	-0.0452948	-0.00925411	1.0253	1.06073	1.02794	0.969092	0.993606		0.0600188	0.3584	0.150783			0.238566	0.91191	0.295315		1
2146	AT4G26630.1		Symbols: DEK domain-containing chromatin associated protein chr4:13430873-13434877 REVERSE LENGTH=763	AT4G26630	[GO:0003677]; GO:0003676; GO:0097159; GO:1901363; GO:0005488; GO:0003674 [GO:0003682]; GO:0005488; GO:0003674 [GO:0005515]; GO:0005488; GO:0003674 [GO:0005634]; GO:0043231; GO:0043227; GO:0043229; GO:0043226; GO:0044424; GO:0005575; GO:0005622; GO:0044464; GO:0005623 [GO:0005829]; GO:0044444; GO:0005737; GO:0044424; GO:0005622; GO:0044464; GO:0005575; GO:0005623 [GO:0006338]; GO:0006325; GO:00160…	Pf08766	85.198	59	0.53211	59	166	391062	36708.2	34988	37296.3	34904.6	35885.3	35456.5	34929.8	34792.7	35512.3	35513.7	35074.3	0.00713189	0.0126056	-0.0262444	-0.0388501	-0.0317182	1.00496	1.00878	0.981973	0.973431	0.978255		0.686871	0.535353	0.294685			0.826014	0.950195	0.458093		2			ü
3955	AT2G34680.1		Symbols: AIR9 Outer arm dynein light chain 1 protein chr2:14616947-14628300 REVERSE LENGTH=1708	AIR9	[GO:0005515]; GO:0005488; GO:0003674 [GO:0005634]; GO:0043231; GO:0043227; GO:0043229; GO:0043226; GO:0044424; GO:0005575; GO:0005622; GO:0044464; GO:0005623 [GO:0005737]; GO:0044424; GO:0005622; GO:0044464; GO:0005575; GO:0005623 [GO:0005856]; GO:0043232; GO:0043228; GO:0043229; GO:0043226; GO:0044424; GO:0005575; GO:0005622; GO:0044464; GO:0005623 [GO:0005874]; GO:0015630; GO:0099513; GO:000585…	Pf12799, Pf13855, Pf14580	186.745	59	0.386417	59	103	209884	20673.8	19628.7	19462.7	17596.9	17102.5	19835.6	20551.6	19923.6	16550.7	19209	19349	-0.160305	-0.13363	0.0235651	0.157195	-0.00311004	0.894836	0.911535	1.01647	1.11512	0.997847		0.0966834	0.787564	0.0284818			0.295427	0.98267	0.108399		1
10895	AT4G17330.1		Symbols: ATG2484-1, G2484-1 G2484-1 protein chr4:9689263-9697172 REVERSE LENGTH=2037	G2484-1	[GO:0005634]; GO:0043231; GO:0043227; GO:0043229; GO:0043226; GO:0044424; GO:0005575; GO:0005622; GO:0044464; GO:0005623 [GO:0009506]; GO:0005911; GO:0055044; GO:0030054; GO:0005575	Pf05641	217.938	59	0.370643	59	100	201016	19321.3	18189.5	18951.2	17203.2	17064.8	18579.7	18763.3	18443.7	17115.9	18862.9	18520.3	-0.0813231	-0.0349249	0.0346714	0.0695963	-0.0117268	0.94519	0.976083	1.02432	1.04942	0.991905		0.474091	0.601439	0.191992			0.668406	0.964508	0.345895		0
3815	AT1G22530.1		Symbols: PATL2 PATELLIN 2 chr1:7955773-7958326 REVERSE LENGTH=683	PATL2	[GO:0002020]; GO:0019899; GO:0005515; GO:0005488; GO:0003674 [GO:0005215]; GO:0003674 [GO:0005622]; GO:0044464; GO:0005575; GO:0005623 [GO:0005737]; GO:0044424; GO:0005622; GO:0044464; GO:0005575; GO:0005623 [GO:0005794]; GO:0012505; GO:0043231; GO:0044444; GO:0044464; GO:0043227; GO:0043229; GO:0005737; GO:0044424; GO:0005575; GO:0005623; GO:0043226; GO:0005622 [GO:0005829]; GO:0044444; GO:00057…	Pf00650, Pf03765, Pf13716	75.962	58	0.661786	60	223	531503	53543.8	46527.6	50933.3	45071.9	45001.6	48922.7	50193	52880.8	40842.8	49776.7	47808.3	-0.0891314	-0.139308	-0.0293341	0.109974	0.0208429	0.940089	0.907954	0.979872	1.07921	1.01455		0.138133	0.764029	0.123217			0.351036	0.979571	0.259935		2
2321	AT2G27170.1		Symbols: TTN7, SMC3 Structural maintenance of chromosomes (SMC) family protein chr2:11609319-11617064 REVERSE LENGTH=1204	TTN7	[GO:0000166]; GO:0036094; GO:1901265; GO:0005488; GO:0097159; GO:1901363; GO:0003674 [GO:0000775]; GO:0098687; GO:0044427; GO:0005694; GO:0044446; GO:0043232; GO:0043229; GO:0044422; GO:0044424; GO:0043228; GO:0043226; GO:0005575; GO:0005622; GO:0044464; GO:0005623 [GO:0000785]; GO:0044427; GO:0005694; GO:0044446; GO:0043232; GO:0043229; GO:0044422; GO:0044424; GO:0043228; GO:0043226; GO:0005575;…	Pf01496, Pf02463, Pf06470, Pf13304, Pf13476	139.285	57	0.420266	57	98	247722	23451.7	21481	23683.9	21486.5	21175.9	22292.3	22782.3	22609.8	21911.6	23644.8	23202.5	-0.0231231	0.0220298	0.0525792	0.0305494	0.00742635	0.9841	1.01539	1.03712	1.0214	1.00516		0.602199	0.413301	0.555708			0.766244	0.922253	0.691948		3
5451	AT1G48090.1		Symbols: calcium-dependent lipid-binding family protein chr1:17732582-17758194 REVERSE LENGTH=4146	AT1G48090	[GO:0005515]; GO:0005488; GO:0003674 [GO:0007165]; GO:0007154; GO:0009987; GO:0023052; GO:0050794; GO:0051716; GO:0008150; GO:0050789; GO:0050896; GO:0065007 [GO:0009506]; GO:0005911; GO:0055044; GO:0030054; GO:0005575 [GO:0009507]; GO:0009536; GO:0043231; GO:0044444; GO:0043227; GO:0043229; GO:0005737; GO:0044424; GO:0043226; GO:0005622; GO:0044464; GO:0005575; GO:0005623 [GO:0016021]; GO:003122…	Pf00168, Pf06101, Pf06650, Pf12624	461.72	57	0.161843	57	76	150852	13744.1	13535.7	13997.8	13013.9	12933.1	13810.8	14116.5	13847.1	13186	14551.7	14115.5	-0.035684	0.00157123	0.0670496	0.0654784	0.0297944	0.975569	1.00109	1.04757	1.04643	1.02087		0.973556	0.280889	0.149407			0.987204	0.886856	0.293723		1
6117	ATCG01280.1		Symbols: YCF2.2 Chloroplast Ycf2;ATPase, AAA type, core chrC:145291-152175 REVERSE LENGTH=2294	ycf2	[GO:0000166]; GO:0036094; GO:1901265; GO:0005488; GO:0097159; GO:1901363; GO:0003674 [GO:0005515]; GO:0005488; GO:0003674 [GO:0005524]; GO:0032559; GO:0035639; GO:0030554; GO:0032555; GO:0043168; GO:1901265; GO:0017076; GO:0032553; GO:0043167; GO:0097159; GO:1901363; GO:0000166; GO:0097367; GO:0005488; GO:0036094; GO:0003674 [GO:0009507]; GO:0009536; GO:0043231; GO:0044444; GO:0043227; GO:0043229…	Pf00004, Pf05695	269.395	57	0.255449	58	114	179378	16046.6	17502.3	16169.5	17058.6	16731.2	15556.1	15959	15416.1	16457.7	16288.7	16191.8	-0.00946454	0.0605334	-0.0294761	-0.0900095	-0.099474	0.993461	1.04285	0.979776	0.939517	0.933373		0.104045	0.464254	0.0341306			0.305596	0.932562	0.12106		2
7445	AT4G01800.1	AT4G01800.2	Symbols: AGY1, AtcpSecA, SECA1 Albino or Glassy Yellow 1 chr4:770926-776131 REVERSE LENGTH=1022	AGY1	[GO:0000166]; GO:0036094; GO:1901265; GO:0005488; GO:0097159; GO:1901363; GO:0003674 [GO:0003676]; GO:0097159; GO:1901363; GO:0005488; GO:0003674 [GO:0005524]; GO:0032559; GO:0035639; GO:0030554; GO:0032555; GO:0043168; GO:1901265; GO:0017076; GO:0032553; GO:0043167; GO:0097159; GO:1901363; GO:0000166; GO:0097367; GO:0005488; GO:0036094; GO:0003674 [GO:0005886]; GO:0016020; GO:0044464; GO:0071944…	Pf00270, Pf01043, Pf07516, Pf07517	115.112	57	0.492172	57	166	350354	33205.4	35487.2	31344.2	32126.8	32156	31440.7	31555.1	30920.8	30807.5	30827.4	30483.2	-0.107004	-0.0278593	-0.0538523	-0.025993	-0.132997	0.928514	0.980875	0.963361	0.982144	0.911935		0.386461	0.165362	0.370599			0.597351	0.845504	0.53125		3		ü
9186	AT5G37830.1		Symbols: OXP1 oxoprolinase 1 chr5:15056635-15060525 REVERSE LENGTH=1266	OXP1	[GO:0000166]; GO:0036094; GO:1901265; GO:0005488; GO:0097159; GO:1901363; GO:0003674 [GO:0003824]; GO:0003674 [GO:0005524]; GO:0032559; GO:0035639; GO:0030554; GO:0032555; GO:0043168; GO:1901265; GO:0017076; GO:0032553; GO:0043167; GO:0097159; GO:1901363; GO:0000166; GO:0097367; GO:0005488; GO:0036094; GO:0003674 [GO:0005737]; GO:0044424; GO:0005622; GO:0044464; GO:0005575; GO:0005623 [GO:0005829…	Pf01968, Pf02538, Pf05378	137.444	57	0.43207	57	141	297717	26933.6	26688	27133.7	27135.2	27129.2	26909.3	27226.3	27221.4	26770.1	26918.7	27652	0.0172338	-0.000409863	-0.00116081	-0.000750944	0.0164829	1.01202	0.999716	0.999196	0.99948	1.01149		0.989966	0.974127	0.976225			0.994839	0.998846	0.984529		2		ü
10167	AT1G21630.1	AT1G21630.2	Symbols: Calcium-binding EF hand family protein chr1:7581457-7587796 FORWARD LENGTH=1218	AT1G21630	[GO:0005509]; GO:0046872; GO:0043169; GO:0043167; GO:0005488; GO:0003674 [GO:0005515]; GO:0005488; GO:0003674 [GO:0005737]; GO:0044424; GO:0005622; GO:0044464; GO:0005575; GO:0005623 [GO:0005829]; GO:0044444; GO:0005737; GO:0044424; GO:0005622; GO:0044464; GO:0005575; GO:0005623 [GO:0005886]; GO:0016020; GO:0044464; GO:0071944; GO:0005575; GO:0005623	Pf05701, Pf07106, Pf09770, Pf12763, Pf13499	131.77	57	0.426108	58	112	218541	19619	19554.6	19869.8	20306.7	20230.7	19201.7	19725.7	19640	20395.6	20054.7	19942.4	0.0398153	0.0443079	-0.000348143	-0.044656	-0.0048407	1.02798	1.03119	0.999759	0.969521	0.99665		0.206377	0.992193	0.150069			0.429011	0.999734	0.294516		2					ü
514	AT1G14610.1		Symbols: TWN2, VALRS valyl-tRNA synthetase / valine--tRNA ligase (VALRS) chr1:5008502-5014486 REVERSE LENGTH=1108	TWN2	[GO:0000166]; GO:0036094; GO:1901265; GO:0005488; GO:0097159; GO:1901363; GO:0003674 [GO:0002161]; GO:0052689; GO:0140101; GO:0016788; GO:0140098; GO:0016787; GO:0003824; GO:0003674 [GO:0004812]; GO:0140101; GO:0140098; GO:0003824; GO:0003674 [GO:0004832]; GO:0004812; GO:0140101; GO:0140098; GO:0003824; GO:0003674 [GO:0005524]; GO:0032559; GO:0035639; GO:0030554; GO:0032555; GO:0043168; GO:190126…	Pf00133, Pf08264, Pf09334, Pf13603	125.846	56	0.445848	56	182	328260	29409.6	29904.3	29231.4	30195.8	30593.3	28936.8	29767.7	29326.8	31790.1	29520.1	29584.4	0.016707	0.0454125	0.0133435	-0.032069	-0.0153619	1.01165	1.03198	1.00929	0.978017	0.989408		0.317775	0.783393	0.332292			0.535397	0.982292	0.496897		2		ü
7604	AT1G62750.1		Symbols: ATSCO1, ATSCO1/CPEF-G, SCO1 Translation elongation factor EFG/EF2 protein chr1:23233622-23236321 REVERSE LENGTH=783	SCO1	[GO:0000166]; GO:0036094; GO:1901265; GO:0005488; GO:0097159; GO:1901363; GO:0003674 [GO:0003746]; GO:0008135; GO:0003723; GO:0003676; GO:0097159; GO:1901363; GO:0005488; GO:0003674 [GO:0003924]; GO:0017111; GO:0016462; GO:0016818; GO:0016817; GO:0016787; GO:0003824; GO:0003674 [GO:0005524]; GO:0032559; GO:0035639; GO:0030554; GO:0032555; GO:0043168; GO:1901265; GO:0017076; GO:0032553; GO:0043167…	Pf00009, Pf00679, Pf01926, Pf03144, Pf03764, Pf14492	86.003	56	0.551724	56	232	422274	41712.5	44208.6	37971.4	37408.5	36873.9	39648.4	39194.9	37930.3	33865.7	36404.8	37055.3	-0.198777	-0.122548	-0.0657491	0.0567991	-0.141978	0.871289	0.918564	0.955449	1.04016	0.906276		0.0376076	0.214461	0.111349			0.191371	0.853394	0.243235		3		ü
9694	AT3G13300.1	AT3G13300.2	Symbols: VCS Transducin/WD40 repeat-like superfamily protein chr3:4304085-4309949 FORWARD LENGTH=1344	VCS	[GO:0000166]; GO:0036094; GO:1901265; GO:0005488; GO:0097159; GO:1901363; GO:0003674 [GO:0000932]; GO:0036464; GO:0035770; GO:0044444; GO:0030529; GO:0043232; GO:0005737; GO:0044424; GO:1990904; GO:0043228; GO:0043229; GO:0005622; GO:0044464; GO:0032991; GO:0043226; GO:0005575; GO:0005623 [GO:0003729]; GO:0003723; GO:0003676; GO:0097159; GO:1901363; GO:0005488; GO:0003674 [GO:0005515]; GO:0005488…	Pf00400	145.63	56	0.460565	73	172	251065	22080.7	22232.4	22740	23239.5	23459.4	22232.8	22519.7	22252.4	24134.1	23223.2	22950.6	0.0629327	0.069109	0.0177318	-0.0513773	0.0115554	1.04459	1.04907	1.01237	0.965015	1.00804		0.0891985	0.662192	0.103253			0.285788	0.969302	0.231474		3
3107	AT1G65440.1	AT1G65440.3; AT1G65440.2; AT1G63210.1	Symbols: GTB1 global transcription factor group B1 chr1:24306945-24314327 REVERSE LENGTH=1647	GTB1	[GO:0000991]; GO:0000990; GO:0000988; GO:0140110; GO:0003674 [GO:0003676]; GO:0097159; GO:1901363; GO:0005488; GO:0003674 [GO:0003677]; GO:0003676; GO:0097159; GO:1901363; GO:0005488; GO:0003674 [GO:0003700]; GO:0140110; GO:0003674 [GO:0003746]; GO:0008135; GO:0003723; GO:0003676; GO:0097159; GO:1901363; GO:0005488; GO:0003674 [GO:0005515]; GO:0005488; GO:0003674 [GO:0005634]; GO:0043231; GO:0043…	Pf09371, Pf12836, Pf14633, Pf14635, Pf14639, Pf14878	184.92	55	0.339405	55	113	211950	19704.7	18585.8	19420	19197	19044.5	19029.9	19682.4	19298.4	19381.4	19060.5	19545.4	0.00622754	-0.000522198	0.00809839	0.00862059	0.0148481	1.00433	0.999638	1.00563	1.00599	1.01035		0.987523	0.819926	0.763062			0.993717	0.987286	0.846063		3			ü
5584	AT2G30110.1		Symbols: ATUBA1, MOS5, UBA1 ubiquitin-activating enzyme 1 chr2:12852632-12857369 REVERSE LENGTH=1080	UBA1	[GO:0000166]; GO:0036094; GO:1901265; GO:0005488; GO:0097159; GO:1901363; GO:0003674 [GO:0004839]; GO:0008641; GO:0016877; GO:0016874; GO:0003824; GO:0003674 [GO:0004842]; GO:0019787; GO:0016740; GO:0140096; GO:0003824; GO:0003674 [GO:0005524]; GO:0032559; GO:0035639; GO:0030554; GO:0032555; GO:0043168; GO:1901265; GO:0017076; GO:0032553; GO:0043167; GO:0097159; GO:1901363; GO:0000166; GO:0097367…	Pf00899, Pf02134, Pf09358, Pf10585	120.175	55	0.508333	59	212	342431	30829.9	30010.5	31105.2	32509.9	32322.4	30566.1	30762.4	30884.8	32620.5	29984	30835	0.0719574	0.0181807	-0.0386754	-0.0568561	0.0151013	1.05114	1.01268	0.973548	0.961357	1.01052		0.673502	0.441366	0.100583			0.816557	0.927514	0.227641		2		ü
9700	AT2G26890.1		Symbols: GRV2, KAM2 DNAJ heat shock N-terminal domain-containing protein chr2:11462327-11473841 REVERSE LENGTH=2554	GRV2	[GO:0000578]; GO:0009798; GO:0009880; GO:0007389; GO:0009790; GO:0007275; GO:0032501; GO:0048856; GO:0008150; GO:0032502 [GO:0005488]; GO:0003674 [GO:0005634]; GO:0043231; GO:0043227; GO:0043229; GO:0043226; GO:0044424; GO:0005575; GO:0005622; GO:0044464; GO:0005623 [GO:0005768]; GO:0012505; GO:0031410; GO:0044464; GO:0044444; GO:0097708; GO:0005575; GO:0005623; GO:0005737; GO:0044424; GO:0031982…	Pf00226, Pf14237	278.897	55	0.244323	55	103	211820	19344.2	18502.4	19823	19115.6	18695.5	19328	19406.1	19353	18736.7	19613.1	19902.2	0.0217292	0.00361946	0.0153352	0.0117158	0.033445	1.01518	1.00251	1.01069	1.00815	1.02345		0.922704	0.739082	0.721616			0.959799	0.976196	0.817291		0
1548	AT3G10380.1		Symbols: SEC8, ATSEC8 subunit of exocyst complex 8 chr3:3219922-3228356 REVERSE LENGTH=1053	SEC8	[GO:0000145]; GO:0043234; GO:0044448; GO:0099023; GO:0032991; GO:0005938; GO:0044444; GO:0005575; GO:0071944; GO:0099568; GO:0005737; GO:0044424; GO:0044464; GO:0005622; GO:0005623 [GO:0005576]; GO:0005575 [GO:0005618]; GO:0030312; GO:0044464; GO:0071944; GO:0005575; GO:0005623 [GO:0005634]; GO:0043231; GO:0043227; GO:0043229; GO:0043226; GO:0044424; GO:0005575; GO:0005622; GO:0044464; GO:0005623…	Pf04048	116.533	54	0.417854	54	118	217160	19022.2	19403.4	19595.5	19996.8	20286.3	19166.2	19330.2	19118.9	20343.5	20944.3	19952.6	0.054933	0.0877626	0.0323031	-0.0554595	-0.000526556	1.03881	1.06272	1.02264	0.962288	0.999635		0.0389738	0.431778	0.0861176			0.195019	0.926593	0.207678		0
4392	AT5G26570.1	AT5G26570.2	Symbols: PWD, OK1, ATGWD3 catalytics;carbohydrate kinases;phosphoglucan, water dikinases chr5:9261580-9267526 FORWARD LENGTH=1196	ATGWD3; PWD	[GO:0000166]; GO:0036094; GO:1901265; GO:0005488; GO:0097159; GO:1901363; GO:0003674 [GO:0003824]; GO:0003674 [GO:0005524]; GO:0032559; GO:0035639; GO:0030554; GO:0032555; GO:0043168; GO:1901265; GO:0017076; GO:0032553; GO:0043167; GO:0097159; GO:1901363; GO:0000166; GO:0097367; GO:0005488; GO:0036094; GO:0003674 [GO:0005975]; GO:0044238; GO:0071704; GO:0008152; GO:0008150 [GO:0005982]; GO:000607…	Pf00686, Pf01326	131.241	54	0.420569	54	139	291412	26125	27368	25853	26076.1	26337.8	26451.6	26429.7	26104.7	27951.3	26490.4	26224.7	-0.0355626	0.0298294	0.0430381	0.0132087	-0.0223539	0.975651	1.02089	1.03028	1.0092	0.984625		0.454019	0.329659	0.617823			0.6528	0.904946	0.741886		3		ü			ü
4792	AT1G10760.1		Symbols: SEX1, SOP1, SOP, GWD1, GWD Pyruvate phosphate dikinase, PEP/pyruvate binding domain chr1:3581210-3590043 REVERSE LENGTH=1399	SEX1	[GO:0000166]; GO:0036094; GO:1901265; GO:0005488; GO:0097159; GO:1901363; GO:0003674 [GO:0003824]; GO:0003674 [GO:0005515]; GO:0005488; GO:0003674 [GO:0005524]; GO:0032559; GO:0035639; GO:0030554; GO:0032555; GO:0043168; GO:1901265; GO:0017076; GO:0032553; GO:0043167; GO:0097159; GO:1901363; GO:0000166; GO:0097367; GO:0005488; GO:0036094; GO:0003674 [GO:0005739]; GO:0043231; GO:0044444; GO:004322…	Pf01326	156.485	54	0.340243	56	170	341616	28662.3	30032.6	29859.3	32661.7	33715.6	29617.7	29948.8	29496.4	34581.9	31072	31968.1	0.126891	0.130923	0.0210226	-0.1099	0.0169907	1.09194	1.09499	1.01468	0.926652	1.01185		0.0336722	0.762604	0.0712287			0.182662	0.979571	0.185392		4		ü			ü
5699	AT3G45140.1		Symbols: LOX2, ATLOX2 lipoxygenase 2 chr3:16525437-16529233 FORWARD LENGTH=896	LOX2	[GO:0005515]; GO:0005488; GO:0003674 [GO:0005737]; GO:0044424; GO:0005622; GO:0044464; GO:0005575; GO:0005623 [GO:0006629]; GO:0044238; GO:0071704; GO:0008152; GO:0008150 [GO:0006631]; GO:0032787; GO:0044255; GO:0019752; GO:0006629; GO:0044237; GO:0043436; GO:0044238; GO:0071704; GO:0008152; GO:0009987; GO:0006082; GO:0008150; GO:0044281 [GO:0006633]; GO:0006631; GO:0008610; GO:0072330; GO:003278…	Pf00305, Pf01477	101.982	54	0.465402	55	193	405190	39271.6	38081.8	46035.8	25707.1	22200.6	46875.3	41294.6	43995.2	20648.9	39120.3	41958.7	-0.379454	-0.443059	0.122476	0.565535	0.186081	0.768728	0.735573	1.0886	1.47994	1.13767		0.153949	0.759473	0.0837363			0.371608	0.978715	0.204595		3		ü			ü
5913	AT2G40840.1		Symbols: DPE2 disproportionating enzyme 2 chr2:17045368-17050779 FORWARD LENGTH=955	DPE2	[GO:0000023]; GO:0005984; GO:0009311; GO:0044262; GO:0005975; GO:0044237; GO:0044238; GO:0071704; GO:0008152; GO:0009987; GO:0008150 [GO:0000025]; GO:0000023; GO:0046352; GO:0005984; GO:0009313; GO:0044275; GO:0009311; GO:0044262; GO:0016052; GO:0044248; GO:0005975; GO:0044237; GO:1901575; GO:0009056; GO:0044238; GO:0071704; GO:0008152; GO:0009987; GO:0008150 [GO:0004134]; GO:0004133; GO:0016758;…	Pf00686, Pf02446	109.707	54	0.455497	54	142	280179	24123.6	26739.3	24933.3	27264	27354.3	23654.5	24331.4	24576.8	27595.9	24032.3	25573.4	0.0609105	0.087281	-0.0442539	-0.131535	-0.0706244	1.04312	1.06237	0.969791	0.91286	0.952226		0.1757	0.541472	0.0287008			0.396526	0.950195	0.109005		1		ü
7253	AT4G33090.1		Symbols: APM1, ATAPM1 aminopeptidase M1 chr4:15965915-15970418 REVERSE LENGTH=879	APM1	[GO:0004177]; GO:0008238; GO:0070011; GO:0008233; GO:0016787; GO:0140096; GO:0003824; GO:0003674 [GO:0005634]; GO:0043231; GO:0043227; GO:0043229; GO:0043226; GO:0044424; GO:0005575; GO:0005622; GO:0044464; GO:0005623 [GO:0005737]; GO:0044424; GO:0005622; GO:0044464; GO:0005575; GO:0005623 [GO:0005783]; GO:0012505; GO:0043231; GO:0044444; GO:0044464; GO:0043227; GO:0043229; GO:0005737; GO:0044424…	Pf01433, Pf11838, Pf13485	98.117	54	0.486917	54	221	487716	44306.1	43125.3	46138.9	44872.2	45165.7	43995.7	42992.4	43901.5	43890.8	44327.6	44999.3	0.0543245	0.0254389	-0.0316683	-0.0571073	-0.00278277	1.03837	1.01779	0.978288	0.961189	0.998073		0.444362	0.398657	0.0821073			0.643936	0.920908	0.202119		2		ü			ü
7377	AT3G16000.1		Symbols: MFP1 MAR binding filament-like protein 1 chr3:5431041-5433613 REVERSE LENGTH=726	MFP1	[GO:0000921]; GO:0031106; GO:0043623; GO:0070925; GO:0032185; GO:0006461; GO:0034622; GO:0006996; GO:0022607; GO:0007010; GO:0065003; GO:0070271; GO:0071822; GO:0016043; GO:0044085; GO:0043933; GO:0009987; GO:0071840; GO:0008150 [GO:0003677]; GO:0003676; GO:0097159; GO:1901363; GO:0005488; GO:0003674 [GO:0003774]; GO:0017111; GO:0016462; GO:0016818; GO:0016817; GO:0016787; GO:0003824; GO:0003674 …	Pf01576, Pf05557, Pf05701, Pf06160, Pf12128, Pf13166, Pf14362	81.923	54	0.498623	54	171	438867	42816.8	45105.9	41147.7	40090.6	41041.3	38861.8	38016.5	37196.2	38560.5	38532.9	37497.2	-0.108698	0.00661982	-0.0937193	-0.100339	-0.209037	0.927425	1.0046	0.937104	0.932814	0.865115		0.852187	0.0394074	0.0158862			0.92111	0.797129	0.0778381		3		ü	ü
8521	AT4G10320.1	AT3G23145.1	Symbols: tRNA synthetase class I (I, L, M and V) family protein chr4:6397526-6404509 REVERSE LENGTH=1190	AT4G10320	[GO:0000049]; GO:0003723; GO:0003676; GO:0097159; GO:1901363; GO:0005488; GO:0003674 [GO:0000166]; GO:0036094; GO:1901265; GO:0005488; GO:0097159; GO:1901363; GO:0003674 [GO:0002161]; GO:0052689; GO:0140101; GO:0016788; GO:0140098; GO:0016787; GO:0003824; GO:0003674 [GO:0004812]; GO:0140101; GO:0140098; GO:0003824; GO:0003674 [GO:0004822]; GO:0004812; GO:0140101; GO:0140098; GO:0003824; GO:000367…	Pf00133, Pf08264, Pf09334	135.399	54	0.406723	54	176	415269	37435	37054.7	36869.3	37569.5	38142.8	37502.3	37756.8	38470.3	39014.1	37567.7	37886.3	0.0107759	0.00923407	0.0239235	0.0146894	0.0254653	1.0075	1.00642	1.01672	1.01023	1.01781		0.788235	0.541172	0.618992			0.886098	0.950195	0.742941		3		ü
11294	AT1G18270.2	AT1G18270.3; AT1G18270.1	Symbols: ketose-bisphosphate aldolase class-II family protein chr1:6283634-6293772 REVERSE LENGTH=1374	AT1G18270	[GO:0003824]; GO:0003674 [GO:0004332]; GO:0016832; GO:0016830; GO:0016829; GO:0003824; GO:0003674 [GO:0004616]; GO:0016616; GO:0016614; GO:0016491; GO:0003824; GO:0003674 [GO:0005634]; GO:0043231; GO:0043227; GO:0043229; GO:0043226; GO:0044424; GO:0005575; GO:0005622; GO:0044464; GO:0005623 [GO:0005739]; GO:0043231; GO:0044444; GO:0043227; GO:0043229; GO:0005737; GO:0044424; GO:0043226; GO:000562…	Pf01116, Pf03446, Pf07005, Pf14833	147.022	54	0.373362	54	123	293218	26658.6	24882.4	29401.8	24058.9	23338.4	26978	26897.4	27603.1	22798.8	29748.6	30852.3	-0.0164701	0.0210259	0.113991	0.0929656	0.0764954	0.988649	1.01468	1.08222	1.06656	1.05445		0.862832	0.469025	0.344954			0.927903	0.934294	0.509306		3		ü			ü
951	AT3G07160.1		Symbols: ATGSL10, gsl10, CALS9 glucan synthase-like 10 chr3:2265142-2279383 REVERSE LENGTH=1890	GSL10	[GO:0000148]; GO:0044459; GO:1990234; GO:0005886; GO:0044425; GO:0044464; GO:1902494; GO:0016020; GO:0071944; GO:0005575; GO:0005623; GO:0032991 [GO:0003843]; GO:0035251; GO:0008194; GO:0046527; GO:0016757; GO:0016758; GO:0016740; GO:0003824; GO:0003674 [GO:0005794]; GO:0012505; GO:0043231; GO:0044444; GO:0044464; GO:0043227; GO:0043229; GO:0005737; GO:0044424; GO:0005575; GO:0005623; GO:0043226;…	Pf02364, Pf14288	216.949	53	0.30582	61	123	190885	17275.6	16979.7	17269.5	17517.8	17465.3	17078.9	17320.8	17100.4	17728.4	17757.1	17391.2	0.024238	0.0380212	0.017094	-0.0209272	0.00331072	1.01694	1.0267	1.01192	0.985599	1.0023		0.253851	0.628799	0.432893			0.476059	0.965892	0.58916		1		ü
1825	AT2G02560.1	AT2G02560.2	Symbols: CAND1, ATCAND1, ETA2, TIP120, HVE cullin-associated and neddylation dissociated chr2:690345-697342 FORWARD LENGTH=1219	CAND1	[GO:0005488]; GO:0003674 [GO:0005515]; GO:0005488; GO:0003674 [GO:0005618]; GO:0030312; GO:0044464; GO:0071944; GO:0005575; GO:0005623 [GO:0005634]; GO:0043231; GO:0043227; GO:0043229; GO:0043226; GO:0044424; GO:0005575; GO:0005622; GO:0044464; GO:0005623 [GO:0005829]; GO:0044444; GO:0005737; GO:0044424; GO:0005622; GO:0044464; GO:0005575; GO:0005623 [GO:0005886]; GO:0016020; GO:0044464; GO:00719…	Pf08623	134.811	53	0.382281	53	120	272192	24525.6	23966.6	24908.8	25392.4	25708	24107.9	24133.8	24364.3	25946.5	24131.4	25006.6	0.0634333	0.0478116	-0.0181674	-0.0659789	-0.00254562	1.04495	1.0337	0.987486	0.955297	0.998237		0.255233	0.682582	0.0480474			0.477093	0.972735	0.146639		1
1977	AT5G45510.1	AT5G45510.2	Symbols: Leucine-rich repeat (LRR) family protein chr5:18444798-18449071 FORWARD LENGTH=1222	AT5G45510	[GO:0000166]; GO:0036094; GO:1901265; GO:0005488; GO:0097159; GO:1901363; GO:0003674 [GO:0005515]; GO:0005488; GO:0003674 [GO:0005524]; GO:0032559; GO:0035639; GO:0030554; GO:0032555; GO:0043168; GO:1901265; GO:0017076; GO:0032553; GO:0043167; GO:0097159; GO:1901363; GO:0000166; GO:0097367; GO:0005488; GO:0036094; GO:0003674 [GO:0005829]; GO:0044444; GO:0005737; GO:0044424; GO:0005622; GO:0044464…	Pf13855	137.839	53	0.396072	53	123	263439	28022.4	22009.1	26187.8	21267.1	20424.2	24370	24643.9	26504.1	21040.7	24163.6	24806.5	-0.143076	-0.111939	0.0496457	0.161585	0.0185088	0.905586	0.925344	1.03501	1.11852	1.01291		0.179478	0.682548	0.159851			0.400881	0.972735	0.306649		2
6283	AT1G36160.2		Symbols: ACC1 acetyl-CoA carboxylase 1 chr1:13534196-13543773 FORWARD LENGTH=2254	ACC1	[GO:0000166]; GO:0036094; GO:1901265; GO:0005488; GO:0097159; GO:1901363; GO:0003674 [GO:0003824]; GO:0003674 [GO:0003989]; GO:0016421; GO:0016885; GO:0016874; GO:0003824; GO:0003674 [GO:0004075]; GO:0016879; GO:0016874; GO:0003824; GO:0003674 [GO:0005524]; GO:0032559; GO:0035639; GO:0030554; GO:0032555; GO:0043168; GO:1901265; GO:0017076; GO:0032553; GO:0043167; GO:0097159; GO:1901363; GO:000016…	Pf00289, Pf00364, Pf01039, Pf02222, Pf02655, Pf02785, Pf02786, Pf07478, Pf08326, Pf13535, Pf15632	251.223	53	0.381544	81	183	204459	18419.3	18278.5	17881.1	19223.9	19340.1	18432.7	18683.1	18716.2	19356.4	17981.2	18146.7	0.0352946	-0.00975989	-0.0246428	-0.0148829	0.0204118	1.02477	0.993258	0.983064	0.989737	1.01425		0.815343	0.653755	0.714898			0.90145	0.96824	0.81308		3		ü			ü
6559	AT1G63770.3	AT1G63770.4; AT1G63770.1; AT1G63770.2; AT1G63770.5	Symbols: Peptidase M1 family protein chr1:23657791-23664243 REVERSE LENGTH=987	AT1G63770	[GO:0005773]; GO:0043231; GO:0044444; GO:0043227; GO:0043229; GO:0005737; GO:0044424; GO:0043226; GO:0005622; GO:0044464; GO:0005575; GO:0005623 [GO:0005829]; GO:0044444; GO:0005737; GO:0044424; GO:0005622; GO:0044464; GO:0005575; GO:0005623 [GO:0005886]; GO:0016020; GO:0044464; GO:0071944; GO:0005575; GO:0005623 [GO:0006508]; GO:0019538; GO:0043170; GO:0044238; GO:1901564; GO:0071704; GO:0008152…	Pf01433, Pf11940, Pf13485	110.744	53	0.454914	53	212	367599	33576.9	32892.9	34658.4	33124.3	32292.8	33721.6	33678.7	33807.3	31871.2	33458.1	34516.8	0.00481218	-0.0203109	-0.00346547	0.0168454	0.0216576	1.00334	0.98602	0.997601	1.01174	1.01513		0.626544	0.946213	0.641241			0.783669	0.998017	0.75958		2		ü			ü
8071	AT1G29470.2		Symbols: S-adenosyl-L-methionine-dependent methyltransferases superfamily protein chr1:10310424-10313369 REVERSE LENGTH=770	AT1G29470	[GO:0000139]; GO:0044431; GO:0098588; GO:0098791; GO:0005794; GO:0044444; GO:0044446; GO:0031090; GO:0031984; GO:0012505; GO:0043231; GO:0005737; GO:0044424; GO:0043229; GO:0044422; GO:0016020; GO:0043227; GO:0044464; GO:0005622; GO:0043226; GO:0005575; GO:0005623 [GO:0000179]; GO:0008170; GO:0016433; GO:0008168; GO:0008649; GO:0016741; GO:0008173; GO:0008757; GO:0140102; GO:0016740; GO:0140098; …	Pf03141, Pf08241, Pf13489, Pf13649	87.149	53	0.638961	64	194	318206	29503.9	30812.8	25692.2	27883.2	28257.5	29996.3	31021.6	31644.7	30368.2	26727.7	26298	-0.145763	-0.154722	0.0254991	0.180221	0.0344576	0.903901	0.898306	1.01783	1.13306	1.02417		0.051181	0.738138	0.0089017			0.220037	0.976196	0.056532		1		ü
9103	AT3G19170.1	AT3G19170.2	Symbols: ATPREP1, ATZNMP, PREP1 presequence protease 1 chr3:6625578-6631874 REVERSE LENGTH=1080	PREP1	[GO:0003700]; GO:0140110; GO:0003674 [GO:0003824]; GO:0003674 [GO:0004222]; GO:0004175; GO:0008237; GO:0070011; GO:0008233; GO:0016787; GO:0140096; GO:0003824; GO:0003674 [GO:0005515]; GO:0005488; GO:0003674 [GO:0005739]; GO:0043231; GO:0044444; GO:0043227; GO:0043229; GO:0005737; GO:0044424; GO:0043226; GO:0005622; GO:0044464; GO:0005575; GO:0005623 [GO:0005759]; GO:0044429; GO:0070013; GO:00057…	Pf00675, Pf05193, Pf08367	120.939	53	0.593518	70	280	366132	33506.3	36576.4	32651.6	32711.9	32550.1	33600.9	33291.7	32203.4	32870.5	33196.2	32972.6	-0.101128	-0.000597851	0.0164829	0.0170807	-0.0840469	0.932304	0.999586	1.01149	1.01191	0.943408		0.98595	0.629209	0.569368			0.993086	0.965892	0.702546		3		ü			ü
9857	AT1G21750.1	AT1G21750.2	Symbols: ATPDIL1-1, ATPDI5, PDI5, PDIL1-1 PDI-like 1-1 chr1:7645767-7648514 FORWARD LENGTH=501	PDIL1-1	[GO:0000326]; GO:0000322; GO:0000325; GO:0005773; GO:0043231; GO:0044444; GO:0043227; GO:0043229; GO:0005737; GO:0044424; GO:0043226; GO:0005622; GO:0044464; GO:0005575; GO:0005623 [GO:0000327]; GO:0000323; GO:0000326; GO:0044437; GO:0005773; GO:0000322; GO:0000325; GO:0044444; GO:0044446; GO:0043231; GO:0005737; GO:0044424; GO:0043229; GO:0044422; GO:0043227; GO:0005622; GO:0044464; GO:0043226; …	Pf00085, Pf13098, Pf13848, Pf13899, Pf13905	55.567	53	0.644711	66	484	897058	55035.7	55859.1	80874.4	113778	117029	59575.1	59519	61355.7	124761	84207.7	85062.5	0.886462	0.679439	-0.0896838	-0.769123	0.117339	1.84864	1.60152	0.939729	0.586774	1.08473		0.00483883	0.688989	0.00199225			0.0800407	0.973288	0.0261752		2		ü
11145	AT3G06530.2	AT3G06530.3; AT3G06530.1	Symbols: ARM repeat superfamily protein chr3:2022596-2033637 FORWARD LENGTH=2199	AT3G06530	[GO:0005488]; GO:0003674 [GO:0005515]; GO:0005488; GO:0003674 [GO:0005634]; GO:0043231; GO:0043227; GO:0043229; GO:0043226; GO:0044424; GO:0005575; GO:0005622; GO:0044464; GO:0005623 [GO:0005773]; GO:0043231; GO:0044444; GO:0043227; GO:0043229; GO:0005737; GO:0044424; GO:0043226; GO:0005622; GO:0044464; GO:0005575; GO:0005623 [GO:0005829]; GO:0044444; GO:0005737; GO:0044424; GO:0005622; GO:004446…	Pf08146, Pf12397	246.193	53	0.255571	53	104	210567	19891.5	19947.8	16476.8	19508	19547.4	20301.6	20222	19743.2	20920.3	16575.8	17432.5	-0.110362	-0.14104	-0.0185733	0.122467	0.0121051	0.926356	0.906865	0.987209	1.08859	1.00843		0.163801	0.875348	0.144133			0.382567	0.992827	0.287614		1
2453	AT5G26710.1		Symbols: Glutamyl/glutaminyl-tRNA synthetase, class Ic chr5:9305673-9308247 FORWARD LENGTH=719	AT5G26710	[GO:0000166]; GO:0036094; GO:1901265; GO:0005488; GO:0097159; GO:1901363; GO:0003674 [GO:0004812]; GO:0140101; GO:0140098; GO:0003824; GO:0003674 [GO:0004818]; GO:0004812; GO:0140101; GO:0140098; GO:0003824; GO:0003674 [GO:0005524]; GO:0032559; GO:0035639; GO:0030554; GO:0032555; GO:0043168; GO:1901265; GO:0017076; GO:0032553; GO:0043167; GO:0097159; GO:1901363; GO:0000166; GO:0097367; GO:0005488…	Pf00749, Pf01406, Pf03950, Pf13410, Pf14497	81.013	52	0.49096	52	164	368965	32608.5	32937.6	33041.3	33495.2	34928.9	33195.6	33121.4	33152.5	35460	33711.8	33312.1	0.0450551	0.0425408	0.0142843	-0.0282566	0.0167986	1.03172	1.02993	1.00995	0.980605	1.01171		0.287679	0.758339	0.398595			0.505336	0.978579	0.557546		2		ü
2988	AT4G30160.2	AT4G30160.1	Symbols: VLN4 villin 4 chr4:14754528-14759511 FORWARD LENGTH=983	VLN4	[GO:0003779]; GO:0008092; GO:0005515; GO:0005488; GO:0003674 [GO:0005622]; GO:0044464; GO:0005575; GO:0005623 [GO:0005623]; GO:0005575 [GO:0005737]; GO:0044424; GO:0005622; GO:0044464; GO:0005575; GO:0005623 [GO:0005829]; GO:0044444; GO:0005737; GO:0044424; GO:0005622; GO:0044464; GO:0005575; GO:0005623 [GO:0005856]; GO:0043232; GO:0043228; GO:0043229; GO:0043226; GO:0044424; GO:0005575; GO:00056…	Pf00626, Pf02209	110.363	52	0.53001	61	181	278646	25179.3	24338.8	25838	24780.1	24885.5	25178.3	25618.4	26104.5	25223.3	25806.3	25693.9	0.0235778	-0.00325202	0.023307	0.026559	0.0501368	1.01648	0.997748	1.01629	1.01858	1.03536		0.922854	0.550893	0.427595			0.959799	0.951961	0.584404		1
4230	AT5G16730.1		Symbols: Plant protein of unknown function (DUF827) chr5:5497890-5500775 FORWARD LENGTH=853	AT5G16730	[GO:0000795]; GO:0099086; GO:0000794; GO:0044454; GO:0000228; GO:0000793; GO:0044427; GO:0044428; GO:0005694; GO:0031981; GO:0044446; GO:0005634; GO:0043232; GO:0070013; GO:0043229; GO:0044422; GO:0044424; GO:0043231; GO:0043228; GO:0043233; GO:0043226; GO:0005575; GO:0005622; GO:0044464; GO:0043227; GO:0031974; GO:0005623 [GO:0005875]; GO:0015630; GO:0043234; GO:0044430; GO:0005856; GO:0032991; …	Pf05701	96.15	52	0.620164	58	117	203295	18486.9	18082	17787.5	18468.3	19031.2	18549.7	19008.6	18729.1	18784.4	18124.8	18242.5	0.0108982	-0.0295102	-0.00315797	0.0263522	0.0372504	1.00758	0.979753	0.997813	1.01843	1.02616		0.398908	0.942446	0.47329			0.607207	0.997962	0.624501		0
5363	AT3G56150.2	AT3G22860.1	Symbols: EIF3C eukaryotic translation initiation factor 3C chr3:20833790-20836820 REVERSE LENGTH=900	EIF3C	[GO:0003723]; GO:0003676; GO:0097159; GO:1901363; GO:0005488; GO:0003674 [GO:0003729]; GO:0003723; GO:0003676; GO:0097159; GO:1901363; GO:0005488; GO:0003674 [GO:0003743]; GO:0008135; GO:0003723; GO:0003676; GO:0097159; GO:1901363; GO:0005488; GO:0003674 [GO:0005515]; GO:0005488; GO:0003674 [GO:0005634]; GO:0043231; GO:0043227; GO:0043229; GO:0043226; GO:0044424; GO:0005575; GO:0005622; GO:004446…	Pf01399, Pf05470	102.884	52	0.498889	52	176	334820	30548.6	30634.3	29244	31208.8	31896.3	29712.2	30203.1	30547.4	32033.5	28853.2	29938.7	0.00803643	0.00450963	-0.0243876	-0.0288972	-0.0208608	1.00559	1.00313	0.983238	0.980169	0.985644		0.926784	0.689014	0.50175			0.96106	0.973288	0.64744		2
8047	AT2G41740.1		Symbols: VLN2, ATVLN2 villin 2 chr2:17410962-17416878 REVERSE LENGTH=976	VLN2	[GO:0003779]; GO:0008092; GO:0005515; GO:0005488; GO:0003674 [GO:0005515]; GO:0005488; GO:0003674 [GO:0005737]; GO:0044424; GO:0005622; GO:0044464; GO:0005575; GO:0005623 [GO:0005829]; GO:0044444; GO:0005737; GO:0044424; GO:0005622; GO:0044464; GO:0005575; GO:0005623 [GO:0005856]; GO:0043232; GO:0043228; GO:0043229; GO:0043226; GO:0044424; GO:0005575; GO:0005622; GO:0044464; GO:0005623 [GO:000701…	Pf00626, Pf02209	107.776	52	0.567623	60	195	292280	27338.9	26096.5	27254.3	26648.5	26322.4	26350.5	26793.6	27017.3	25311	26704	26443.2	0.00153682	-0.031294	-0.032369	-0.00107503	0.000461794	1.00107	0.978542	0.977813	0.999255	1.00032		0.413814	0.446353	0.970721			0.619222	0.929627	0.982151		1
9493	AT5G07350.2	AT5G07350.1	Symbols: Tudor1, AtTudor1, TSN1 TUDOR-SN protein 1 chr5:2320021-2324892 REVERSE LENGTH=1007	Tudor1	[GO:0000932]; GO:0036464; GO:0035770; GO:0044444; GO:0030529; GO:0043232; GO:0005737; GO:0044424; GO:1990904; GO:0043228; GO:0043229; GO:0005622; GO:0044464; GO:0032991; GO:0043226; GO:0005575; GO:0005623 [GO:0003676]; GO:0097159; GO:1901363; GO:0005488; GO:0003674 [GO:0003723]; GO:0003676; GO:0097159; GO:1901363; GO:0005488; GO:0003674 [GO:0003729]; GO:0003723; GO:0003676; GO:0097159; GO:1901363…	Pf00565, Pf00567	109.98	52	0.617676	75	303	318215	28271	28130.9	28602.2	29312.6	29359.3	28999.2	29285.2	29623.4	29309.2	28181.3	29140.8	0.0447504	-0.0212633	-0.0107773	0.010486	0.0552363	1.0315	0.985369	0.992558	1.00729	1.03903		0.541323	0.779454	0.709498			0.720732	0.981817	0.808734		2		ü
11480	AT3G62010.1	AT3G62010.2	Symbols: unknown protein; LOCATED IN: cellular_component unknown; EXPRESSED IN: 23 plant structures; EXPRESSED DURING: 15 growth stages; Has 553 Blast hits to 216 proteins in 93 species: Archae - 0; Bacteria - 124; Metazoa - 193; Fungi - 58; Plants - 108; Viruses - 0; Other Eukaryotes - 70 (source: NCBI BLink). chr3:22964945-22971149 FORWARD LENGTH=1254	AT3G62010	[GO:0004725]; GO:0004721; GO:0016791; GO:0140096; GO:0042578; GO:0003824; GO:0016788; GO:0003674; GO:0016787 [GO:0005634]; GO:0043231; GO:0043227; GO:0043229; GO:0043226; GO:0044424; GO:0005575; GO:0005622; GO:0044464; GO:0005623 [GO:0005737]; GO:0044424; GO:0005622; GO:0044464; GO:0005575; GO:0005623 [GO:0005829]; GO:0044444; GO:0005737; GO:0044424; GO:0005622; GO:0044464; GO:0005575; GO:0005623…	Pf14566	141.461	52	0.419458	52	105	208004	18830.9	18847.3	18920.8	18996.8	18947	18623.9	18541.1	18502.7	18976.2	19786.7	19030.6	0.0088371	0.0538069	0.0231129	-0.030694	-0.0218569	1.00614	1.038	1.01615	0.978949	0.984964		0.152215	0.545272	0.246895			0.370055	0.950924	0.407493		1		ü
718	AT1G59870.1	AT4G15215.1; AT3G30842.1; AT1G15520.1	Symbols: PEN3, PDR8, ATPDR8, ABCG36, ATABCG36 ABC-2 and Plant PDR ABC-type transporter family protein chr1:22034661-22039844 FORWARD LENGTH=1469	PEN3	[GO:0000166]; GO:0036094; GO:1901265; GO:0005488; GO:0097159; GO:1901363; GO:0003674 [GO:0005524]; GO:0032559; GO:0035639; GO:0030554; GO:0032555; GO:0043168; GO:1901265; GO:0017076; GO:0032553; GO:0043167; GO:0097159; GO:1901363; GO:0000166; GO:0097367; GO:0005488; GO:0036094; GO:0003674 [GO:0005739]; GO:0043231; GO:0044444; GO:0043227; GO:0043229; GO:0005737; GO:0044424; GO:0043226; GO:0005622;…	Pf00005, Pf01061, Pf08370, Pf13304, Pf14510	164.975	51	0.420014	87	259	291369	26664.7	26762.4	30651.8	24163.9	23306.8	25969.2	26134.1	26394.3	22268.9	30122.4	28930.9	-0.0477106	0.0385066	0.0563022	0.0177956	-0.029915	0.96747	1.02705	1.0398	1.01241	0.979478		0.750348	0.732072	0.872044			0.863756	0.97533	0.920579		3		ü
4231	AT5G35630.3		Symbols: GS2, GLN2, ATGSL1 glutamine synthetase 2 chr5:13831220-13833239 FORWARD LENGTH=430	GS2	[GO:0000166]; GO:0036094; GO:1901265; GO:0005488; GO:0097159; GO:1901363; GO:0003674 [GO:0003824]; GO:0003674 [GO:0004356]; GO:0016211; GO:0016880; GO:0016879; GO:0016874; GO:0003824; GO:0003674 [GO:0005524]; GO:0032559; GO:0035639; GO:0030554; GO:0032555; GO:0043168; GO:1901265; GO:0017076; GO:0032553; GO:0043167; GO:0097159; GO:1901363; GO:0000166; GO:0097367; GO:0005488; GO:0036094; GO:0003674…	Pf00120, Pf03951	47.381	51	0.65814	53	345	589589	58029.9	62962.2	58444.1	52490.3	51330.1	53512.6	51724.3	48922.3	44510.6	55341.4	52321	-0.16267	-0.0237709	-0.0963376	-0.0725666	-0.235237	0.89337	0.983658	0.935405	0.950945	0.849545		0.795783	0.361755	0.28747			0.890362	0.91191	0.450818		2		ü
6238	AT1G19870.1		Symbols: iqd32 IQ-domain 32 chr1:6895400-6898539 REVERSE LENGTH=794	iqd32	[GO:0005515]; GO:0005488; GO:0003674 [GO:0005516]; GO:0005515; GO:0005488; GO:0003674 [GO:0005634]; GO:0043231; GO:0043227; GO:0043229; GO:0043226; GO:0044424; GO:0005575; GO:0005622; GO:0044464; GO:0005623 [GO:0005829]; GO:0044444; GO:0005737; GO:0044424; GO:0005622; GO:0044464; GO:0005575; GO:0005623 [GO:0005875]; GO:0015630; GO:0043234; GO:0044430; GO:0005856; GO:0032991; GO:0044446; GO:004323…	Pf00612, Pf13178	86.829	51	0.575567	51	120	224977	21274.5	20312.5	20976.8	20346.8	20413.5	19734.4	20441.6	20136.6	19898	21138.8	20303.2	-0.0147081	0.0240586	-0.00963392	-0.0336926	-0.0484007	0.989857	1.01682	0.993345	0.976917	0.967008		0.544488	0.819102	0.291666			0.722616	0.98694	0.455548		1
10882	AT3G46970.1		Symbols: ATPHS2, PHS2 alpha-glucan phosphorylase 2 chr3:17301625-17306111 REVERSE LENGTH=841	PHS2	[GO:0003824]; GO:0003674 [GO:0004645]; GO:0016758; GO:0016757; GO:0016740; GO:0003824; GO:0003674 [GO:0005737]; GO:0044424; GO:0005622; GO:0044464; GO:0005575; GO:0005623 [GO:0005829]; GO:0044444; GO:0005737; GO:0044424; GO:0005622; GO:0044464; GO:0005575; GO:0005623 [GO:0005975]; GO:0044238; GO:0071704; GO:0008152; GO:0008150 [GO:0005980]; GO:0005977; GO:0009251; GO:0044247; GO:0006073; GO:00061…	Pf00343	95.1	51	0.579073	53	126	241768	24009.2	23743.6	24055.6	20921.8	20004.1	22116	22098.5	21747.2	19500.5	21207.5	22364.5	-0.145003	-0.0668559	-0.0407921	0.0260638	-0.11894	0.904377	0.954716	0.972121	1.01823	0.920864		0.273755	0.66012	0.726138			0.492831	0.968865	0.820108		1		ü
11580	AT2G20190.1		Symbols: ATCLASP, CLASP CLIP-associated protein chr2:8711862-8718813 REVERSE LENGTH=1439	CLASP	[GO:0000278]; GO:0007049; GO:0009987; GO:0008150 [GO:0005488]; GO:0003674 [GO:0005515]; GO:0005488; GO:0003674 [GO:0005737]; GO:0044424; GO:0005622; GO:0044464; GO:0005575; GO:0005623 [GO:0005819]; GO:0015630; GO:0043232; GO:0044430; GO:0005856; GO:0043228; GO:0043229; GO:0044446; GO:0043226; GO:0044424; GO:0044422; GO:0005575; GO:0005622; GO:0044464; GO:0005623 [GO:0005829]; GO:0044444; GO:00057…	Pf02985, Pf12348, Pf13513	158.852	51	0.359972	51	100	189624	17140.1	17372.4	17102.6	17384.8	17309.5	17011.2	17533.5	17050.5	17246.8	17248.9	17224.1	0.000781123	0.00361405	-0.0021149	-0.00572895	-0.00494783	1.00054	1.00251	0.998535	0.996037	0.996576		0.910432	0.950531	0.839423			0.953795	0.998017	0.899191		1
12199	AT5G26360.1		Symbols: TCP-1/cpn60 chaperonin family protein chr5:9255561-9258891 REVERSE LENGTH=555	AT5G26360	[GO:0000166]; GO:0036094; GO:1901265; GO:0005488; GO:0097159; GO:1901363; GO:0003674 [GO:0005515]; GO:0005488; GO:0003674 [GO:0005524]; GO:0032559; GO:0035639; GO:0030554; GO:0032555; GO:0043168; GO:1901265; GO:0017076; GO:0032553; GO:0043167; GO:0097159; GO:1901363; GO:0000166; GO:0097367; GO:0005488; GO:0036094; GO:0003674 [GO:0005737]; GO:0044424; GO:0005622; GO:0044464; GO:0005575; GO:0005623…	Pf00118	60.301	51	0.700901	51	194	381626	35001.8	34324	34751	34042.5	34858.4	34671.6	34952.2	35302.4	35199.7	33679.2	34843.2	-0.00469099	-0.0168677	0.000801139	0.0176688	0.0129778	0.996754	0.988376	1.00056	1.01232	1.00904		0.629739	0.98344	0.523928			0.7859	0.999399	0.665866		2
919	AT5G24710.1		Symbols: Transducin/WD40 repeat-like superfamily protein chr5:8459148-8467920 REVERSE LENGTH=1377	AT5G24710	[GO:0003674] [GO:0005515]; GO:0005488; GO:0003674 [GO:0005737]; GO:0044424; GO:0005622; GO:0044464; GO:0005575; GO:0005623 [GO:0005829]; GO:0044444; GO:0005737; GO:0044424; GO:0005622; GO:0044464; GO:0005575; GO:0005623 [GO:0005886]; GO:0016020; GO:0044464; GO:0071944; GO:0005575; GO:0005623 [GO:0008150]		147.978	50	0.384895	50	108	182930	16415.5	16545	16737.7	17372.4	17233.9	16032.3	16335.1	16141.1	16830.3	16535.7	16750.5	0.0543267	0.0470523	-0.0347691	-0.0818215	-0.0274948	1.03837	1.03315	0.976188	0.944864	0.981123		0.167488	0.365635	0.0278125			0.38663	0.915195	0.106688		1
1943	AT4G31160.1		Symbols: DCAF1 DDB1-CUL4 associated factor 1 chr4:15145936-15152939 FORWARD LENGTH=1883	DCAF1	[GO:0000166]; GO:0036094; GO:1901265; GO:0005488; GO:0097159; GO:1901363; GO:0003674 [GO:0005515]; GO:0005488; GO:0003674 [GO:0005634]; GO:0043231; GO:0043227; GO:0043229; GO:0043226; GO:0044424; GO:0005575; GO:0005622; GO:0044464; GO:0005623 [GO:0009793]; GO:0003006; GO:0009790; GO:0048316; GO:0022414; GO:0032502; GO:0007275; GO:0009791; GO:0010154; GO:0048608; GO:0000003; GO:0008150; GO:0032501…	Pf08513	205.324	50	0.27881	51	81	158695	13780.1	14315.4	13733.7	15001.1	15337	13843.8	14204.9	13904.7	16184.7	14264.5	14124.8	0.0631941	0.0846949	0.0151605	-0.0695344	-0.00634032	1.04478	1.06046	1.01056	0.952945	0.995615		0.20714	0.844044	0.197372			0.429893	0.990943	0.352533		2
3734	ATCG00170.1		Symbols: RPOC2 DNA-directed RNA polymerase family protein chrC:15938-20068 REVERSE LENGTH=1376	rpoC2	[GO:0000428]; GO:0030880; GO:0044424; GO:0061695; GO:0005622; GO:0044464; GO:1990234; GO:0005575; GO:0005623; GO:1902494; GO:0032991 [GO:0003677]; GO:0003676; GO:0097159; GO:1901363; GO:0005488; GO:0003674 [GO:0003899]; GO:0034062; GO:0097747; GO:0016779; GO:0140098; GO:0016772; GO:0003824; GO:0016740; GO:0003674 [GO:0006351]; GO:0010467; GO:0034645; GO:0097659; GO:0043170; GO:0009059; GO:0044249…	Pf04983, Pf04998, Pf05000	156.268	50	0.33939	50	125	245495	22890.2	23957.1	22176.8	23002.7	22561	21696.2	22088.4	21335.9	22133	21869.5	21784.1	-0.0526972	0.0147911	-0.0420972	-0.0568883	-0.109586	0.964132	1.01031	0.971242	0.961335	0.926854		0.654653	0.275861	0.102799			0.803079	0.886732	0.230982		2		ü	ü
3758	AT1G50030.1	AT1G50030.2	Symbols: TOR target of rapamycin chr1:18522626-18539619 REVERSE LENGTH=2481	TOR	[GO:0000166]; GO:0036094; GO:1901265; GO:0005488; GO:0097159; GO:1901363; GO:0003674 [GO:0000975]; GO:0001067; GO:0003677; GO:0003676; GO:0097159; GO:1901363; GO:0005488; GO:0003674 [GO:0004672]; GO:0016301; GO:0016773; GO:0140096; GO:0016772; GO:0003824; GO:0016740; GO:0003674 [GO:0004674]; GO:0004672; GO:0016301; GO:0016773; GO:0140096; GO:0016772; GO:0003824; GO:0016740; GO:0003674 [GO:0005488…	Pf00454, Pf02259, Pf02260, Pf08771, Pf11865, Pf13646	279.013	50	0.188634	50	76	144778	12949	13021.7	13184.2	13219.1	13104.8	12967	13304.8	13047.9	13213.2	13291.1	13475.1	0.0202905	0.0240428	0.017072	-0.0069708	0.0133197	1.01416	1.0168	1.0119	0.99518	1.00928		0.464564	0.624149	0.795019			0.660631	0.965892	0.868309		4		ü	ü
4920	AT4G26970.1	AT5G54950.1	Symbols: ACO2 aconitase 2 chr4:13543077-13548427 FORWARD LENGTH=995	ACO2	[GO:0003994]; GO:0016836; GO:0016835; GO:0016829; GO:0003824; GO:0003674 [GO:0005507]; GO:0046914; GO:0046872; GO:0043169; GO:0043167; GO:0005488; GO:0003674 [GO:0005739]; GO:0043231; GO:0044444; GO:0043227; GO:0043229; GO:0005737; GO:0044424; GO:0043226; GO:0005622; GO:0044464; GO:0005575; GO:0005623 [GO:0005829]; GO:0044444; GO:0005737; GO:0044424; GO:0005622; GO:0044464; GO:0005575; GO:0005623…	Pf00330, Pf00694	108.413	50	0.38995	53	193	375300	30530.1	30789.3	34603.3	37072	38103.5	31283	31555.5	32377.8	39581.4	34244.8	35159.6	0.254057	0.192117	-0.0121809	-0.204298	0.0497588	1.19256	1.14244	0.991592	0.867961	1.03509		0.0200811	0.869936	0.0036339			0.144045	0.992827	0.035488		2		ü			ü
6883	AT1G31230.1		Symbols: AK-HSDH I, AK-HSDH aspartate kinase-homoserine dehydrogenase i chr1:11158744-11163055 REVERSE LENGTH=911	AK-HSDH I	[GO:0000166]; GO:0036094; GO:1901265; GO:0005488; GO:0097159; GO:1901363; GO:0003674 [GO:0003824]; GO:0003674 [GO:0004072]; GO:0016774; GO:0019202; GO:0016772; GO:0016301; GO:0016740; GO:0003824; GO:0003674 [GO:0004412]; GO:0016616; GO:0016614; GO:0016491; GO:0003824; GO:0003674 [GO:0005524]; GO:0032559; GO:0035639; GO:0030554; GO:0032555; GO:0043168; GO:1901265; GO:0017076; GO:0032553; GO:004316…	Pf00696, Pf00742, Pf01842, Pf03447, Pf13840	99.341	50	0.51921	57	151	253434	23324	22548.1	22915.3	22978.5	22930	23229.3	22972.7	23433.2	24266.6	22003.6	22832.5	0.000533322	-0.0122078	0.00465616	0.016864	0.0173973	1.00037	0.991574	1.00323	1.01176	1.01213		0.793999	0.924338	0.52085			0.88961	0.997895	0.663222		2		ü
7317	AT2G38770.1		Symbols: EMB2765 P-loop containing nucleoside triphosphate hydrolases superfamily protein chr2:16203185-16210253 REVERSE LENGTH=1509	EMB2765	[GO:0000398]; GO:0000377; GO:0006397; GO:0000375; GO:0006396; GO:0016071; GO:0008380; GO:0010467; GO:0016070; GO:0043170; GO:0044260; GO:0090304; GO:0071704; GO:0044237; GO:0006139; GO:0008152; GO:0009987; GO:0006725; GO:0034641; GO:0044238; GO:0046483; GO:1901360; GO:0008150; GO:0006807 [GO:0003729]; GO:0003723; GO:0003676; GO:0097159; GO:1901363; GO:0005488; GO:0003674 [GO:0005634]; GO:0043231;…	Pf13086, Pf13087, Pf13245, Pf13538	172.913	50	0.34725	50	110	232669	21312.3	20682.5	21338.8	21534.2	21408.2	20745.5	21197.1	20774.7	21743.8	20776.2	21155.3	0.0293721	0.0216882	-0.0139041	-0.0355922	-0.00622008	1.02057	1.01515	0.990409	0.975631	0.995698		0.542473	0.712846	0.21088			0.721441	0.974633	0.367934		2		ü
9220	AT3G02760.1		Symbols: Class II aaRS and biotin synthetases superfamily protein chr3:597588-600650 REVERSE LENGTH=883	AT3G02760	[GO:0000166]; GO:0036094; GO:1901265; GO:0005488; GO:0097159; GO:1901363; GO:0003674 [GO:0004812]; GO:0140101; GO:0140098; GO:0003824; GO:0003674 [GO:0004821]; GO:0004812; GO:0140101; GO:0140098; GO:0003824; GO:0003674 [GO:0005524]; GO:0032559; GO:0035639; GO:0030554; GO:0032555; GO:0043168; GO:1901265; GO:0017076; GO:0032553; GO:0043167; GO:0097159; GO:1901363; GO:0000166; GO:0097367; GO:0005488…	Pf00587, Pf03129, Pf13393	97.476	50	0.440544	50	157	378236	35057.8	34976.9	34281.3	34892.9	35339.2	33775.4	33595.5	33698.1	36050.7	32936.6	33631.6	-0.00752716	0.0208759	-0.0273629	-0.0482388	-0.055766	0.994796	1.01458	0.981212	0.967116	0.962083		0.645587	0.582925	0.11456			0.797032	0.959303	0.247997		2		ü
9334	AT5G17920.1		Symbols: ATCIMS, ATMETS, ATMS1 Cobalamin-independent synthase family protein chr5:5935771-5939195 FORWARD LENGTH=765	ATMS1	[GO:0003871]; GO:0008172; GO:0042085; GO:0008168; GO:0016741; GO:0016740; GO:0003824; GO:0003674 [GO:0005507]; GO:0046914; GO:0046872; GO:0043169; GO:0043167; GO:0005488; GO:0003674 [GO:0005515]; GO:0005488; GO:0003674 [GO:0005737]; GO:0044424; GO:0005622; GO:0044464; GO:0005575; GO:0005623 [GO:0005774]; GO:0044437; GO:0098588; GO:0098805; GO:0005773; GO:0044444; GO:0044446; GO:0031090; GO:001602…	Pf01717, Pf08267	84.304	50	0.60915	98	1151	864069	77945.1	79847.6	77259.9	75831.4	76410.6	80122.6	79689.3	80285.5	76420.4	79894.9	80361.3	-0.0444248	-0.0210573	0.0440919	0.0651492	0.0207244	0.969676	0.98551	1.03103	1.04619	1.01447		0.561695	0.290345	0.0399078			0.736294	0.888701	0.132805		3		ü			ü
9959	AT1G17220.1		Symbols: FUG1 Translation initiation factor 2, small GTP-binding protein chr1:5885383-5890165 FORWARD LENGTH=1026	FUG1	[GO:0000166]; GO:0036094; GO:1901265; GO:0005488; GO:0097159; GO:1901363; GO:0003674 [GO:0003743]; GO:0008135; GO:0003723; GO:0003676; GO:0097159; GO:1901363; GO:0005488; GO:0003674 [GO:0003924]; GO:0017111; GO:0016462; GO:0016818; GO:0016817; GO:0016787; GO:0003824; GO:0003674 [GO:0005525]; GO:0032550; GO:0032561; GO:0035639; GO:0001883; GO:0032549; GO:0019001; GO:0032555; GO:0043168; GO:1901265…	Pf00009, Pf03144, Pf04760, Pf11987	109.679	50	0.448343	50	140	307069	31473	33171.9	27288.3	24478	24696.2	30099.2	29929.6	28601.1	22786.5	27475.7	27069.3	-0.34402	-0.201457	0.0129789	0.214436	-0.129584	0.787843	0.869672	1.00904	1.16025	0.914095		0.0433128	0.889297	0.00648467			0.205459	0.994673	0.0475665		3		ü
10169	AT3G11710.1		Symbols: ATKRS-1 lysyl-tRNA synthetase 1 chr3:3702359-3705613 REVERSE LENGTH=626	ATKRS-1	[GO:0000166]; GO:0036094; GO:1901265; GO:0005488; GO:0097159; GO:1901363; GO:0003674 [GO:0003676]; GO:0097159; GO:1901363; GO:0005488; GO:0003674 [GO:0003677]; GO:0003676; GO:0097159; GO:1901363; GO:0005488; GO:0003674 [GO:0004812]; GO:0140101; GO:0140098; GO:0003824; GO:0003674 [GO:0004824]; GO:0004812; GO:0140101; GO:0140098; GO:0003824; GO:0003674 [GO:0005524]; GO:0032559; GO:0035639; GO:00305…	Pf00152, Pf01336	70.843	50	0.597444	50	141	274394	24922	25599.2	24585.3	25463	25725.7	24304.1	24283.3	23905.4	26314.9	24722.3	24568.4	-0.000292869	0.0599976	-0.00363699	-0.0636346	-0.0639275	0.999797	1.04246	0.997482	0.95685	0.956656		0.175879	0.937824	0.0762036			0.396859	0.997895	0.193502		4		ü	ü		ü
10445	AT4G31570.1		Symbols: CONTAINS InterPro DOMAIN/s: Prefoldin (InterPro:IPR009053); BEST Arabidopsis thaliana protein match is: unknown protein (TAIR:AT1G24460.1); Has 194354 Blast hits to 66887 proteins in 3244 species: Archae - 3688; Bacteria - 38556; Metazoa - 84828; Fungi - 17265; Plants - 10589; Viruses - 805; Other Eukaryotes - 38623 (source: NCBI BLink). chr4:15297061-15306036 FORWARD LENGTH=2730	AT4G31570	[GO:0003674] [GO:0005737]; GO:0044424; GO:0005622; GO:0044464; GO:0005575; GO:0005623 [GO:0006914]; GO:0044248; GO:0061919; GO:0009056; GO:0044237; GO:0009987; GO:0008152; GO:0008150 [GO:0008150] [GO:0009506]; GO:0005911; GO:0055044; GO:0030054; GO:0005575 [GO:0010508]; GO:0006914; GO:0010506; GO:0031331; GO:0044248; GO:0061919; GO:0031329; GO:0009896; GO:0031325; GO:0009056; GO:0044237; GO:00099…	Pf04111, Pf10186, Pf12128	305.726	50	0.210256	50	73	186215	15897.9	16363.8	16506.9	17206.8	17243.2	16547.8	17049.6	16724.2	17560.8	17659.7	17454.7	0.074353	0.0660395	0.0481214	-0.0179181	0.0564349	1.05289	1.04684	1.03392	0.987657	1.03989		0.0748072	0.238016	0.584808			0.263845	0.872118	0.714505		0
5086	AT5G15450.1		Symbols: APG6, CLPB3, CLPB-P casein lytic proteinase B3 chr5:5014399-5018255 REVERSE LENGTH=968	CLPB3	[GO:0000166]; GO:0036094; GO:1901265; GO:0005488; GO:0097159; GO:1901363; GO:0003674 [GO:0005524]; GO:0032559; GO:0035639; GO:0030554; GO:0032555; GO:0043168; GO:1901265; GO:0017076; GO:0032553; GO:0043167; GO:0097159; GO:1901363; GO:0000166; GO:0097367; GO:0005488; GO:0036094; GO:0003674 [GO:0005737]; GO:0044424; GO:0005622; GO:0044464; GO:0005575; GO:0005623 [GO:0006914]; GO:0044248; GO:0061919…	Pf00004, Pf02861, Pf04111, Pf07724, Pf07728, Pf10431, Pf13191, Pf13401	108.876	49	0.472107	51	135	273481	23788.6	24895.3	23392.4	25299.9	25982	24663.7	25328.7	24867.6	25627.2	24591.8	25044.2	0.0311519	0.00763215	0.01255	0.00491783	0.0360697	1.02183	1.0053	1.00874	1.00341	1.02532		0.825786	0.816289	0.91763			0.9072	0.98686	0.949659		2		ü
5509	AT4G16340.1		Symbols: SPK1 guanyl-nucleotide exchange factors;GTPase binding;GTP binding chr4:9228773-9241060 REVERSE LENGTH=1830	SPK1	[GO:0005085]; GO:0051020; GO:0098772; GO:0019899; GO:0003674; GO:0005515; GO:0005488 [GO:0005089]; GO:0005088; GO:0017048; GO:0005085; GO:0017016; GO:0051020; GO:0098772; GO:0031267; GO:0019899; GO:0003674; GO:0005515; GO:0005488 [GO:0005515]; GO:0005488; GO:0003674 [GO:0005634]; GO:0043231; GO:0043227; GO:0043229; GO:0043226; GO:0044424; GO:0005575; GO:0005622; GO:0044464; GO:0005623 [GO:0005737…	Pf06920, Pf14429	206.698	49	0.253005	49	89	221965	20945.8	20065.2	20220.6	19474.2	19746.6	20396.4	20642.5	20604.5	19534.9	20165.7	20169.1	-0.0493468	-0.0422639	0.0103694	0.0526333	0.00328642	0.966374	0.97113	1.00721	1.03716	1.00228		0.228674	0.788872	0.105325			0.453136	0.983351	0.234558		1
6592	AT1G14850.1		Symbols: NUP155 nucleoporin 155 chr1:5116921-5123259 REVERSE LENGTH=1464	NUP155	[GO:0000972]; GO:0051276; GO:0006996; GO:0016043; GO:0009987; GO:0071840; GO:0008150 [GO:0005487]; GO:0005215; GO:0003674 [GO:0005515]; GO:0005488; GO:0003674 [GO:0005634]; GO:0043231; GO:0043227; GO:0043229; GO:0043226; GO:0044424; GO:0005575; GO:0005622; GO:0044464; GO:0005623 [GO:0005643]; GO:0005635; GO:0043234; GO:0044428; GO:0012505; GO:0031967; GO:0032991; GO:0005634; GO:0044446; GO:004446…	Pf03177, Pf08801	159.913	49	0.400956	49	98	216354	19271.6	19487.7	19460	20052.7	20088.8	19179.9	19407.2	19234.3	20370.4	19615.4	20185.5	0.0357135	0.0573043	0.0136925	-0.0436119	-0.00789836	1.02506	1.04052	1.00954	0.970223	0.99454		0.122372	0.724631	0.159669			0.330046	0.974633	0.306438		3
8535	AT1G72150.1		Symbols: PATL1 PATELLIN 1 chr1:27148558-27150652 FORWARD LENGTH=573	PATL1	[GO:0002020]; GO:0019899; GO:0005515; GO:0005488; GO:0003674 [GO:0005215]; GO:0003674 [GO:0005634]; GO:0043231; GO:0043227; GO:0043229; GO:0043226; GO:0044424; GO:0005575; GO:0005622; GO:0044464; GO:0005623 [GO:0005737]; GO:0044424; GO:0005622; GO:0044464; GO:0005575; GO:0005623 [GO:0005773]; GO:0043231; GO:0044444; GO:0043227; GO:0043229; GO:0005737; GO:0044424; GO:0043226; GO:0005622; GO:004446…	Pf00650, Pf03765, Pf13716	64.007	49	0.565445	51	173	390182	45514	37342.1	45573.9	28240.8	27485.1	34785.9	35120.6	35773	24014.6	39099.6	37232.1	-0.328677	-0.107358	-0.00567479	0.101683	-0.226994	0.796266	0.928286	0.996074	1.07302	0.854413		0.583906	0.984096	0.627017			0.75331	0.999399	0.749692		2
9878	AT5G19820.1		Symbols: emb2734 ARM repeat superfamily protein chr5:6695731-6701247 REVERSE LENGTH=1116	emb2734	[GO:0000060]; GO:0006606; GO:0006886; GO:0017038; GO:0034504; GO:0051170; GO:0072594; GO:0015031; GO:0034613; GO:0046907; GO:0033365; GO:0006913; GO:0045184; GO:0015833; GO:0008104; GO:0070727; GO:0006810; GO:0051641; GO:0051649; GO:0051169; GO:0051234; GO:0042886; GO:0071702; GO:0033036; GO:0051179; GO:0071705; GO:0008150 [GO:0005488]; GO:0003674 [GO:0005515]; GO:0005488; GO:0003674 [GO:0005618]…	Pf02985, Pf13513, Pf13646	123.746	49	0.394265	49	192	353757	31961.4	32352.2	31759.9	32552.8	32139.5	31808.2	32239.4	31579	32540.5	32438.5	32385.8	-0.000319817	0.0260388	0.0136576	-0.0123812	-0.012701	0.999778	1.01821	1.00951	0.991455	0.991235		0.411604	0.696202	0.653789			0.61801	0.973814	0.768778		3		ü
10398	AT4G16660.1		Symbols: heat shock protein 70 (Hsp 70) family protein chr4:9377225-9381232 FORWARD LENGTH=867	AT4G16660	[GO:0000166]; GO:0036094; GO:1901265; GO:0005488; GO:0097159; GO:1901363; GO:0003674 [GO:0005524]; GO:0032559; GO:0035639; GO:0030554; GO:0032555; GO:0043168; GO:1901265; GO:0017076; GO:0032553; GO:0043167; GO:0097159; GO:1901363; GO:0000166; GO:0097367; GO:0005488; GO:0036094; GO:0003674 [GO:0005774]; GO:0044437; GO:0098588; GO:0098805; GO:0005773; GO:0044444; GO:0044446; GO:0031090; GO:0016020;…	Pf00012	96.665	49	0.470588	49	157	317413	17407.1	18268	28831.2	44443.8	46315	18031.2	18198.9	18408	49071.4	28957.1	29481	1.1292	0.931302	-0.167502	-1.0988	0.030394	2.18737	1.907	0.890383	0.466904	1.02129		0.0040957	0.569185	0.00108768			0.0745128	0.956484	0.0189981		1
1176	AT5G61780.1		Symbols: Tudor2, AtTudor2, TSN2 TUDOR-SN protein 2 chr5:24822012-24826641 FORWARD LENGTH=985	Tudor2	[GO:0000932]; GO:0036464; GO:0035770; GO:0044444; GO:0030529; GO:0043232; GO:0005737; GO:0044424; GO:1990904; GO:0043228; GO:0043229; GO:0005622; GO:0044464; GO:0032991; GO:0043226; GO:0005575; GO:0005623 [GO:0003676]; GO:0097159; GO:1901363; GO:0005488; GO:0003674 [GO:0003723]; GO:0003676; GO:0097159; GO:1901363; GO:0005488; GO:0003674 [GO:0003729]; GO:0003723; GO:0003676; GO:0097159; GO:1901363…	Pf00565, Pf00567	107.675	48	0.626396	71	310	403061	35904.8	35430.4	35687.7	37611.4	37768.3	37183.8	37289.5	38121.2	38156.1	33729.4	36178.2	0.0533435	-0.0609997	-0.0409114	0.0200883	0.0734318	1.03767	0.9586	0.972041	1.01402	1.05222		0.28361	0.506708	0.572089			0.501946	0.947743	0.705023		2		ü
1487	AT3G57410.1		Symbols: VLN3, ATVLN3 villin 3 chr3:21243615-21249809 REVERSE LENGTH=965	VLN3	[GO:0003779]; GO:0008092; GO:0005515; GO:0005488; GO:0003674 [GO:0005737]; GO:0044424; GO:0005622; GO:0044464; GO:0005575; GO:0005623 [GO:0005856]; GO:0043232; GO:0043228; GO:0043229; GO:0043226; GO:0044424; GO:0005575; GO:0005622; GO:0044464; GO:0005623 [GO:0005884]; GO:0015629; GO:0099513; GO:0005856; GO:0044430; GO:0099512; GO:0043232; GO:0044446; GO:0099081; GO:0043228; GO:0043229; GO:0044422…	Pf00626, Pf02209	106.283	48	0.574093	57	181	261220	24440.5	25982.7	24451.4	23739.8	23538.6	23259.9	23264.9	23470.3	22532.4	23256.1	23283.3	-0.0759937	-0.0193064	-0.0544472	-0.0351409	-0.111135	0.948688	0.986707	0.962963	0.975936	0.92586		0.562032	0.195992	0.252235			0.73652	0.853394	0.413068		1
1968	AT3G50590.1		Symbols: Transducin/WD40 repeat-like superfamily protein chr3:18771292-18779220 FORWARD LENGTH=1614	AT3G50590	[GO:0000045]; GO:0070925; GO:1905037; GO:0006996; GO:0022607; GO:0007033; GO:0016236; GO:0016043; GO:0044085; GO:0006914; GO:0009987; GO:0071840; GO:0044248; GO:0061919; GO:0008150; GO:0009056; GO:0044237; GO:0008152 [GO:0000166]; GO:0036094; GO:1901265; GO:0005488; GO:0097159; GO:1901363; GO:0003674 [GO:0000421]; GO:0005774; GO:0005776; GO:0044437; GO:0098588; GO:0098805; GO:0005773; GO:0044444;…	Pf00400	176.194	48	0.32342	48	106	225066	20321.2	20411.7	20386.5	20960.9	20898	19983.5	20220	19999.5	20983.9	20455.2	20445.2	0.0266988	0.0396541	-0.00838618	-0.0480403	-0.0213416	1.01868	1.02787	0.994204	0.967249	0.985316		0.243541	0.82059	0.119438			0.466915	0.987509	0.254436		2
3496	AT3G48990.1		Symbols: AMP-dependent synthetase and ligase family protein chr3:18159031-18161294 REVERSE LENGTH=514	AT3G48990; AAE3	[GO:0000166]; GO:0036094; GO:1901265; GO:0005488; GO:0097159; GO:1901363; GO:0003674 [GO:0003824]; GO:0003674 [GO:0005524]; GO:0032559; GO:0035639; GO:0030554; GO:0032555; GO:0043168; GO:1901265; GO:0017076; GO:0032553; GO:0043167; GO:0097159; GO:1901363; GO:0000166; GO:0097367; GO:0005488; GO:0036094; GO:0003674 [GO:0005737]; GO:0044424; GO:0005622; GO:0044464; GO:0005575; GO:0005623 [GO:0005739…	Pf00501, Pf13193	55.51	48	0.494163	48	227	434165	39521.5	40233.9	40922.7	37830	37586.1	40677.1	39879.3	40241.2	35747	40600.2	40926.2	-0.0413166	-0.0453979	0.00990276	0.0553007	0.0139841	0.971768	0.969023	1.00689	1.03908	1.00974		0.474608	0.891955	0.227425			0.668578	0.994687	0.386528		2		ü
4254	AT3G16460.1		Symbols: Mannose-binding lectin superfamily protein chr3:5593029-5595522 FORWARD LENGTH=705	AT3G16460; JAL34	[GO:0005507]; GO:0046914; GO:0046872; GO:0043169; GO:0043167; GO:0005488; GO:0003674 [GO:0005634]; GO:0043231; GO:0043227; GO:0043229; GO:0043226; GO:0044424; GO:0005575; GO:0005622; GO:0044464; GO:0005623 [GO:0005829]; GO:0044444; GO:0005737; GO:0044424; GO:0005622; GO:0044464; GO:0005575; GO:0005623 [GO:0009409]; GO:0006950; GO:0009266; GO:0050896; GO:0009628; GO:0008150 [GO:0009506]; GO:000591…	Pf01419	72.43	48	0.50922	50	273	520699	45396.4	43500.7	50024.4	43746.9	43446.6	51528.9	49039.6	53429.2	41431.5	49047.6	50107.5	0.0385454	-0.135673	0.0329594	0.168633	0.207178	1.02708	0.910245	1.02311	1.12399	1.15443		0.149272	0.744066	0.0463472			0.366328	0.977015	0.14399		1					ü
5564	AT1G42550.1		Symbols: PMI1 plastid movement impaired1 chr1:15977131-15979734 FORWARD LENGTH=843	PMI1	[GO:0005622]; GO:0044464; GO:0005575; GO:0005623 [GO:0005623]; GO:0005575 [GO:0005737]; GO:0044424; GO:0005622; GO:0044464; GO:0005575; GO:0005623 [GO:0005829]; GO:0044444; GO:0005737; GO:0044424; GO:0005622; GO:0044464; GO:0005575; GO:0005623 [GO:0005886]; GO:0016020; GO:0044464; GO:0071944; GO:0005575; GO:0005623 [GO:0006970]; GO:0006950; GO:0009628; GO:0050896; GO:0008150 [GO:0009507]; GO:0009…	Pf10358	93.816	48	0.508897	48	89	186664	18332.7	18403.1	17064.8	15942.1	15971.3	16917.4	17408.9	16647.8	15428.1	17612	16936.4	-0.170734	-0.0304724	0.0276336	0.058106	-0.112628	0.88839	0.9791	1.01934	1.0411	0.924902		0.6099	0.676864	0.188886			0.771977	0.972735	0.342148		0
5860	AT1G22060.1	AT1G22000.1	Symbols: LOCATED IN: vacuole; EXPRESSED IN: 23 plant structures; EXPRESSED DURING: 13 growth stages; BEST Arabidopsis thaliana protein match is: FBD, F-box and Leucine Rich Repeat domains containing protein (TAIR:AT1G22000.1); Has 84739 Blast hits to 38714 proteins in 2257 species: Archae - 1436; Bacteria - 11314; Metazoa - 40747; Fungi - 7706; Plants - 4675; Viruses - 308; Other Eukaryotes - 185…	AT1G22060	[GO:0005737]; GO:0044424; GO:0005622; GO:0044464; GO:0005575; GO:0005623 [GO:0005773]; GO:0043231; GO:0044444; GO:0043227; GO:0043229; GO:0005737; GO:0044424; GO:0043226; GO:0005622; GO:0044464; GO:0005575; GO:0005623	Pf10358	228.81	48	0.266133	49	67	132425	11263.1	11449.8	11570.4	12584.1	12864.4	11541	11778.5	11439.2	13018.6	12857	12059.2	0.118337	0.125456	0.0359521	-0.0895042	0.0288332	1.08548	1.09085	1.02523	0.939846	1.02019		0.0230013	0.557587	0.104284			0.152424	0.95344	0.23305		0
6121	AT5G65780.2	AT5G65770.3; AT5G65770.2	Symbols: ATBCAT-5 branched-chain amino acid aminotransferase 5 / branched-chain amino acid transaminase 5 (BCAT5) chr5:26311587-26315610 FORWARD LENGTH=1018	LINC4	[GO:0005515]; GO:0005488; GO:0003674 [GO:0005634]; GO:0043231; GO:0043227; GO:0043229; GO:0043226; GO:0044424; GO:0005575; GO:0005622; GO:0044464; GO:0005623 [GO:0005652]; GO:0034399; GO:0044428; GO:0031981; GO:0005634; GO:0044446; GO:0070013; GO:0043231; GO:0043229; GO:0044422; GO:0044424; GO:0043233; GO:0043227; GO:0043226; GO:0005575; GO:0005622; GO:0044464; GO:0031974; GO:0005623 [GO:0005654]…	Pf01496, Pf04111, Pf12128	118.114	48	0.41945	48	92	189099	17593.9	16869.6	17806.2	16590.9	16423.1	17048.8	17265	17049.6	16722.2	18357	17372.9	-0.0252509	0.0292252	0.0454762	0.016251	-0.00899987	0.98265	1.02046	1.03202	1.01133	0.993781		0.523733	0.440391	0.691136			0.707241	0.927201	0.795147		3		ü
6240	AT1G79830.4	AT1G79830.1	Symbols: GC5 golgin candidate 5 chr1:30028110-30033508 REVERSE LENGTH=976	GC5	[GO:0005198]; GO:0003674 [GO:0005515]; GO:0005488; GO:0003674 [GO:0005576]; GO:0005575 [GO:0005634]; GO:0043231; GO:0043227; GO:0043229; GO:0043226; GO:0044424; GO:0005575; GO:0005622; GO:0044464; GO:0005623 [GO:0005737]; GO:0044424; GO:0005622; GO:0044464; GO:0005575; GO:0005623 [GO:0005794]; GO:0012505; GO:0043231; GO:0044444; GO:0044464; GO:0043227; GO:0043229; GO:0005737; GO:0044424; GO:00055…	Pf00038, Pf02403, Pf04111, Pf04156, Pf12128, Pf12325, Pf12329, Pf13166	110.658	48	0.453893	48	91	194582	16985.2	17141.9	17138.6	17809.8	18404.3	17651.4	17608.6	17649.5	18782.9	17939.8	17469.5	0.0590854	0.0339134	0.0224868	-0.0114266	0.0476588	1.04181	1.02379	1.01571	0.992111	1.03359		0.406481	0.655314	0.750046			0.614062	0.96824	0.83663		2
6430	AT3G29320.1		Symbols: Glycosyl transferase, family 35 chr3:11252871-11257587 FORWARD LENGTH=962	AT3G29320; PHS1	[GO:0003824]; GO:0003674 [GO:0004645]; GO:0016758; GO:0016757; GO:0016740; GO:0003824; GO:0003674 [GO:0004725]; GO:0004721; GO:0016791; GO:0140096; GO:0042578; GO:0003824; GO:0016788; GO:0003674; GO:0016787 [GO:0005829]; GO:0044444; GO:0005737; GO:0044424; GO:0005622; GO:0044464; GO:0005575; GO:0005623 [GO:0005975]; GO:0044238; GO:0071704; GO:0008152; GO:0008150 [GO:0005980]; GO:0005977; GO:00092…	Pf00343	108.517	48	0.528067	50	166	283690	24764.4	26195.9	26327.7	27578.3	27723.3	24671.6	24371.9	23994.7	27795.6	24800.6	25466.1	0.0949338	0.0943426	-0.0658005	-0.160143	-0.0652093	1.06802	1.06758	0.955415	0.894936	0.955807		0.111873	0.285323	0.00278532			0.315931	0.887177	0.030682		2		ü
6745	AT1G29880.1	AT3G44740.1; AT1G29870.1	Symbols: glycyl-tRNA synthetase / glycine--tRNA ligase chr1:10459662-10462781 REVERSE LENGTH=729	AT1G29880	[GO:0000166]; GO:0036094; GO:1901265; GO:0005488; GO:0097159; GO:1901363; GO:0003674 [GO:0004812]; GO:0140101; GO:0140098; GO:0003824; GO:0003674 [GO:0004820]; GO:0004812; GO:0140101; GO:0140098; GO:0003824; GO:0003674 [GO:0005524]; GO:0032559; GO:0035639; GO:0030554; GO:0032555; GO:0043168; GO:1901265; GO:0017076; GO:0032553; GO:0043167; GO:0097159; GO:1901363; GO:0000166; GO:0097367; GO:0005488…	Pf00458, Pf00587, Pf03129	81.892	48	0.495199	48	210	485928	44493	44853.2	44470.1	44584.4	44990.8	43854	43393	43464.6	43836.1	43867.2	44121.8	0.000272248	0.0122464	-0.0240839	-0.0363303	-0.036058	1.00019	1.00852	0.983445	0.975132	0.975316		0.686972	0.487431	0.188409			0.826014	0.940588	0.341623		3		ü
10213	AT2G25730.2	AT2G25730.1	Symbols: unknown protein; LOCATED IN: cellular_component unknown; EXPRESSED IN: 23 plant structures; EXPRESSED DURING: 14 growth stages. chr2:10956751-10972729 REVERSE LENGTH=2487	AT2G25730	[GO:0005515]; GO:0005488; GO:0003674 [GO:0005634]; GO:0043231; GO:0043227; GO:0043229; GO:0043226; GO:0044424; GO:0005575; GO:0005622; GO:0044464; GO:0005623 [GO:0016021]; GO:0031224; GO:0044425; GO:0005575; GO:0016020		277.121	48	0.205871	48	75	132696	11790.6	11861	12112.2	11776.5	11775.9	11996.7	12104.2	11930.8	12125.8	12833	12389	0.00747084	0.0513843	0.0662606	0.0148762	0.0223471	1.00519	1.03626	1.047	1.01036	1.01561		0.192216	0.145212	0.598141			0.414576	0.845504	0.725658		1
10597	AT4G35800.1		Symbols: NRPB1, RPB1, RNA_POL_II_LSRNA_POL_II_LS, RNA_POL_II_LS RNA polymerase II large subunit chr4:16961115-16967892 REVERSE LENGTH=1839	NRPB1	[GO:0001055]; GO:0003899; GO:0034062; GO:0097747; GO:0016779; GO:0140098; GO:0016772; GO:0003824; GO:0016740; GO:0003674 [GO:0003677]; GO:0003676; GO:0097159; GO:1901363; GO:0005488; GO:0003674 [GO:0003899]; GO:0034062; GO:0097747; GO:0016779; GO:0140098; GO:0016772; GO:0003824; GO:0016740; GO:0003674 [GO:0005515]; GO:0005488; GO:0003674 [GO:0005634]; GO:0043231; GO:0043227; GO:0043229; GO:004322…	Pf00623, Pf04983, Pf04990, Pf04992, Pf04997, Pf04998, Pf05000	204.497	48	0.26808	48	93	169199	15466.3	15029.1	15477.4	15492.1	15448.5	14929.8	15454.7	15138.2	15745.1	15309.7	15708.3	0.0212741	0.0388132	0.0105696	-0.0282436	-0.00696947	1.01486	1.02727	1.00735	0.980613	0.995181		0.280386	0.766034	0.330193			0.499254	0.979593	0.494962		4		ü	ü		ü
755	AT1G24706.1	AT1G24706.2	Symbols: THO2, AtTHO2 THO2 chr1:8742210-8755243 FORWARD LENGTH=1804	THO2	[GO:0000445]; GO:0000346; GO:0000347; GO:0043234; GO:0044428; GO:0032991; GO:0005634; GO:0044446; GO:0005575; GO:0043231; GO:0043229; GO:0044422; GO:0044424; GO:0043227; GO:0043226; GO:0005622; GO:0044464; GO:0005623 [GO:0003723]; GO:0003676; GO:0097159; GO:1901363; GO:0005488; GO:0003674 [GO:0003729]; GO:0003723; GO:0003676; GO:0097159; GO:1901363; GO:0005488; GO:0003674 [GO:0005634]; GO:0043231…	Pf11262, Pf11732	205.596	47	0.252217	47	89	187276	17104.8	16541.1	16968.5	16665.3	16587.8	16750.8	17335.3	17133.2	17258.9	17561.3	17368.8	-0.00695363	0.0271682	0.0554716	0.0283034	0.0213498	0.995192	1.01901	1.0392	1.01981	1.01491		0.422032	0.152877	0.349786			0.626004	0.845504	0.513215		1
4362	AT3G11964.1		Symbols: RNA binding;RNA binding chr3:3793957-3806626 REVERSE LENGTH=1896	AT3G11964	[GO:0000462]; GO:0030490; GO:0006364; GO:0042274; GO:0016072; GO:0034470; GO:0042254; GO:0022613; GO:0034660; GO:0006396; GO:0044085; GO:0016070; GO:0010467; GO:0071840; GO:0044260; GO:0090304; GO:0043170; GO:0008150; GO:0044237; GO:0006139; GO:0071704; GO:0008152; GO:0009987; GO:0006725; GO:0034641; GO:0044238; GO:0046483; GO:1901360; GO:0006807 [GO:0000466]; GO:0000460; GO:0006364; GO:0016072; …	Pf00575	211.473	47	0.251582	47	82	203922	18958.1	18713.6	16581.3	18102.3	18429.2	19063.3	19931.6	19232.4	19673.6	17447.8	17788.5	-0.0908788	-0.0863801	0.0475108	0.133891	0.0430121	0.938951	0.941883	1.03348	1.09725	1.03026		0.166542	0.508861	0.0340333			0.385646	0.947743	0.121035		1
4814	AT1G69830.1		Symbols: ATAMY3, AMY3 alpha-amylase-like 3 chr1:26288518-26293003 REVERSE LENGTH=887	AMY3	[GO:0003824]; GO:0003674 [GO:0004556]; GO:0016160; GO:0004553; GO:0016798; GO:0016787; GO:0003824; GO:0003674 [GO:0005509]; GO:0046872; GO:0043169; GO:0043167; GO:0005488; GO:0003674 [GO:0005576]; GO:0005575 [GO:0005975]; GO:0044238; GO:0071704; GO:0008152; GO:0008150 [GO:0005983]; GO:0005982; GO:0009251; GO:0044247; GO:0006073; GO:0000272; GO:0044042; GO:0044264; GO:0044275; GO:0005976; GO:00090…	Pf00128, Pf02324, Pf07821	99.78	47	0.488162	47	139	260974	23436.8	27186.1	23760.4	22175.1	21677.9	24102	24100.9	23608.5	22576.3	23245.5	25104.7	-0.164579	-0.0192738	0.0686646	0.0879384	-0.0766411	0.892189	0.986729	1.04875	1.06285	0.948263		0.700578	0.295563	0.0797644			0.834217	0.893106	0.198527		2		ü			ü
5934	AT3G62120.1		Symbols: Class II aaRS and biotin synthetases superfamily protein chr3:23001227-23003849 REVERSE LENGTH=530	AT3G62120	[GO:0000166]; GO:0036094; GO:1901265; GO:0005488; GO:0097159; GO:1901363; GO:0003674 [GO:0004812]; GO:0140101; GO:0140098; GO:0003824; GO:0003674 [GO:0004827]; GO:0004812; GO:0140101; GO:0140098; GO:0003824; GO:0003674 [GO:0005524]; GO:0032559; GO:0035639; GO:0030554; GO:0032555; GO:0043168; GO:1901265; GO:0017076; GO:0032553; GO:0043167; GO:0097159; GO:1901363; GO:0000166; GO:0097367; GO:0005488…	Pf00587, Pf03129, Pf09180	60.717	47	0.728302	47	195	360582	32669.2	33177.3	33012.6	34317.8	35300.5	31388.1	31487.9	32083	34972.6	29870.7	32302	0.0548221	0.0299171	-0.0816946	-0.111612	-0.0567896	1.03873	1.02095	0.944947	0.925553	0.961401		0.643535	0.273167	0.0179745			0.795057	0.886081	0.0827981		2		ü
8822	AT2G15620.1		Symbols: NIR1, NIR, ATHNIR nitrite reductase 1 chr2:6810552-6812666 FORWARD LENGTH=586	NIR1	[GO:0005739]; GO:0043231; GO:0044444; GO:0043227; GO:0043229; GO:0005737; GO:0044424; GO:0043226; GO:0005622; GO:0044464; GO:0005575; GO:0005623 [GO:0005829]; GO:0044444; GO:0005737; GO:0044424; GO:0005622; GO:0044464; GO:0005575; GO:0005623 [GO:0006810]; GO:0051234; GO:0051179; GO:0008150 [GO:0009507]; GO:0009536; GO:0043231; GO:0044444; GO:0043227; GO:0043229; GO:0005737; GO:0044424; GO:0043226…	Pf01077, Pf03460	65.464	47	0.575085	47	268	530465	47314.9	45843.1	47259.9	45492	44561.1	51441.8	52473.2	51081.5	45198.2	49334.9	50464.7	-0.0254948	-0.0977241	0.0773784	0.175103	0.149608	0.982484	0.934506	1.0551	1.12904	1.10927		0.0977395	0.214552	0.00196881			0.29687	0.853394	0.0259928		2		ü			ü
8876	AT3G01780.1		Symbols: TPLATE ARM repeat superfamily protein chr3:279171-283399 FORWARD LENGTH=1176	TPLATE	[GO:0005488]; GO:0003674 [GO:0005515]; GO:0005488; GO:0003674 [GO:0005634]; GO:0043231; GO:0043227; GO:0043229; GO:0043226; GO:0044424; GO:0005575; GO:0005622; GO:0044464; GO:0005623 [GO:0005737]; GO:0044424; GO:0005622; GO:0044464; GO:0005575; GO:0005623 [GO:0005829]; GO:0044444; GO:0005737; GO:0044424; GO:0005622; GO:0044464; GO:0005575; GO:0005623 [GO:0005856]; GO:0043232; GO:0043228; GO:00432…		130.825	47	0.377551	47	118	233982	21018.9	20779.1	21631.4	21812.8	22243.5	20636.9	20856.3	20811.7	21821.9	21127.6	21242.1	0.0671486	0.0429079	-0.0332854	-0.0761932	-0.00904462	1.04764	1.03019	0.977192	0.948557	0.99375		0.217818	0.388195	0.0271504			0.441184	0.918888	0.105399		1
11980	AT1G01960.1		Symbols: EDA10 SEC7-like guanine nucleotide exchange family protein chr1:330830-337582 REVERSE LENGTH=1750	EDA10	[GO:0005085]; GO:0051020; GO:0098772; GO:0019899; GO:0003674; GO:0005515; GO:0005488 [GO:0005086]; GO:0005085; GO:0051020; GO:0098772; GO:0019899; GO:0003674; GO:0005515; GO:0005488 [GO:0005488]; GO:0003674 [GO:0005634]; GO:0043231; GO:0043227; GO:0043229; GO:0043226; GO:0044424; GO:0005575; GO:0005622; GO:0044464; GO:0005623 [GO:0005737]; GO:0044424; GO:0005622; GO:0044464; GO:0005575; GO:000562…	Pf01369, Pf09324, Pf12783	194.818	47	0.326286	63	154	251142	22667.3	22214.3	22440.4	23633.7	23355.3	22760.6	22953.1	22645.9	23738.4	22036.1	22696.9	0.0441798	0.00169954	-0.020371	-0.0220705	0.0221092	1.0311	1.00118	0.985979	0.984818	1.01544		0.966324	0.669689	0.498545			0.983141	0.970681	0.64493		0
12106	AT4G39680.2		Symbols: SAP domain-containing protein chr4:18414604-18416938 REVERSE LENGTH=633	AT4G39680	[GO:0003676]; GO:0097159; GO:1901363; GO:0005488; GO:0003674 [GO:0003677]; GO:0003676; GO:0097159; GO:1901363; GO:0005488; GO:0003674 [GO:0005634]; GO:0043231; GO:0043227; GO:0043229; GO:0043226; GO:0044424; GO:0005575; GO:0005622; GO:0044464; GO:0005623 [GO:0005737]; GO:0044424; GO:0005622; GO:0044464; GO:0005575; GO:0005623 [GO:0005829]; GO:0044444; GO:0005737; GO:0044424; GO:0005622; GO:004446…		69.4	47	0.64455	47	128	217791	20797	19984.1	20999.4	19400.1	19653.9	19547	19094.4	18814.9	20380.8	19611.2	19508.7	-0.0272039	0.0503442	-0.0127401	-0.0630843	-0.0902882	0.98132	1.03551	0.991208	0.957216	0.939335		0.205181	0.793969	0.167548			0.427699	0.984767	0.315858		1			ü
1238	AT5G60600.1	AT5G60600.3; AT5G60600.2	Symbols: GCPE, ISPG, CSB3, CLB4, HDS 4-hydroxy-3-methylbut-2-enyl diphosphate synthase chr5:24359447-24363274 FORWARD LENGTH=741	HDS	[GO:0003824]; GO:0003674 [GO:0005506]; GO:0046914; GO:0046872; GO:0043169; GO:0043167; GO:0005488; GO:0003674 [GO:0005634]; GO:0043231; GO:0043227; GO:0043229; GO:0043226; GO:0044424; GO:0005575; GO:0005622; GO:0044464; GO:0005623 [GO:0008299]; GO:0006720; GO:0008610; GO:0044249; GO:0044255; GO:0006629; GO:1901576; GO:0009058; GO:0044237; GO:0044238; GO:0071704; GO:0008152; GO:0009987; GO:0008150…	Pf04551	82.204	46	0.526316	46	173	436401	42826.4	41272.1	40563.4	34726.9	33817.4	42726.9	42858.6	41425.9	32924.4	41373.8	41885.4	-0.213836	-0.13698	0.0867754	0.223755	0.00991946	0.862242	0.909421	1.06199	1.16777	1.0069		0.210309	0.498791	0.023136			0.433518	0.94519	0.0960784		2		ü			ü
2792	AT2G47390.1		Symbols: Prolyl oligopeptidase family protein chr2:19442278-19446253 REVERSE LENGTH=961	AT2G47390	[GO:0006508]; GO:0019538; GO:0043170; GO:0044238; GO:1901564; GO:0071704; GO:0008152; GO:0006807; GO:0008150 [GO:0008236]; GO:0017171; GO:0070011; GO:0016787; GO:0008233; GO:0003824; GO:0140096; GO:0003674 [GO:0009507]; GO:0009536; GO:0043231; GO:0044444; GO:0043227; GO:0043229; GO:0005737; GO:0044424; GO:0043226; GO:0005622; GO:0044464; GO:0005575; GO:0005623 [GO:0009570]; GO:0009532; GO:0044434…	Pf00326, Pf01738	106.2	46	0.443288	46	156	300041	27553.5	28263.6	28319.9	26627.4	26309.8	28073.4	27346.5	27216.4	26212.5	26513.8	27604.6	-0.0438131	-0.0410417	-0.0161405	0.0249012	-0.0189119	0.970088	0.971953	0.988875	1.01741	0.986977		0.296841	0.739125	0.536802			0.514448	0.976196	0.676919		1		ü
3513	AT1G65930.1		Symbols: cICDH cytosolic NADP+-dependent isocitrate dehydrogenase chr1:24539088-24541861 FORWARD LENGTH=410	cICDH	[GO:0000287]; GO:0046872; GO:0043169; GO:0043167; GO:0005488; GO:0003674 [GO:0004450]; GO:0004448; GO:0016616; GO:0016614; GO:0016491; GO:0003824; GO:0003674 [GO:0005507]; GO:0046914; GO:0046872; GO:0043169; GO:0043167; GO:0005488; GO:0003674 [GO:0005737]; GO:0044424; GO:0005622; GO:0044464; GO:0005575; GO:0005623 [GO:0005829]; GO:0044444; GO:0005737; GO:0044424; GO:0005622; GO:0044464; GO:000557…	Pf00180	45.717	46	0.673171	61	418	578199	53494.8	55695.6	53697.6	50540.3	50641.3	53413.2	53029.4	53591.3	48547.8	52099.4	53448.1	-0.0809447	-0.0557253	-0.00793178	0.0477936	-0.0331512	0.945438	0.962111	0.994517	1.03368	0.977283		0.257639	0.885705	0.208465			0.478606	0.993596	0.365114		3		ü			ü
4170	AT5G63420.1		Symbols: emb2746 RNA-metabolising metallo-beta-lactamase family protein chr5:25400515-25405807 FORWARD LENGTH=911	emb2746	[GO:0003677]; GO:0003676; GO:0097159; GO:1901363; GO:0005488; GO:0003674 [GO:0003723]; GO:0003676; GO:0097159; GO:1901363; GO:0005488; GO:0003674 [GO:0003824]; GO:0003674 [GO:0009507]; GO:0009536; GO:0043231; GO:0044444; GO:0043227; GO:0043229; GO:0005737; GO:0044424; GO:0043226; GO:0005622; GO:0044464; GO:0005575; GO:0005623 [GO:0009658]; GO:0009657; GO:0006996; GO:0016043; GO:0009987; GO:007184…	Pf00753, Pf07521, Pf10545, Pf12706, Pf13837	100.49	46	0.372119	46	127	259504	23659	24549.9	23070.5	23500.1	23447.4	23515.2	23405.4	22871.1	24366.1	24283.2	22836	-0.0463389	0.0340604	0.029334	-0.00472643	-0.0510653	0.968391	1.02389	1.02054	0.996729	0.965223		0.41875	0.506667	0.865724			0.623451	0.947743	0.916413		4		ü	ü		ü
6445	AT5G23110.1		Symbols: Zinc finger, C3HC4 type (RING finger) family protein chr5:7758307-7775509 FORWARD LENGTH=4706	AT5G23110	[GO:0005515]; GO:0005488; GO:0003674 [GO:0005737]; GO:0044424; GO:0005622; GO:0044464; GO:0005575; GO:0005623 [GO:0008270]; GO:0046914; GO:0046872; GO:0043169; GO:0043167; GO:0005488; GO:0003674 [GO:0009506]; GO:0005911; GO:0055044; GO:0030054; GO:0005575 [GO:0046872]; GO:0043169; GO:0043167; GO:0005488; GO:0003674	Pf00097, Pf13639, Pf13920, Pf13923, Pf14634	526.917	46	0.101997	46	64	148917	13105.6	13707	13070.2	13786.7	13376.3	13514.5	13644.2	13599.6	13690.2	13677.9	13744.5	0.000528243	0.0124948	0.0315363	0.0190415	0.0195697	1.00037	1.0087	1.0221	1.01329	1.01366		0.679832	0.429277	0.552901			0.821305	0.925041	0.690277		2					ü
8151	AT1G63940.2	AT1G63940.1; AT1G63940.4; AT1G63940.3	Symbols: MDAR6 monodehydroascorbate reductase 6 chr1:23730095-23733534 FORWARD LENGTH=493	MDAR6	[GO:0005524]; GO:0032559; GO:0035639; GO:0030554; GO:0032555; GO:0043168; GO:1901265; GO:0017076; GO:0032553; GO:0043167; GO:0097159; GO:1901363; GO:0000166; GO:0097367; GO:0005488; GO:0036094; GO:0003674 [GO:0005739]; GO:0043231; GO:0044444; GO:0043227; GO:0043229; GO:0005737; GO:0044424; GO:0043226; GO:0005622; GO:0044464; GO:0005575; GO:0005623 [GO:0005829]; GO:0044444; GO:0005737; GO:0044424;…	Pf00070, Pf01266, Pf07992	53.269	46	0.665314	47	299	594491	50270.6	52864.7	52313.9	54190.8	54770.3	54050.9	53897.5	53926.7	56572.6	56148.4	55485	0.060202	0.0553047	0.0609379	0.00563318	0.0658352	1.04261	1.03908	1.04314	1.00391	1.04669		0.108859	0.15056	0.852332			0.311515	0.845504	0.907328		2		ü
8473	AT2G42600.2	AT3G42628.1	Symbols: ATPPC2, PPC2 phosphoenolpyruvate carboxylase 2 chr2:17734541-17738679 REVERSE LENGTH=963	PPC2	[GO:0003824]; GO:0003674 [GO:0005737]; GO:0044424; GO:0005622; GO:0044464; GO:0005575; GO:0005623 [GO:0005829]; GO:0044444; GO:0005737; GO:0044424; GO:0005622; GO:0044464; GO:0005575; GO:0005623 [GO:0005886]; GO:0016020; GO:0044464; GO:0071944; GO:0005575; GO:0005623 [GO:0006099]; GO:0006101; GO:0009060; GO:0044238; GO:0072350; GO:0045333; GO:0008152; GO:0019752; GO:0015980; GO:0008150; GO:004343…	Pf00311	109.684	46	0.590862	81	321	271253	26303.8	27378	24887	26338	26543	23209.4	23855.8	23911.8	22371.7	22706.9	23747.6	-0.0505204	-0.0447284	-0.176092	-0.131364	-0.181884	0.965588	0.969472	0.885097	0.912968	0.881551		0.276162	0.0090175	0.0111189			0.494643	0.797129	0.06285		1		ü
8516	AT5G20490.1	AT5G20490.2; AT5G20470.1	Symbols: XIK, ATXIK, XI-17 Myosin family protein with Dil domain chr5:6927064-6936825 REVERSE LENGTH=1545	XIK	[GO:0003774]; GO:0017111; GO:0016462; GO:0016818; GO:0016817; GO:0016787; GO:0003824; GO:0003674 [GO:0005524]; GO:0032559; GO:0035639; GO:0030554; GO:0032555; GO:0043168; GO:1901265; GO:0017076; GO:0032553; GO:0043167; GO:0097159; GO:1901363; GO:0000166; GO:0097367; GO:0005488; GO:0036094; GO:0003674 [GO:0009506]; GO:0005911; GO:0055044; GO:0030054; GO:0005575 [GO:0009791]; GO:0007275; GO:0032501…	Pf00063, Pf01576, Pf01843, Pf02736, Pf07111, Pf10146, Pf12718, Pf13514, Pf13851	174.942	46	0.383172	62	124	225540	20180.1	20411	19861.5	19973.6	19861	20707.9	20938.5	21267.5	19851.1	21434.4	21053.7	-0.0284719	-0.0139217	0.061742	0.0756637	0.0471918	0.980458	0.990397	1.04373	1.05385	1.03325		0.743484	0.198549	0.0261803			0.860379	0.853394	0.103198		3		ü
9385	AT4G13780.1		Symbols: methionine--tRNA ligase, putative / methionyl-tRNA synthetase, putative / MetRS, putative chr4:7993366-7998433 REVERSE LENGTH=797	AT4G13780	[GO:0000049]; GO:0003723; GO:0003676; GO:0097159; GO:1901363; GO:0005488; GO:0003674 [GO:0000166]; GO:0036094; GO:1901265; GO:0005488; GO:0097159; GO:1901363; GO:0003674 [GO:0003723]; GO:0003676; GO:0097159; GO:1901363; GO:0005488; GO:0003674 [GO:0004812]; GO:0140101; GO:0140098; GO:0003824; GO:0003674 [GO:0004825]; GO:0004812; GO:0140101; GO:0140098; GO:0003824; GO:0003674 [GO:0005524]; GO:00325…	Pf00133, Pf01588, Pf09334	89.796	46	0.491844	46	144	301654	27286.1	27620	26765.4	27875	28916.8	26510.8	26942.1	27182.8	29227.4	26602.3	26725.7	0.0201453	0.0326538	-0.0180529	-0.0507067	-0.0305615	1.01406	1.02289	0.987565	0.965463	0.979039		0.512468	0.757057	0.218755			0.697919	0.978337	0.377252		3		ü
10225	AT5G20890.1		Symbols: TCP-1/cpn60 chaperonin family protein chr5:7087020-7089906 REVERSE LENGTH=527	AT5G20890	[GO:0000166]; GO:0036094; GO:1901265; GO:0005488; GO:0097159; GO:1901363; GO:0003674 [GO:0005524]; GO:0032559; GO:0035639; GO:0030554; GO:0032555; GO:0043168; GO:1901265; GO:0017076; GO:0032553; GO:0043167; GO:0097159; GO:1901363; GO:0000166; GO:0097367; GO:0005488; GO:0036094; GO:0003674 [GO:0005618]; GO:0030312; GO:0044464; GO:0071944; GO:0005575; GO:0005623 [GO:0005737]; GO:0044424; GO:0005622…	Pf00118	57.25	46	0.724858	46	172	349431	32111.8	31923.3	31154.8	32039.5	32588.1	31140.8	31474.9	31759.2	33549.3	30211.5	31477.4	-0.00430539	0.011836	-0.00931968	-0.0211557	-0.0254611	0.99702	1.00824	0.993561	0.985443	0.982507		0.807431	0.861612	0.49722			0.896902	0.99195	0.643772		2
11013	AT3G45780.2		Symbols: PHOT1, NPH1, JK224, RPT1 phototropin 1 chr3:16818557-16823960 FORWARD LENGTH=996	PHOT1	[GO:0000155]; GO:0004673; GO:0038023; GO:0004672; GO:0016775; GO:0004871; GO:0004872; GO:0016301; GO:0016773; GO:0140096; GO:0016772; GO:0003674; GO:0060089; GO:0003824; GO:0016740 [GO:0000160]; GO:0035556; GO:0007165; GO:0007154; GO:0009987; GO:0023052; GO:0050794; GO:0051716; GO:0008150; GO:0050789; GO:0050896; GO:0065007 [GO:0000166]; GO:0036094; GO:1901265; GO:0005488; GO:0097159; GO:1901363;…	Pf00069, Pf00989, Pf07714, Pf08447, Pf13426	111.619	46	0.405622	46	124	291563	24776.2	23906.1	24622.2	30146.3	30800.1	25418.5	25198.2	25541.6	30099.5	26079.3	24974.9	0.22179	0.0870236	-0.0739173	-0.160941	0.0608494	1.16618	1.06218	0.950055	0.894442	1.04308		0.276253	0.540464	0.121303			0.494735	0.950195	0.257212		6		ü
11403	AT2G26780.1		Symbols: ARM repeat superfamily protein chr2:11410125-11423598 FORWARD LENGTH=1826	AT2G26780	[GO:0005488]; GO:0003674 [GO:0016020]; GO:0005575 [GO:0016021]; GO:0031224; GO:0044425; GO:0005575; GO:0016020 [GO:0032947]; GO:0005198; GO:0005515; GO:0003674; GO:0005488 [GO:0043248]; GO:0043623; GO:0006461; GO:0034622; GO:0065003; GO:0070271; GO:0071822; GO:0022607; GO:0043933; GO:0044085; GO:0016043; GO:0071840; GO:0009987; GO:0008150	Pf13001	201.083	46	0.271084	46	81	182925	16761.3	15739.8	17344.4	16655.8	16206	16546.3	16664.4	16318.5	16865.8	16941.9	16881.1	0.042564	0.0334394	0.0143628	-0.0190766	0.0234874	1.02994	1.02345	1.01001	0.986864	1.01641		0.30089	0.73174	0.598325			0.518478	0.97533	0.725658		2
11646	AT3G46740.1		Symbols: TOC75-III, MAR1 translocon at the outer envelope membrane of chloroplasts 75-III chr3:17216104-17219296 REVERSE LENGTH=818	TOC75-III	[GO:0005515]; GO:0005488; GO:0003674 [GO:0005774]; GO:0044437; GO:0098588; GO:0098805; GO:0005773; GO:0044444; GO:0044446; GO:0031090; GO:0016020; GO:0043231; GO:0005737; GO:0044424; GO:0043229; GO:0044422; GO:0043227; GO:0005575; GO:0005622; GO:0044464; GO:0043226; GO:0005623 [GO:0006810]; GO:0051234; GO:0051179; GO:0008150 [GO:0006886]; GO:0015031; GO:0034613; GO:0046907; GO:0015833; GO:0045184…	Pf01103, Pf07244	89.133	46	0.49022	46	171	299211	27613.6	28607.8	26673	27455.9	27785	26385.3	26909.5	26450.9	28146	26298.9	26885.5	-0.0419615	0.0278642	-0.0106801	-0.0385444	-0.0805059	0.971333	1.0195	0.992624	0.973637	0.945726		0.488748	0.810845	0.230162			0.679475	0.986303	0.389266		2
3130	AT1G62390.1		Symbols: Phox2 Octicosapeptide/Phox/Bem1p (PB1) domain-containing protein / tetratricopeptide repeat (TPR)-containing protein chr1:23084632-23086887 REVERSE LENGTH=751	AT1G62390; Phox2	[GO:0005515]; GO:0005488; GO:0003674 [GO:0005737]; GO:0044424; GO:0005622; GO:0044464; GO:0005575; GO:0005623 [GO:0005829]; GO:0044444; GO:0005737; GO:0044424; GO:0005622; GO:0044464; GO:0005575; GO:0005623	Pf00564, Pf13414	82.657	45	0.494008	45	146	277470	25438	27537.4	23799.6	26459.3	26640.8	24241.3	24712.5	24241.7	27719.2	23303.7	23376.4	-0.04807	0.0187693	-0.0506169	-0.0693862	-0.117456	0.967229	1.01309	0.965523	0.953043	0.921812		0.807966	0.585165	0.218555			0.897094	0.959449	0.377227		1
4975	AT5G26830.1	AT1G17960.1	Symbols: Threonyl-tRNA synthetase chr5:9437351-9441568 FORWARD LENGTH=709	AT5G26830	[GO:0000166]; GO:0036094; GO:1901265; GO:0005488; GO:0097159; GO:1901363; GO:0003674 [GO:0004812]; GO:0140101; GO:0140098; GO:0003824; GO:0003674 [GO:0004829]; GO:0004812; GO:0140101; GO:0140098; GO:0003824; GO:0003674 [GO:0005524]; GO:0032559; GO:0035639; GO:0030554; GO:0032555; GO:0043168; GO:1901265; GO:0017076; GO:0032553; GO:0043167; GO:0097159; GO:1901363; GO:0000166; GO:0097367; GO:0005488…	Pf00587, Pf02824, Pf03129, Pf07973	80.885	45	0.493653	45	171	322595	29236.2	28514.7	29051.5	29698.7	30247.1	28623.9	28992	29314	31134.8	28422.8	29359.4	0.0388706	0.0316461	-0.00213594	-0.033782	0.00508855	1.02731	1.02218	0.998521	0.976856	1.00353		0.492526	0.965596	0.28522			0.682049	0.998846	0.448498		3		ü			ü
5331	AT1G20970.1		Symbols: FUNCTIONS IN: molecular_function unknown; INVOLVED IN: biological_process unknown; LOCATED IN: plasma membrane, vacuole; EXPRESSED IN: guard cell, cultured cell; BEST Arabidopsis thaliana protein match is: proton pump interactor 1 (TAIR:AT4G27500.1); Has 30201 Blast hits to 17322 proteins in 780 species: Archae - 12; Bacteria - 1396; Metazoa - 17338; Fungi - 3422; Plants - 5037; Viruses …	AT1G20970	[GO:0003729]; GO:0003723; GO:0003676; GO:0097159; GO:1901363; GO:0005488; GO:0003674 [GO:0005634]; GO:0043231; GO:0043227; GO:0043229; GO:0043226; GO:0044424; GO:0005575; GO:0005622; GO:0044464; GO:0005623 [GO:0005773]; GO:0043231; GO:0044444; GO:0043227; GO:0043229; GO:0005737; GO:0044424; GO:0043226; GO:0005622; GO:0044464; GO:0005575; GO:0005623 [GO:0005829]; GO:0044444; GO:0005737; GO:0044424…		150.07	45	0.370968	45	101	244079	20012.6	20014	20933	24251	24427.5	20986.4	21558.4	21705.9	26122.6	22021.9	22045.9	0.209817	0.122983	0.0108056	-0.112177	0.0976401	1.15654	1.08898	1.00752	0.925191	1.07002		0.147188	0.91457	0.141113			0.363132	0.996446	0.284022		1
5678	AT1G09770.1		Symbols: ATCDC5, CDC5, ATMYBCDC5 cell division cycle 5 chr1:3162002-3165122 FORWARD LENGTH=844	CDC5	[GO:0000981]; GO:0003700; GO:0140110; GO:0003674 [GO:0001135]; GO:0001076; GO:0001134; GO:0000989; GO:0000988; GO:0140110; GO:0003674 [GO:0002376]; GO:0008150 [GO:0003677]; GO:0003676; GO:0097159; GO:1901363; GO:0005488; GO:0003674 [GO:0003700]; GO:0140110; GO:0003674 [GO:0005515]; GO:0005488; GO:0003674 [GO:0005634]; GO:0043231; GO:0043227; GO:0043229; GO:0043226; GO:0044424; GO:0005575; GO:0005…	Pf00249, Pf11831, Pf13921	95.707	45	0.528436	45	95	183342	16635.8	16111.9	16394	16797.2	16923.6	16454.1	16890.4	16581.6	17628.3	16478.2	16447.1	0.0289337	0.0173538	0.0119562	-0.00539757	0.0235361	1.02026	1.0121	1.00832	0.996266	1.01645		0.68206	0.794017	0.853294			0.822339	0.984767	0.907721		2			ü
7564	AT4G27500.1		Symbols: PPI1 proton pump interactor 1 chr4:13743614-13745900 FORWARD LENGTH=612	PPI1	[GO:0003729]; GO:0003723; GO:0003676; GO:0097159; GO:1901363; GO:0005488; GO:0003674 [GO:0005515]; GO:0005488; GO:0003674 [GO:0005737]; GO:0044424; GO:0005622; GO:0044464; GO:0005575; GO:0005623 [GO:0005783]; GO:0012505; GO:0043231; GO:0044444; GO:0044464; GO:0043227; GO:0043229; GO:0005737; GO:0044424; GO:0005575; GO:0005623; GO:0043226; GO:0005622 [GO:0005789]; GO:0016020; GO:0042175; GO:004442…		68.837	45	0.560458	45	155	334002	29066.9	27991.4	27356.2	31932.2	33313.4	30602.8	30465.1	32299.8	35205	27395.6	28373.9	0.108813	-0.0460191	-0.0295651	0.016454	0.125267	1.07834	0.968605	0.979716	1.01147	1.09071		0.659849	0.817754	0.841692			0.806496	0.986929	0.900566		2
11304	AT3G46780.1		Symbols: PTAC16 plastid transcriptionally active 16 chr3:17228766-17231021 FORWARD LENGTH=510	PTAC16	[GO:0005515]; GO:0005488; GO:0003674 [GO:0007623]; GO:0048511; GO:0008150 [GO:0009295]; GO:0005575 [GO:0009507]; GO:0009536; GO:0043231; GO:0044444; GO:0043227; GO:0043229; GO:0005737; GO:0044424; GO:0043226; GO:0005622; GO:0044464; GO:0005575; GO:0005623 [GO:0009508]; GO:0000229; GO:0042646; GO:0044435; GO:0005694; GO:0044444; GO:0009295; GO:0009532; GO:0043232; GO:0009536; GO:0044446; GO:000573…	Pf05368, Pf13460	54.325	45	0.611765	45	186	419744	43040	44469.9	42476.8	37285.4	36262.6	39203.7	37140.3	35400.9	29431.9	37783.6	37248.7	-0.18133	-0.105144	-0.157147	-0.052002	-0.233332	0.88189	0.929712	0.896797	0.964597	0.850668		0.358565	0.23241	0.49936			0.573832	0.869474	0.645646		1
11785	AT4G39420.2	AT4G39420.1	Symbols: unknown protein; INVOLVED IN: biological_process unknown; LOCATED IN: cellular_component unknown; EXPRESSED IN: leaf; EXPRESSED DURING: LP.04 four leaves visible, LP.02 two leaves visible; Has 20 Blast hits to 19 proteins in 8 species: Archae - 0; Bacteria - 0; Metazoa - 0; Fungi - 0; Plants - 20; Viruses - 0; Other Eukaryotes - 0 (source: NCBI BLink). chr4:18339731-18354701 FORWARD LENG…	AT4G39420	[GO:0005575] [GO:0008150] [GO:0016021]; GO:0031224; GO:0044425; GO:0005575; GO:0016020	Pf14649	354.808	45	0.159862	45	72	119778	10635.5	10782.9	10791.9	10897.1	10947.2	10686.1	10886.7	10859.8	10931.8	11288.9	11070	0.0226676	0.037598	0.0285496	-0.00904841	0.0136192	1.01584	1.0264	1.01999	0.993748	1.00948		0.276502	0.439304	0.732305			0.495024	0.926806	0.824659		0
12377	AT1G42970.1		Symbols: GAPB glyceraldehyde-3-phosphate dehydrogenase B subunit chr1:16127552-16129584 FORWARD LENGTH=447	GAPB	[GO:0004365]; GO:0043891; GO:0016620; GO:0016903; GO:0016491; GO:0003824; GO:0003674 [GO:0005829]; GO:0044444; GO:0005737; GO:0044424; GO:0005622; GO:0044464; GO:0005575; GO:0005623 [GO:0006006]; GO:0019318; GO:0005996; GO:0005975; GO:0044281; GO:0044238; GO:0071704; GO:0008152; GO:0008150 [GO:0006096]; GO:0006090; GO:0006757; GO:0016052; GO:0046496; GO:0032787; GO:0006091; GO:0006165; GO:0046031…	Pf00044, Pf02672, Pf02800	47.63	45	0.628635	62	515	694247	67225.9	79600.5	66798.7	63165.3	63837.5	62992.9	60312.3	58019.3	52701.4	59998.5	59594.9	-0.179778	-0.0754061	-0.1718	-0.096394	-0.276172	0.882839	0.949075	0.887734	0.935368	0.825779		0.282741	0.0362391	0.064489			0.501515	0.797129	0.174483		2		ü
596	AT3G02090.1	AT3G02090.2	Symbols: MPPBETA Insulinase (Peptidase family M16) protein chr3:365624-368526 FORWARD LENGTH=531	MPPBETA	[GO:0003824]; GO:0003674 [GO:0004222]; GO:0004175; GO:0008237; GO:0070011; GO:0008233; GO:0016787; GO:0140096; GO:0003824; GO:0003674 [GO:0005618]; GO:0030312; GO:0044464; GO:0071944; GO:0005575; GO:0005623 [GO:0005730]; GO:0031981; GO:0043232; GO:0044428; GO:0070013; GO:0043228; GO:0043229; GO:0005634; GO:0044446; GO:0043233; GO:0044424; GO:0043226; GO:0043231; GO:0044422; GO:0031974; GO:0005622…	Pf00675, Pf05193	59.123	44	0.596987	44	173	391926	33747.6	34144.6	34857.2	36157	35770.3	35399	35300.4	36019.5	37703.4	35903.8	36923.2	0.0682754	0.0503955	0.0496235	-0.000772041	0.0675034	1.04846	1.03555	1.03499	0.999465	1.0479		0.188378	0.247589	0.978972			0.41038	0.877839	0.986041		2		ü			ü
2331	AT2G03150.1		Symbols: emb1579 ATP/GTP-binding protein family chr2:952313-959004 FORWARD LENGTH=1340	emb1579	[GO:0005509]; GO:0046872; GO:0043169; GO:0043167; GO:0005488; GO:0003674 [GO:0005515]; GO:0005488; GO:0003674 [GO:0005634]; GO:0043231; GO:0043227; GO:0043229; GO:0043226; GO:0044424; GO:0005575; GO:0005622; GO:0044464; GO:0005623 [GO:0005737]; GO:0044424; GO:0005622; GO:0044464; GO:0005575; GO:0005623 [GO:0005829]; GO:0044444; GO:0005737; GO:0044424; GO:0005622; GO:0044464; GO:0005575; GO:000562…	Pf13499, Pf14443	150.821	44	0.281343	44	80	185111	16466.3	16310.7	16864.7	16599	17333.9	15910.7	16706.2	16329.4	17894.6	17380.1	17315	0.046899	0.103712	0.0500938	-0.0536178	-0.00671882	1.03304	1.07453	1.03533	0.963517	0.995354		0.0261129	0.233324	0.154803			0.16245	0.869584	0.300157		2					ü
2999	AT1G08520.1		Symbols: ALB1, ALB-1V, V157, PDE166, CHLD ALBINA 1 chr1:2696538-2700819 FORWARD LENGTH=760	ALB1	[GO:0000166]; GO:0036094; GO:1901265; GO:0005488; GO:0097159; GO:1901363; GO:0003674 [GO:0005524]; GO:0032559; GO:0035639; GO:0030554; GO:0032555; GO:0043168; GO:1901265; GO:0017076; GO:0032553; GO:0043167; GO:0097159; GO:1901363; GO:0000166; GO:0097367; GO:0005488; GO:0036094; GO:0003674 [GO:0009507]; GO:0009536; GO:0043231; GO:0044444; GO:0043227; GO:0043229; GO:0005737; GO:0044424; GO:0043226;…	Pf00092, Pf01078, Pf07728, Pf13191, Pf13519, Pf13768	83.232	44	0.493421	44	132	318453	31773.1	34558	28514.5	26916.5	26214.5	30472	30213.8	29333.6	25292.6	27680.7	27483.9	-0.284896	-0.163021	-0.0214556	0.141565	-0.143331	0.820801	0.893153	0.985238	1.1031	0.905426		0.0129654	0.714787	0.013524			0.1202	0.974633	0.0713754		2		ü
5977	AT5G23630.1		Symbols: PDR2, MIA phosphate deficiency response 2 chr5:7960756-7967644 REVERSE LENGTH=1179	PDR2	[GO:0000166]; GO:0036094; GO:1901265; GO:0005488; GO:0097159; GO:1901363; GO:0003674 [GO:0005388]; GO:0015085; GO:0015662; GO:0019829; GO:0046873; GO:0072509; GO:0042625; GO:0008324; GO:0022890; GO:0022853; GO:0042626; GO:0015075; GO:0022804; GO:0015405; GO:0016820; GO:0043492; GO:0022891; GO:0022857; GO:0015399; GO:0016817; GO:0042623; GO:0022892; GO:0005215; GO:0016787; GO:0016887; GO:0003674; …	Pf00122, Pf13246	131.031	44	0.321459	44	97	239019	20843.3	21219.4	20684.8	21635.6	21920.5	21794.8	22162.1	22787.9	22892.1	21258.8	21819.6	0.0256043	-0.0172709	0.0380909	0.0553618	0.0809661	1.01791	0.9881	1.02675	1.03912	1.05773		0.690594	0.444003	0.16946			0.828415	0.928522	0.317936		4		ü			ü
8965	AT1G43170.9	AT1G43170.4	Symbols: RP1 ribosomal protein 1 chr1:16266992-16268631 FORWARD LENGTH=389	RP1	[GO:0000027]; GO:0022618; GO:0042255; GO:0042273; GO:0022613; GO:0034622; GO:0071826; GO:0042254; GO:0070925; GO:0044085; GO:0065003; GO:0043933; GO:0006996; GO:0022607; GO:0071840; GO:0016043; GO:0008150; GO:0009987 [GO:0003729]; GO:0003723; GO:0003676; GO:0097159; GO:1901363; GO:0005488; GO:0003674 [GO:0003735]; GO:0005198; GO:0003674 [GO:0005618]; GO:0030312; GO:0044464; GO:0071944; GO:0005575…	Pf00297	44.531	44	0.688946	59	455	699373	63971.5	64258.5	62292.3	61611.7	64164.8	63783.3	63715.2	64049	65558	62802.6	63165.5	-0.0326448	-0.000418698	0.0262313	0.02665	-0.00599483	0.977626	0.99971	1.01835	1.01864	0.995853		0.990216	0.524768	0.376726			0.994956	0.948563	0.53645		2
9609	AT2G36850.1		Symbols: ATGSL08, GSL8, GSL08, ATGSL8, CHOR glucan synthase-like 8 chr2:15454935-15469666 REVERSE LENGTH=1904	GSL8	[GO:0000148]; GO:0044459; GO:1990234; GO:0005886; GO:0044425; GO:0044464; GO:1902494; GO:0016020; GO:0071944; GO:0005575; GO:0005623; GO:0032991 [GO:0003843]; GO:0035251; GO:0008194; GO:0046527; GO:0016757; GO:0016758; GO:0016740; GO:0003824; GO:0003674 [GO:0005794]; GO:0012505; GO:0043231; GO:0044444; GO:0044464; GO:0043227; GO:0043229; GO:0005737; GO:0044424; GO:0005575; GO:0005623; GO:0043226;…	Pf02364, Pf14288	218.239	44	0.272584	53	94	141087	12902.7	12541.6	12711.1	13111	13295	12379.7	12617.4	12456.1	13257.3	12967.1	12848.1	0.0353863	0.0609798	-0.00152311	-0.0625029	-0.0271167	1.02483	1.04317	0.998945	0.957601	0.98138		0.099724	0.968997	0.0784141			0.299711	0.998846	0.196657		1		ü
9628	AT5G61140.2	AT5G61140.1	Symbols: U5 small nuclear ribonucleoprotein helicase chr5:24589999-24603311 FORWARD LENGTH=2157	AT5G61140	[GO:0000166]; GO:0036094; GO:1901265; GO:0005488; GO:0097159; GO:1901363; GO:0003674 [GO:0003676]; GO:0097159; GO:1901363; GO:0005488; GO:0003674 [GO:0003723]; GO:0003676; GO:0097159; GO:1901363; GO:0005488; GO:0003674 [GO:0003729]; GO:0003723; GO:0003676; GO:0097159; GO:1901363; GO:0005488; GO:0003674 [GO:0004386]; GO:0017111; GO:0016462; GO:0016818; GO:0016817; GO:0016787; GO:0003824; GO:000367…	Pf00270, Pf00271, Pf02889	244.373	44	0.213259	46	77	165905	14423.9	14541.5	14368	15921.7	15854	14435.3	14782.7	14591.9	16536.3	15056.4	15392.9	0.0852448	0.0998628	0.0265244	-0.0733383	0.0119065	1.06087	1.07167	1.01856	0.950436	1.00829		0.0671721	0.682577	0.173963			0.251575	0.972735	0.323399		3		ü
9811	AT1G09080.1	AT1G09080.2	Symbols: BIP3 Heat shock protein 70 (Hsp 70) family protein chr1:2929268-2931804 REVERSE LENGTH=675	BIP3	[GO:0000166]; GO:0036094; GO:1901265; GO:0005488; GO:0097159; GO:1901363; GO:0003674 [GO:0000902]; GO:0032989; GO:0009653; GO:0016043; GO:0048869; GO:0032502; GO:0048856; GO:0009987; GO:0071840; GO:0008150 [GO:0005524]; GO:0032559; GO:0035639; GO:0030554; GO:0032555; GO:0043168; GO:1901265; GO:0017076; GO:0032553; GO:0043167; GO:0097159; GO:1901363; GO:0000166; GO:0097367; GO:0005488; GO:0036094;…	Pf00012, Pf01968, Pf06723	75.103	44	0.484444	53	299	443260	14481.4	14717.6	53841.5	66861.5	71136.1	15082.6	15563	14892.8	71220.7	51780.8	53681.7	2.12095	1.94117	-0.123778	-2.06495	0.056002	4.34981	3.84018	0.917781	0.238995	1.03958		4.37251e-06	0.471997	1.5498e-06			0.00313069	0.934873	0.00127296		2		ü
10180	AT1G77510.1		Symbols: ATPDIL1-2, PDI6, ATPDI6, PDIL1-2 PDI-like 1-2 chr1:29126742-29129433 FORWARD LENGTH=508	PDIL1-2	[GO:0003756]; GO:0016864; GO:0140096; GO:0016860; GO:0003824; GO:0016853; GO:0003674 [GO:0005774]; GO:0044437; GO:0098588; GO:0098805; GO:0005773; GO:0044444; GO:0044446; GO:0031090; GO:0016020; GO:0043231; GO:0005737; GO:0044424; GO:0043229; GO:0044422; GO:0043227; GO:0005575; GO:0005622; GO:0044464; GO:0043226; GO:0005623 [GO:0005783]; GO:0012505; GO:0043231; GO:0044444; GO:0044464; GO:0043227;…	Pf00085, Pf13098, Pf13848, Pf13899, Pf13905	56.329	44	0.708661	58	308	511720	24409.4	24391.4	49150.1	74970.7	78475.1	24739.2	25129.6	25084.8	83076.2	51119.4	51174.6	1.43835	1.26691	-0.137342	-1.40425	0.0340967	2.71011	2.40646	0.909192	0.377814	1.02392		0.000614399	0.624227	0.00027413			0.0308334	0.965892	0.0100277		1		ü
10748	AT1G15130.1		Symbols: Endosomal targeting BRO1-like domain-containing protein chr1:5206217-5209848 REVERSE LENGTH=846	AT1G15130	[GO:0005515]; GO:0005488; GO:0003674 [GO:0005737]; GO:0044424; GO:0005622; GO:0044464; GO:0005575; GO:0005623 [GO:0005768]; GO:0012505; GO:0031410; GO:0044464; GO:0044444; GO:0097708; GO:0005575; GO:0005623; GO:0005737; GO:0044424; GO:0031982; GO:0043229; GO:0005622; GO:0043227; GO:0043226 [GO:0005770]; GO:0005768; GO:0012505; GO:0031410; GO:0044464; GO:0044444; GO:0097708; GO:0005575; GO:0005623…	Pf03097, Pf13949	95.149	44	0.486998	44	92	215107	18094.9	17934.1	18791.2	21773.2	21922.3	18396	18557.1	18594.5	21650.8	19634.5	19758.4	0.205861	0.13468	-0.031579	-0.166259	0.0396022	1.15337	1.09785	0.978349	0.891151	1.02783		0.0291104	0.700526	0.043855			0.170651	0.974007	0.140085		1
27	AT1G15340.1	AT1G15340.2	Symbols: MBD10 methyl-CPG-binding domain 10 chr1:5275895-5277474 REVERSE LENGTH=384	MBD10	[GO:0003677]; GO:0003676; GO:0097159; GO:1901363; GO:0005488; GO:0003674 [GO:0005634]; GO:0043231; GO:0043227; GO:0043229; GO:0043226; GO:0044424; GO:0005575; GO:0005622; GO:0044464; GO:0005623 [GO:0005829]; GO:0044444; GO:0005737; GO:0044424; GO:0005622; GO:0044464; GO:0005575; GO:0005623 [GO:0006351]; GO:0010467; GO:0034645; GO:0097659; GO:0043170; GO:0009059; GO:0044249; GO:0044260; GO:0032774…	Pf01429	42.333	43	0.710938	45	115	297812	31991	29188.5	31561.3	24912.7	24695.6	26616.4	25682.6	26154.8	24164.4	26976.9	25867.3	-0.1851	-0.0281479	-0.0678518	-0.0397039	-0.224804	0.879588	0.980678	0.954058	0.972855	0.855711		0.586573	0.555972	0.70508			0.755568	0.95344	0.80585		2			ü
2327	AT3G03710.1		Symbols: RIF10, PNP polyribonucleotide nucleotidyltransferase, putative chr3:919542-924906 FORWARD LENGTH=922	RIF10	[GO:0000175]; GO:0008408; GO:0016896; GO:0004527; GO:0004532; GO:0016796; GO:0004518; GO:0004540; GO:0016788; GO:0140098; GO:0016787; GO:0003824; GO:0003674 [GO:0003676]; GO:0097159; GO:1901363; GO:0005488; GO:0003674 [GO:0003723]; GO:0003676; GO:0097159; GO:1901363; GO:0005488; GO:0003674 [GO:0004518]; GO:0016788; GO:0016787; GO:0003824; GO:0003674 [GO:0004527]; GO:0004518; GO:0016788; GO:001678…	Pf00013, Pf00575, Pf01138, Pf03725, Pf03726	99.504	43	0.416486	46	139	283103	28024.1	27694.4	26442.9	24776.7	24566	26053.1	26164.5	25162.9	24019.1	25316.2	24883.3	-0.141953	-0.060317	-0.0297046	0.0306124	-0.111341	0.906291	0.959053	0.979621	1.02145	0.925727		0.153779	0.546573	0.468009			0.371268	0.950924	0.620475		2		ü
5030	AT5G55220.1		Symbols: trigger factor type chaperone family protein chr5:22397677-22400678 FORWARD LENGTH=547	AT5G55220	[GO:0000413]; GO:0018208; GO:0018193; GO:0006464; GO:0036211; GO:0044267; GO:0019538; GO:0043412; GO:0044260; GO:0043170; GO:0044238; GO:1901564; GO:0044237; GO:0071704; GO:0008152; GO:0006807; GO:0009987; GO:0008150 [GO:0003755]; GO:0016859; GO:0140096; GO:0016853; GO:0003824; GO:0003674 [GO:0006457]; GO:0009987; GO:0008150 [GO:0009507]; GO:0009536; GO:0043231; GO:0044444; GO:0043227; GO:0043229…	Pf00254, Pf05697, Pf05698	61.695	43	0.572212	43	171	403952	37995.5	42790.2	36562.5	38157.4	38156.4	35870.4	35629.5	35045	34993.3	34184	34567.6	-0.100138	-0.0384189	-0.121478	-0.0830589	-0.183196	0.932944	0.973721	0.919245	0.944054	0.880749		0.258567	0.0181482	0.0349524			0.479418	0.797129	0.122635		1		ü
6290	AT5G22800.1	AT1G49930.1	Symbols: EMB86, EMB1030, EMB263 Alanyl-tRNA synthetase, class IIc chr5:7616221-7619961 REVERSE LENGTH=978	EMB1030	[GO:0000049]; GO:0003723; GO:0003676; GO:0097159; GO:1901363; GO:0005488; GO:0003674 [GO:0000166]; GO:0036094; GO:1901265; GO:0005488; GO:0097159; GO:1901363; GO:0003674 [GO:0003676]; GO:0097159; GO:1901363; GO:0005488; GO:0003674 [GO:0003723]; GO:0003676; GO:0097159; GO:1901363; GO:0005488; GO:0003674 [GO:0004812]; GO:0140101; GO:0140098; GO:0003824; GO:0003674 [GO:0004813]; GO:0004812; GO:01401…	Pf01411, Pf02272, Pf07973	107.764	43	0.429448	43	118	292295	29742.1	30077.9	27886.2	24575.6	24306.2	27522.5	27238	26216.8	21180.7	27099.2	26449.9	-0.227902	-0.124153	-0.0446134	0.0795394	-0.148363	0.853876	0.917543	0.96955	1.05668	0.902274		0.25441	0.706029	0.238086			0.47666	0.974292	0.397368		4		ü			ü
6375	AT4G24620.1	AT4G24620.2	Symbols: PGI1, PGI phosphoglucose isomerase 1 chr4:12708972-12712610 REVERSE LENGTH=613	PGI1	[GO:0004347]; GO:0016861; GO:0016860; GO:0016853; GO:0003824; GO:0003674 [GO:0005829]; GO:0044444; GO:0005737; GO:0044424; GO:0005622; GO:0044464; GO:0005575; GO:0005623 [GO:0005982]; GO:0006073; GO:0044042; GO:0044264; GO:0005976; GO:0044260; GO:0044262; GO:0005975; GO:0043170; GO:0044237; GO:0044238; GO:0071704; GO:0008152; GO:0009987; GO:0008150 [GO:0006094]; GO:0006006; GO:0019319; GO:0019318…	Pf00342	67.006	43	0.562806	43	158	286363	26422.5	24732.8	27057.5	25446.7	24992.8	27243	26734.7	26977	24373.7	25222.4	27159.6	0.0142441	-0.0782791	-0.0145097	0.0637694	0.0780135	1.00992	0.947187	0.989993	1.04519	1.05556		0.152529	0.810123	0.144489			0.370055	0.986303	0.287965		1		ü
6709	AT1G55860.1	AT1G55860.2	Symbols: UPL1 ubiquitin-protein ligase 1 chr1:20879900-20895393 REVERSE LENGTH=3930	UPL1	[GO:0000151]; GO:0044424; GO:1990234; GO:0005622; GO:0044464; GO:1902494; GO:0005575; GO:0005623; GO:0032991 [GO:0004842]; GO:0019787; GO:0016740; GO:0140096; GO:0003824; GO:0003674 [GO:0005488]; GO:0003674 [GO:0005515]; GO:0005488; GO:0003674 [GO:0005634]; GO:0043231; GO:0043227; GO:0043229; GO:0043226; GO:0044424; GO:0005575; GO:0005622; GO:0044464; GO:0005623 [GO:0005739]; GO:0043231; GO:00444…	Pf00627, Pf00632, Pf06012, Pf06025, Pf14377	432.343	43	0.272774	97	221	140397	12274.3	12677	12620.4	12720.7	12761.9	12489.2	12629.7	12391.1	13165.9	13355.3	13311.8	0.0259955	0.0867028	0.0640492	-0.0226536	0.0033419	1.01818	1.06194	1.0454	0.98442	1.00232		0.0269936	0.100199	0.399399			0.164728	0.821282	0.558183		2		ü
7624	AT3G18480.1		Symbols: AtCASP, CASP CCAAT-displacement protein alternatively spliced product chr3:6336924-6341596 FORWARD LENGTH=689	CASP	[GO:0000139]; GO:0044431; GO:0098588; GO:0098791; GO:0005794; GO:0044444; GO:0044446; GO:0031090; GO:0031984; GO:0012505; GO:0043231; GO:0005737; GO:0044424; GO:0043229; GO:0044422; GO:0016020; GO:0043227; GO:0044464; GO:0005622; GO:0043226; GO:0005575; GO:0005623 [GO:0005768]; GO:0012505; GO:0031410; GO:0044464; GO:0044444; GO:0097708; GO:0005575; GO:0005623; GO:0005737; GO:0044424; GO:0031982; …	Pf08172, Pf10146, Pf12128	79.635	43	0.484761	43	97	212663	17815	17702.6	18981	20890.8	21861	17721.1	17874.7	18167.3	22130.1	20105.5	19413.6	0.210069	0.195312	-0.0017053	-0.197017	0.0130524	1.15674	1.14497	0.998819	0.872352	1.00909		0.0121851	0.982782	0.0131223			0.117269	0.999399	0.0699995		0
8164	AT4G38710.1	AT4G38710.2	Symbols: glycine-rich protein chr4:18078141-18080002 REVERSE LENGTH=452	AT4G38710	[GO:0003729]; GO:0003723; GO:0003676; GO:0097159; GO:1901363; GO:0005488; GO:0003674 [GO:0003743]; GO:0008135; GO:0003723; GO:0003676; GO:0097159; GO:1901363; GO:0005488; GO:0003674 [GO:0005515]; GO:0005488; GO:0003674 [GO:0005634]; GO:0043231; GO:0043227; GO:0043229; GO:0043226; GO:0044424; GO:0005575; GO:0005622; GO:0044464; GO:0005623 [GO:0005737]; GO:0044424; GO:0005622; GO:0044464; GO:000557…	Pf06273	48.958	43	0.668142	43	118	199454	19234	19297.4	15386.2	18511.2	19316.6	18451.2	19466.2	19155.5	19314.7	15642	15678.6	-0.126076	-0.179507	-0.0719843	0.107523	-0.0185535	0.91632	0.883005	0.951329	1.07738	0.987222		0.0915532	0.579797	0.273604			0.288353	0.958196	0.435799		2
8192	AT2G46020.2	AT5G57100.1; AT2G46020.1	Symbols: CHR2, ATBRM, BRM, CHA2 transcription regulatory protein SNF2, putative chr2:18923304-18931769 FORWARD LENGTH=2193	BRM	[GO:0000166]; GO:0036094; GO:1901265; GO:0005488; GO:0097159; GO:1901363; GO:0003674 [GO:0003676]; GO:0097159; GO:1901363; GO:0005488; GO:0003674 [GO:0003677]; GO:0003676; GO:0097159; GO:1901363; GO:0005488; GO:0003674 [GO:0003682]; GO:0005488; GO:0003674 [GO:0004386]; GO:0017111; GO:0016462; GO:0016818; GO:0016817; GO:0016787; GO:0003824; GO:0003674 [GO:0005515]; GO:0005488; GO:0003674 [GO:00055…	Pf00176, Pf00270, Pf00271, Pf08880, Pf11496	245.317	43	0.205198	43	62	117027	10870.2	10302.9	11164.1	10098.6	10188.2	10538.6	10622.5	10448.7	10435.4	11443.7	10914	-0.015073	0.0520296	0.0607673	0.00873771	-0.00633527	0.989607	1.03672	1.04302	1.00607	0.995618		0.270619	0.347231	0.854156			0.490131	0.909743	0.908361		4		ü	ü
9079	AT2G05710.1		Symbols: ACO3 aconitase 3 chr2:2141591-2146350 FORWARD LENGTH=990	ACO3	[GO:0003994]; GO:0016836; GO:0016835; GO:0016829; GO:0003824; GO:0003674 [GO:0005507]; GO:0046914; GO:0046872; GO:0043169; GO:0043167; GO:0005488; GO:0003674 [GO:0005515]; GO:0005488; GO:0003674 [GO:0005524]; GO:0032559; GO:0035639; GO:0030554; GO:0032555; GO:0043168; GO:1901265; GO:0017076; GO:0032553; GO:0043167; GO:0097159; GO:1901363; GO:0000166; GO:0097367; GO:0005488; GO:0036094; GO:0003674…	Pf00330, Pf00694	108.133	43	0.446465	67	312	389129	29273	29442.1	31406.6	39105.9	40339.2	34566.3	35011.2	36278.7	42185.3	34628.4	36892.5	0.323152	0.0985735	0.0404621	-0.0581115	0.26504	1.25106	1.07071	1.02844	0.960521	1.20167		0.244487	0.751366	0.578457			0.467851	0.977586	0.710018		4		ü			ü
10712	AT1G35720.1		Symbols: ANNAT1, OXY5, ATOXY5 annexin 1 chr1:13225304-13226939 FORWARD LENGTH=317	ANNAT1	[GO:0004601]; GO:0016209; GO:0016684; GO:0003674; GO:0016491; GO:0003824 [GO:0005507]; GO:0046914; GO:0046872; GO:0043169; GO:0043167; GO:0005488; GO:0003674 [GO:0005509]; GO:0046872; GO:0043169; GO:0043167; GO:0005488; GO:0003674 [GO:0005524]; GO:0032559; GO:0035639; GO:0030554; GO:0032555; GO:0043168; GO:1901265; GO:0017076; GO:0032553; GO:0043167; GO:0097159; GO:1901363; GO:0000166; GO:0097367…	Pf00191	36.182	43	0.776025	43	217	414353	35561	32328.8	38778.4	34092.6	33399.5	40933.8	39854	41497.5	34384.2	40397.3	43125.8	0.0599534	-0.0588269	0.146674	0.205501	0.265454	1.04243	0.960044	1.10701	1.15309	1.20201		0.517879	0.207522	0.0173494			0.702373	0.853394	0.0814694		5	ü	ü			ü
11369	AT3G21720.1		Symbols: ICL isocitrate lyase chr3:7652789-7655873 REVERSE LENGTH=576	ICL	[GO:0003824]; GO:0003674 [GO:0004451]; GO:0016833; GO:0016830; GO:0016829; GO:0003824; GO:0003674 [GO:0005737]; GO:0044424; GO:0005622; GO:0044464; GO:0005575; GO:0005623 [GO:0005777]; GO:0042579; GO:0043231; GO:0044444; GO:0043227; GO:0043229; GO:0005737; GO:0044424; GO:0043226; GO:0005622; GO:0044464; GO:0005575; GO:0005623 [GO:0006097]; GO:0044262; GO:0046487; GO:0005975; GO:0044237; GO:000608…	Pf00463, Pf13714	64.204	43	0.489583	43	194	271493	11243.4	11601	12145.4	26281	28452.9	28576.3	28031.9	28170	41114	26295	29582.1	0.869341	0.167698	0.605379	0.437681	1.30702	1.82683	1.12326	1.52138	1.35443	2.4743		0.337024	0.149524	0.22951			0.555116	0.845504	0.388802		2		ü			ü
665	AT4G21710.1		Symbols: NRPB2, EMB1989, RPB2 DNA-directed RNA polymerase family protein chr4:11535684-11542200 REVERSE LENGTH=1188	NRPB2	[GO:0001055]; GO:0003899; GO:0034062; GO:0097747; GO:0016779; GO:0140098; GO:0016772; GO:0003824; GO:0016740; GO:0003674 [GO:0003677]; GO:0003676; GO:0097159; GO:1901363; GO:0005488; GO:0003674 [GO:0003899]; GO:0034062; GO:0097747; GO:0016779; GO:0140098; GO:0016772; GO:0003824; GO:0016740; GO:0003674 [GO:0005634]; GO:0043231; GO:0043227; GO:0043229; GO:0043226; GO:0044424; GO:0005575; GO:0005622…	Pf00562, Pf04560, Pf04561, Pf04563, Pf04565, Pf04566, Pf04567	134.933	42	0.359428	42	88	184288	16379.4	15881.1	16110.2	17208.5	17485	16068.4	16823.1	16505.6	18463.7	16949.1	16413.8	0.0694739	0.0677259	0.0278666	-0.0398593	0.0296146	1.04933	1.04806	1.0195	0.97275	1.02074		0.246889	0.663943	0.374266			0.469717	0.969628	0.534409		3		ü	ü		ü
2763	AT4G32180.1	AT4G32180.3	Symbols: ATPANK2, PANK2 pantothenate kinase 2 chr4:15537724-15543715 REVERSE LENGTH=901	PANK2	[GO:0000166]; GO:0036094; GO:1901265; GO:0005488; GO:0097159; GO:1901363; GO:0003674 [GO:0004594]; GO:0016301; GO:0016773; GO:0016772; GO:0016740; GO:0003824; GO:0003674 [GO:0005515]; GO:0005488; GO:0003674 [GO:0005524]; GO:0032559; GO:0035639; GO:0030554; GO:0032555; GO:0043168; GO:1901265; GO:0017076; GO:0032553; GO:0043167; GO:0097159; GO:1901363; GO:0000166; GO:0097367; GO:0005488; GO:0036094…	Pf01937, Pf03630	99.577	42	0.413984	42	94	193947	17181	16842.2	17903.1	17720.9	17754.2	17309.5	17545.1	17284.8	18001.2	18495.5	17908.9	0.0648248	0.061269	0.0273737	-0.0338953	0.0309294	1.04596	1.04338	1.01916	0.976779	1.02167		0.0993472	0.458616	0.219881			0.299281	0.931438	0.378735		3		ü
3609	AT4G03430.1		Symbols: STA1, EMB2770 pre-mRNA splicing factor-related chr4:1517411-1520500 REVERSE LENGTH=1029	EMB2770	[GO:0000244]; GO:0000387; GO:0000398; GO:0022618; GO:0000377; GO:0006397; GO:0022613; GO:0034622; GO:0071826; GO:0000375; GO:0006396; GO:0016071; GO:0044085; GO:0065003; GO:0043933; GO:0008380; GO:0010467; GO:0016070; GO:0071840; GO:0022607; GO:0016043; GO:0043170; GO:0044260; GO:0090304; GO:0008150; GO:0009987; GO:0071704; GO:0044237; GO:0006139; GO:0008152; GO:0006725; GO:0034641; GO:0044238; G…	Pf06424, Pf13414, Pf13428, Pf13432, Pf14559	115.504	42	0.377065	42	78	183966	16640.4	15790.3	17038.3	16843.3	16862.1	16494	16556.4	16758.8	17136	16821	17025.9	0.0613812	0.0335894	0.00676084	-0.0268286	0.0345527	1.04346	1.02356	1.0047	0.981576	1.02424		0.303402	0.844973	0.321673			0.521194	0.990943	0.485715		1
4563	AT5G60640.1	AT5G60640.3; AT5G60640.2	Symbols: ATPDIL1-4, PDI2, ATPDI2, PDIL1-4 PDI-like 1-4 chr5:24371141-24373993 REVERSE LENGTH=597	PDIL1-4	[GO:0003756]; GO:0016864; GO:0140096; GO:0016860; GO:0003824; GO:0016853; GO:0003674 [GO:0005576]; GO:0005575 [GO:0005618]; GO:0030312; GO:0044464; GO:0071944; GO:0005575; GO:0005623 [GO:0005634]; GO:0043231; GO:0043227; GO:0043229; GO:0043226; GO:0044424; GO:0005575; GO:0005622; GO:0044464; GO:0005623 [GO:0005739]; GO:0043231; GO:0044444; GO:0043227; GO:0043229; GO:0005737; GO:0044424; GO:004322…	Pf00085, Pf13098, Pf13848, Pf13899, Pf13905	66.316	42	0.504188	42	188	429574	39729.6	37433.2	39170.7	37384	36972.4	40672.6	40519.1	40891.4	38423.2	39087.6	39290.2	-0.0277189	-0.0638668	0.0414044	0.105271	0.0775523	0.98097	0.956696	1.02912	1.0757	1.05523		0.076262	0.334454	0.0173031			0.265972	0.90674	0.0813855		1		ü
4758	AT1G15290.1		Symbols: Tetratricopeptide repeat (TPR)-like superfamily protein chr1:5257327-5264814 REVERSE LENGTH=1608	AT1G15290	[GO:0005515]; GO:0005488; GO:0003674 [GO:0005737]; GO:0044424; GO:0005622; GO:0044464; GO:0005575; GO:0005623 [GO:0005829]; GO:0044444; GO:0005737; GO:0044424; GO:0005622; GO:0044464; GO:0005575; GO:0005623 [GO:0008150]	Pf12807, Pf13374, Pf13414, Pf13424, Pf15044	177.524	42	0.30597	46	98	151404	17539.5	16514.2	10848.8	11140.8	11272.2	16262.9	17003.7	16567.2	11437.4	11576.2	11240.8	-0.61844	-0.540706	0.0424973	0.583203	-0.0352365	0.651375	0.687434	1.0299	1.49817	0.975872		4.05173e-06	0.288084	2.13819e-06			0.00313069	0.887996	0.0013859		1
6838	AT4G35790.2	AT4G35790.1; AT4G35790.3	Symbols: ATPLDDELTA, PLDDELTA phospholipase D delta chr4:16955774-16959875 REVERSE LENGTH=857	PLDDELTA	[GO:0003824]; GO:0003674 [GO:0004630]; GO:0004620; GO:0008081; GO:0016298; GO:0042578; GO:0016788; GO:0016787; GO:0003824; GO:0003674 [GO:0005509]; GO:0046872; GO:0043169; GO:0043167; GO:0005488; GO:0003674 [GO:0005515]; GO:0005488; GO:0003674 [GO:0005773]; GO:0043231; GO:0044444; GO:0043227; GO:0043229; GO:0005737; GO:0044424; GO:0043226; GO:0005622; GO:0044464; GO:0005575; GO:0005623 [GO:000588…	Pf00168, Pf00614, Pf12357, Pf13091	97.716	42	0.529755	42	99	154129	13450.3	12628.5	13882.5	14597.2	14605.5	13726.7	14190.9	14067.4	14875.3	14045.1	14059.5	0.139662	0.0334079	-0.00364594	-0.0370539	0.102608	1.10165	1.02343	0.997476	0.974643	1.07371		0.415258	0.937084	0.309834			0.620367	0.997895	0.473592		3		ü			ü
6871	AT4G08350.1	AT4G08360.1; AT2G34210.1	Symbols: GTA02, GTA2 global transcription factor group A2 chr4:5286351-5292072 FORWARD LENGTH=1041	GTA2	[GO:0003677]; GO:0003676; GO:0097159; GO:1901363; GO:0005488; GO:0003674 [GO:0003700]; GO:0140110; GO:0003674 [GO:0003729]; GO:0003723; GO:0003676; GO:0097159; GO:1901363; GO:0005488; GO:0003674 [GO:0003735]; GO:0005198; GO:0003674 [GO:0005622]; GO:0044464; GO:0005575; GO:0005623 [GO:0005634]; GO:0043231; GO:0043227; GO:0043229; GO:0043226; GO:0044424; GO:0005575; GO:0005622; GO:0044464; GO:00056…	Pf03439, Pf11942, Pf12815	115.334	42	0.383285	42	65	141445	12961.7	12134.1	13082	12659.2	12795.2	12689.8	12843.7	12825.7	12957.3	13381.8	13114.1	0.0344639	0.0404647	0.0339282	-0.00653651	0.0279274	1.02418	1.02845	1.0238	0.995479	1.01955		0.239629	0.38312	0.815431			0.46393	0.917401	0.88235		3			ü
7789	AT1G25350.1	AT1G25350.2	Symbols: OVA9 glutamine-tRNA ligase, putative / glutaminyl-tRNA synthetase, putative / GlnRS, putative chr1:8889280-8894205 REVERSE LENGTH=795	OVA9	[GO:0000166]; GO:0036094; GO:1901265; GO:0005488; GO:0097159; GO:1901363; GO:0003674 [GO:0004812]; GO:0140101; GO:0140098; GO:0003824; GO:0003674 [GO:0004819]; GO:0004812; GO:0140101; GO:0140098; GO:0003824; GO:0003674 [GO:0005524]; GO:0032559; GO:0035639; GO:0030554; GO:0032555; GO:0043168; GO:1901265; GO:0017076; GO:0032553; GO:0043167; GO:0097159; GO:1901363; GO:0000166; GO:0097367; GO:0005488…	Pf00749, Pf03950, Pf04558	91.189	42	0.465409	42	119	313052	28667.5	28083	27987.3	29122.5	29813.4	27967.3	28094.3	28168.7	29928.8	27261	27958.7	0.0297332	0.0145209	-0.0303987	-0.0449196	-0.0151865	1.02082	1.01012	0.97915	0.969344	0.989529		0.750847	0.576365	0.217561			0.864253	0.957076	0.376105		2		ü
11123	AT2G27100.1		Symbols: SE C2H2 zinc-finger protein SERRATE (SE) chr2:11572587-11576357 FORWARD LENGTH=720	SE	[GO:0000381]; GO:0000380; GO:0048024; GO:0000398; GO:0043484; GO:0050684; GO:0000377; GO:0006397; GO:0008380; GO:0010468; GO:0051252; GO:1903311; GO:0000375; GO:0006396; GO:0016071; GO:0010467; GO:0060255; GO:0016070; GO:0019219; GO:0043170; GO:0019222; GO:0044260; GO:0090304; GO:0006139; GO:0031323; GO:0051171; GO:0080090; GO:0071704; GO:0008152; GO:0050789; GO:0044237; GO:0006725; GO:0034641; G…	Pf12066	81.049	42	0.519444	42	86	145321	13065	12616.2	13157.9	13380.1	13347.5	12680.3	13125.6	13048	14146.3	13605.6	13148.7	0.0503731	0.073579	0.0356508	-0.0379281	0.012445	1.03553	1.05232	1.02502	0.974053	1.00866		0.115466	0.423196	0.220393			0.320872	0.923032	0.379311		3			ü		ü
11178	AT1G49340.1	AT1G51040.1	Symbols: ATPI4K ALPHA Phosphatidylinositol 3- and 4-kinase family protein chr1:18252355-18263967 FORWARD LENGTH=2028	ATPI4K ALPHA	[GO:0004430]; GO:0052742; GO:0016301; GO:0016773; GO:0016772; GO:0016740; GO:0003824; GO:0003674 [GO:0005488]; GO:0003674 [GO:0005546]; GO:1902936; GO:1901981; GO:0035091; GO:0005543; GO:0008289; GO:0043168; GO:0005488; GO:0043167; GO:0003674 [GO:0005737]; GO:0044424; GO:0005622; GO:0044464; GO:0005575; GO:0005623 [GO:0005886]; GO:0016020; GO:0044464; GO:0071944; GO:0005575; GO:0005623 [GO:000646…	Pf00454, Pf00613	223.876	42	0.244576	42	71	141789	12870.6	12487	12742.4	13004.8	13062.1	12676	13007.3	12993.1	12987.8	12984.5	12973.4	0.0291026	0.0101136	0.00514435	-0.00496922	0.0241334	1.02038	1.00703	1.00357	0.996562	1.01687		0.749633	0.882802	0.861858			0.863477	0.993583	0.91382		2		ü
11892	AT5G47210.1	AT5G47210.3; AT5G47210.2	Symbols: Hyaluronan / mRNA binding family chr5:19169222-19171012 REVERSE LENGTH=357	AT5G47210	[GO:0003723]; GO:0003676; GO:0097159; GO:1901363; GO:0005488; GO:0003674 [GO:0003729]; GO:0003723; GO:0003676; GO:0097159; GO:1901363; GO:0005488; GO:0003674 [GO:0005634]; GO:0043231; GO:0043227; GO:0043229; GO:0043226; GO:0044424; GO:0005575; GO:0005622; GO:0044464; GO:0005623 [GO:0005737]; GO:0044424; GO:0005622; GO:0044464; GO:0005575; GO:0005623 [GO:0005886]; GO:0016020; GO:0044464; GO:007194…		37.977	42	0.62465	54	359	400175	35559.9	36965.8	35952.7	35519.9	36274.2	35919.3	36463.1	36214.8	37254.1	36843	37208.3	-0.0136637	0.0355447	0.0469138	0.0113691	-0.00229457	0.990574	1.02494	1.03305	1.00791	0.998411		0.271263	0.209099	0.669759			0.490445	0.853394	0.780816		1
417	AT3G06860.1		Symbols: MFP2, ATMFP2 multifunctional protein 2 chr3:2161926-2166009 FORWARD LENGTH=725	MFP2	[GO:0003824]; GO:0003674 [GO:0003857]; GO:0016616; GO:0016614; GO:0016491; GO:0003824; GO:0003674 [GO:0004165]; GO:0016863; GO:0016860; GO:0016853; GO:0003824; GO:0003674 [GO:0004300]; GO:0016836; GO:0016835; GO:0016829; GO:0003824; GO:0003674 [GO:0005618]; GO:0030312; GO:0044464; GO:0071944; GO:0005575; GO:0005623 [GO:0005730]; GO:0031981; GO:0043232; GO:0044428; GO:0070013; GO:0043228; GO:00432…	Pf00378, Pf00725, Pf02737	78.79	41	0.456552	41	155	360519	23628.2	24369.3	26310	37326.6	39026.8	32093.6	32507.6	33302.2	43961.3	32789.7	35203.9	0.490643	0.182177	0.134976	-0.0472009	0.443442	1.40507	1.13459	1.09807	0.967812	1.35984		0.1456	0.496364	0.76655			0.361053	0.945099	0.849268		1		ü
3502	AT2G07360.2	AT2G07360.1	Symbols: SH3 domain-containing protein chr2:3047623-3057099 REVERSE LENGTH=1198	AT2G07360	[GO:0005488]; GO:0003674 [GO:0005515]; GO:0005488; GO:0003674 [GO:0005634]; GO:0043231; GO:0043227; GO:0043229; GO:0043226; GO:0044424; GO:0005575; GO:0005622; GO:0044464; GO:0005623 [GO:0005829]; GO:0044444; GO:0005737; GO:0044424; GO:0005622; GO:0044464; GO:0005575; GO:0005623 [GO:0005886]; GO:0016020; GO:0044464; GO:0071944; GO:0005575; GO:0005623 [GO:0009507]; GO:0009536; GO:0043231; GO:00444…		130.263	41	0.358932	41	82	130438	11450	11561.2	11725	11980.8	12008.6	11768.3	11898.2	11603.9	12210.8	12360.4	11870.8	0.0491427	0.0470118	0.0289714	-0.0180404	0.0311023	1.03465	1.03312	1.02028	0.987573	1.02179		0.204502	0.456761	0.527066			0.427258	0.930823	0.668865		1
5257	AT5G61790.1		Symbols: CNX1, ATCNX1 calnexin 1 chr5:24827394-24829642 REVERSE LENGTH=530	CNX1	[GO:0005509]; GO:0046872; GO:0043169; GO:0043167; GO:0005488; GO:0003674 [GO:0005515]; GO:0005488; GO:0003674 [GO:0005739]; GO:0043231; GO:0044444; GO:0043227; GO:0043229; GO:0005737; GO:0044424; GO:0043226; GO:0005622; GO:0044464; GO:0005575; GO:0005623 [GO:0005773]; GO:0043231; GO:0044444; GO:0043227; GO:0043229; GO:0005737; GO:0044424; GO:0043226; GO:0005622; GO:0044464; GO:0005575; GO:0005623…	Pf00262	60.448	41	0.488679	57	352	592754	32558.5	32777.8	55744.7	82309.9	85417.1	33923.4	34023.9	33560.1	90512.6	56326.5	55599.2	1.1636	0.95714	-0.155809	-1.11295	0.0506509	2.24016	1.94146	0.897629	0.462348	1.03573		0.0024966	0.563732	0.000597051			0.0601644	0.954832	0.0142053		2					ü
5365	AT3G09260.1		Symbols: PYK10, PSR3.1, BGLU23, LEB Glycosyl hydrolase superfamily protein chr3:2840657-2843730 REVERSE LENGTH=524	PYK10	[GO:0002020]; GO:0019899; GO:0005515; GO:0005488; GO:0003674 [GO:0004553]; GO:0016798; GO:0016787; GO:0003824; GO:0003674 [GO:0005507]; GO:0046914; GO:0046872; GO:0043169; GO:0043167; GO:0005488; GO:0003674 [GO:0005515]; GO:0005488; GO:0003674 [GO:0005634]; GO:0043231; GO:0043227; GO:0043229; GO:0043226; GO:0044424; GO:0005575; GO:0005622; GO:0044464; GO:0005623 [GO:0005773]; GO:0043231; GO:00444…	Pf00232	59.683	41	0.51145	56	550	530322	45905	49688.6	47037.8	45748.5	45006.5	51824.2	50564.8	53121.3	44486	48111.6	48827.4	-0.0565555	-0.137874	0.0365814	0.174456	0.1179	0.961557	0.908857	1.02568	1.12854	1.08515		0.0275732	0.490506	0.00205405			0.16644	0.942227	0.026558		3		ü			ü
8623	AT5G42390.1		Symbols: Insulinase (Peptidase family M16) family protein chr5:16945308-16952647 FORWARD LENGTH=1265	AT5G42390; SPP	[GO:0003824]; GO:0003674 [GO:0004222]; GO:0004175; GO:0008237; GO:0070011; GO:0008233; GO:0016787; GO:0140096; GO:0003824; GO:0003674 [GO:0005739]; GO:0043231; GO:0044444; GO:0043227; GO:0043229; GO:0005737; GO:0044424; GO:0043226; GO:0005622; GO:0044464; GO:0005575; GO:0005623 [GO:0006508]; GO:0019538; GO:0043170; GO:0044238; GO:1901564; GO:0071704; GO:0008152; GO:0006807; GO:0008150 [GO:0008233…	Pf00675, Pf05193	140.519	41	0.313834	41	101	234743	21863	24009.1	19481.6	20441.1	20880.4	21960.4	22305.9	21677.8	20661.9	20828.1	20633.3	-0.177458	-0.0860235	0.0315807	0.117604	-0.0598533	0.88426	0.942116	1.02213	1.08493	0.959362		0.030098	0.467281	0.0169913			0.173594	0.933469	0.0805999		2		ü			ü
9930	AT3G03380.1	AT3G03370.2; AT3G03370.1	Symbols: DegP7 DegP protease 7 chr3:799720-808319 FORWARD LENGTH=1097	DegP7; DEG7	[GO:0004252]; GO:0004175; GO:0008236; GO:0070011; GO:0017171; GO:0008233; GO:0016787; GO:0140096; GO:0003824; GO:0003674 [GO:0005515]; GO:0005488; GO:0003674 [GO:0005634]; GO:0043231; GO:0043227; GO:0043229; GO:0043226; GO:0044424; GO:0005575; GO:0005622; GO:0044464; GO:0005623 [GO:0005737]; GO:0044424; GO:0005622; GO:0044464; GO:0005575; GO:0005623 [GO:0005829]; GO:0044444; GO:0005737; GO:004442…	Pf00595, Pf12812, Pf13180, Pf13365	119.802	41	0.391067	41	72	139709	12062.1	12825.2	11754.9	13696.6	13447.7	12230.6	12547.1	12392	13969.6	12378.1	12405.2	0.0567489	0.057921	-0.00447243	-0.0623934	-0.00564445	1.04012	1.04096	0.996905	0.957674	0.996095		0.339877	0.958164	0.361432			0.557439	0.99821	0.523555		2		ü
10932	AT2G33150.1		Symbols: PKT3, PED1, KAT2 peroxisomal 3-ketoacyl-CoA thiolase 3 chr2:14047814-14050983 REVERSE LENGTH=462	PKT3	[GO:0003824]; GO:0003674 [GO:0003988]; GO:0016408; GO:0016747; GO:0016746; GO:0016740; GO:0003824; GO:0003674 [GO:0005730]; GO:0031981; GO:0043232; GO:0044428; GO:0070013; GO:0043228; GO:0043229; GO:0005634; GO:0044446; GO:0043233; GO:0044424; GO:0043226; GO:0043231; GO:0044422; GO:0031974; GO:0005622; GO:0044464; GO:0005575; GO:0043227; GO:0005623 [GO:0005739]; GO:0043231; GO:0044444; GO:0043227…	Pf00108, Pf02803	48.548	41	0.645022	45	292	393286	28748.2	29890.4	32501	39979.1	40500.9	34291	34305.2	34057.6	44282.1	37149.6	37580.9	0.354319	0.208612	0.0774626	-0.13115	0.223169	1.27838	1.15558	1.05516	0.913104	1.16729		0.0288705	0.522611	0.191009			0.170175	0.947743	0.345018		1		ü
11211	AT4G27430.2		Symbols: CIP7 COP1-interacting protein 7 chr4:13718817-13722736 FORWARD LENGTH=1058	CIP7	[GO:0005515]; GO:0005488; GO:0003674 [GO:0005634]; GO:0043231; GO:0043227; GO:0043229; GO:0043226; GO:0044424; GO:0005575; GO:0005622; GO:0044464; GO:0005623 [GO:0005794]; GO:0012505; GO:0043231; GO:0044444; GO:0044464; GO:0043227; GO:0043229; GO:0005737; GO:0044424; GO:0005575; GO:0005623; GO:0043226; GO:0005622 [GO:0005886]; GO:0016020; GO:0044464; GO:0071944; GO:0005575; GO:0005623 [GO:0006351…		118.352	41	0.380907	42	76	149476	14738.8	14032.9	13562.3	13191.4	13184.4	13815.7	14002	13961.3	12665.7	13413.9	12908.1	-0.11154	-0.100146	-0.0350318	0.0651141	-0.0464257	0.9256	0.932939	0.97601	1.04617	0.968332		0.0294543	0.411357	0.0515298			0.171566	0.922253	0.15254		1
11766	AT1G05320.1		Symbols: FUNCTIONS IN: molecular_function unknown; INVOLVED IN: biological_process unknown; LOCATED IN: cellular_component unknown; EXPRESSED IN: fruit, egg cell; CONTAINS InterPro DOMAIN/s: Prefoldin (InterPro:IPR009053); BEST Arabidopsis thaliana protein match is: unknown protein (TAIR:AT2G32240.1); Has 267650 Blast hits to 119772 proteins in 3899 species: Archae - 3706; Bacteria - 62589; Metaz…	AT1G05320	[GO:0003674] [GO:0005737]; GO:0044424; GO:0005622; GO:0044464; GO:0005575; GO:0005623 [GO:0006891]; GO:0048193; GO:0016192; GO:0006810; GO:0051234; GO:0051179; GO:0008150 [GO:0015078]; GO:0015077; GO:0022890; GO:0008324; GO:0015075; GO:0022891; GO:0022857; GO:0022892; GO:0005215; GO:0003674 [GO:0015991]; GO:0015988; GO:0099132; GO:1902600; GO:0098662; GO:0099131; GO:0015992; GO:0098655; GO:009866…	Pf01496, Pf08172, Pf09726, Pf12128	89.397	41	0.491139	44	92	207595	19322.8	17999.1	19254.5	17756.5	17618.9	19534.1	19531.9	19678.5	17696.9	20011.8	19189.7	-0.0355546	-0.0479263	0.0579999	0.105926	0.0703715	0.975657	0.967326	1.04102	1.07619	1.04999		0.387154	0.399117	0.0447291			0.597845	0.920908	0.141504		1
341	AT3G19820.2		Symbols: DWF1, DIM, EVE1, DIM1, CBB1 cell elongation protein / DWARF1 / DIMINUTO (DIM) chr3:6879835-6881616 REVERSE LENGTH=561	DWF1	[GO:0003824]; GO:0003674 [GO:0005516]; GO:0005515; GO:0005488; GO:0003674 [GO:0005634]; GO:0043231; GO:0043227; GO:0043229; GO:0043226; GO:0044424; GO:0005575; GO:0005622; GO:0044464; GO:0005623 [GO:0005773]; GO:0043231; GO:0044444; GO:0043227; GO:0043229; GO:0005737; GO:0044424; GO:0043226; GO:0005622; GO:0044464; GO:0005575; GO:0005623 [GO:0005774]; GO:0044437; GO:0098588; GO:0098805; GO:000577…	Pf01565	65.352	40	0.463458	40	169	275272	27349.6	25909.9	25645.6	22726.3	22443.8	26429.3	26581.5	26700.9	21815.9	25141.6	24527.7	-0.176049	-0.159858	0.0134933	0.173351	-0.00269796	0.885123	0.895113	1.0094	1.12768	0.998132		0.0356538	0.87166	0.0225636			0.187601	0.992827	0.0948707		3		ü
3021	AT5G51200.1		Symbols: Protein of unknown function (DUF3414) chr5:20804926-20819408 FORWARD LENGTH=1838	AT5G51200; EMB3142	[GO:0005515]; GO:0005488; GO:0003674 [GO:0005634]; GO:0043231; GO:0043227; GO:0043229; GO:0043226; GO:0044424; GO:0005575; GO:0005622; GO:0044464; GO:0005623 [GO:0005635]; GO:0012505; GO:0031967; GO:0044428; GO:0044464; GO:0031975; GO:0043227; GO:0044446; GO:0005634; GO:0005575; GO:0005623; GO:0043226; GO:0043229; GO:0044422; GO:0044424; GO:0043231; GO:0005622 [GO:0005643]; GO:0005635; GO:0043234…	Pf11894	206.598	40	0.223069	40	68	132341	11994.9	12036.8	11783.6	11808.4	11823.2	12193.8	12373.1	12096.1	12055.2	11979.2	12196.4	-0.0255295	-0.0170843	0.0328099	0.0498942	0.0243647	0.98246	0.988228	1.023	1.03519	1.01703		0.593054	0.356421	0.0946605			0.759515	0.911578	0.219481		2
3342	AT5G27470.1		Symbols: seryl-tRNA synthetase / serine--tRNA ligase chr5:9695087-9697154 FORWARD LENGTH=451	AT5G27470	[GO:0000166]; GO:0036094; GO:1901265; GO:0005488; GO:0097159; GO:1901363; GO:0003674 [GO:0004812]; GO:0140101; GO:0140098; GO:0003824; GO:0003674 [GO:0004828]; GO:0004812; GO:0140101; GO:0140098; GO:0003824; GO:0003674 [GO:0005524]; GO:0032559; GO:0035639; GO:0030554; GO:0032555; GO:0043168; GO:1901265; GO:0017076; GO:0032553; GO:0043167; GO:0097159; GO:1901363; GO:0000166; GO:0097367; GO:0005488…	Pf00587, Pf02403	51.596	40	0.634146	40	151	287745	26401.9	26781.8	25831.7	26969.6	27055	25118.9	25528.1	25795.9	27412.8	25285.9	25563.3	0.00117624	0.0330864	-0.0297052	-0.0627915	-0.0616153	1.00082	1.0232	0.97962	0.95741	0.958191		0.464392	0.556902	0.0914705			0.660549	0.95344	0.215117		2		ü
3648	AT5G16210.1		Symbols: HEAT repeat-containing protein chr5:5290999-5297779 REVERSE LENGTH=1180	AT5G16210	[GO:0001104]; GO:0001076; GO:0003712; GO:0000989; GO:0000988; GO:0140110; GO:0003674 [GO:0005488]; GO:0003674 [GO:0005515]; GO:0005488; GO:0003674 [GO:0005737]; GO:0044424; GO:0005622; GO:0044464; GO:0005575; GO:0005623 [GO:0006357]; GO:0006355; GO:0006366; GO:0006351; GO:0010468; GO:1903506; GO:2000112; GO:0010467; GO:0034645; GO:0097659; GO:0060255; GO:2001141; GO:0010556; GO:0031326; GO:004317…	Pf10280	132.226	40	0.325424	40	67	117540	10229.8	10616.2	10451.2	11250.5	11198.2	10379.9	10446	10517.5	11454	10517.8	10479.4	0.0727867	0.0489067	-0.0202244	-0.0691311	0.00365561	1.05175	1.03448	0.986079	0.953212	1.00254		0.317829	0.727724	0.115348			0.535417	0.975262	0.249199		1
3788	AT2G21440.1		Symbols: RNA-binding (RRM/RBD/RNP motifs) family protein chr2:9173712-9179065 REVERSE LENGTH=1003	AT2G21440	[GO:0003676]; GO:0097159; GO:1901363; GO:0005488; GO:0003674 [GO:0003723]; GO:0003676; GO:0097159; GO:1901363; GO:0005488; GO:0003674 [GO:0005634]; GO:0043231; GO:0043227; GO:0043229; GO:0043226; GO:0044424; GO:0005575; GO:0005622; GO:0044464; GO:0005623	Pf00076, Pf13893, Pf14259	111.997	40	0.39681	40	72	156663	14646.3	14469.9	12014	14504.6	14939.2	14144.1	15110.7	14678.8	16734.9	12789.1	12631	-0.0816852	-0.071586	0.0181396	0.0897256	0.00804034	0.944953	0.951591	1.01265	1.06417	1.00559		0.554459	0.901905	0.349067			0.730549	0.995464	0.512453		1
5345	AT1G20760.1		Symbols: Calcium-binding EF hand family protein chr1:7209515-7214773 FORWARD LENGTH=1019	AT1G20760	[GO:0005509]; GO:0046872; GO:0043169; GO:0043167; GO:0005488; GO:0003674 [GO:0005515]; GO:0005488; GO:0003674 [GO:0005829]; GO:0044444; GO:0005737; GO:0044424; GO:0005622; GO:0044464; GO:0005575; GO:0005623 [GO:0005886]; GO:0016020; GO:0044464; GO:0071944; GO:0005575; GO:0005623	Pf12763, Pf13499	109.751	40	0.324828	41	74	164146	14222.4	15259.8	14675.4	15354.5	15712.3	14515.9	14350.2	14246.3	15843.5	15031.5	14934	0.0490358	0.0870655	0.00217625	-0.0848893	-0.0358535	1.03457	1.06221	1.00151	0.942857	0.975455		0.055539	0.963835	0.049722			0.229007	0.998836	0.149154		2					ü
5358	AT3G27530.1		Symbols: GC6, MAG4 golgin candidate 6 chr3:10193778-10199659 REVERSE LENGTH=914	GC6	[GO:0000139]; GO:0044431; GO:0098588; GO:0098791; GO:0005794; GO:0044444; GO:0044446; GO:0031090; GO:0031984; GO:0012505; GO:0043231; GO:0005737; GO:0044424; GO:0043229; GO:0044422; GO:0016020; GO:0043227; GO:0044464; GO:0005622; GO:0043226; GO:0005575; GO:0005623 [GO:0005488]; GO:0003674 [GO:0005634]; GO:0043231; GO:0043227; GO:0043229; GO:0043226; GO:0044424; GO:0005575; GO:0005622; GO:0044464;…	Pf04869, Pf04871, Pf05557	101.77	40	0.411379	40	71	128016	11062.4	11516.9	11459.9	12537.6	12571.6	10876.4	11039.8	11078.3	12656.9	11584	11631.9	0.10963	0.119499	-0.0276256	-0.147125	-0.0374943	1.07895	1.08636	0.981034	0.903049	0.974346		0.0378653	0.660283	0.0162759			0.191957	0.968868	0.0787704		1
6215	AT1G68560.1	AT3G45940.1	Symbols: ATXYL1, XYL1, TRG1 alpha-xylosidase 1 chr1:25734435-25737897 REVERSE LENGTH=915	XYL1	[GO:0000272]; GO:0005976; GO:0009057; GO:0016052; GO:0005975; GO:0043170; GO:1901575; GO:0044238; GO:0071704; GO:0009056; GO:0008152; GO:0008150 [GO:0003824]; GO:0003674 [GO:0004553]; GO:0016798; GO:0016787; GO:0003824; GO:0003674 [GO:0005576]; GO:0005575 [GO:0005618]; GO:0030312; GO:0044464; GO:0071944; GO:0005575; GO:0005623 [GO:0005829]; GO:0044444; GO:0005737; GO:0044424; GO:0005622; GO:00444…	Pf01055	102.333	40	0.394536	40	163	309172	30538.9	27365.8	29683.3	26400.8	26112.9	29825.1	29241	29681.8	24595	27715.6	28012.2	-0.0798462	-0.146325	-0.033292	0.113033	0.0331871	0.946158	0.903549	0.977188	1.0815	1.02327		0.0436667	0.681697	0.0871168			0.206486	0.972735	0.208986		1		ü
7145	AT4G10710.1	AT4G10670.1	Symbols: SPT16 global transcription factor C chr4:6602226-6605450 REVERSE LENGTH=1074	SPT16	[GO:0005634]; GO:0043231; GO:0043227; GO:0043229; GO:0043226; GO:0044424; GO:0005575; GO:0005622; GO:0044464; GO:0005623 [GO:0005694]; GO:0043232; GO:0043228; GO:0043229; GO:0043226; GO:0044424; GO:0005575; GO:0005622; GO:0044464; GO:0005623 [GO:0005719]; GO:0000790; GO:0000791; GO:0000785; GO:0044454; GO:0044427; GO:0000228; GO:0044428; GO:0005694; GO:0044446; GO:0031981; GO:0005634; GO:0043232;…	Pf00557, Pf08512, Pf08644, Pf14826	120.511	40	0.344507	40	94	193426	18320.8	17230.6	17030.2	17377.4	16872.9	17549.8	18905.2	17807.3	17708.3	17068.1	17555.2	-0.0558903	-0.051697	0.0291996	0.0808966	0.0250063	0.962001	0.964801	1.02045	1.05768	1.01748		0.258193	0.452926	0.0763539			0.479079	0.930657	0.193676		1
7150	AT1G50380.1		Symbols: Prolyl oligopeptidase family protein chr1:18662480-18666185 FORWARD LENGTH=710	AT1G50380	[GO:0004252]; GO:0004175; GO:0008236; GO:0070011; GO:0017171; GO:0008233; GO:0016787; GO:0140096; GO:0003824; GO:0003674 [GO:0005634]; GO:0043231; GO:0043227; GO:0043229; GO:0043226; GO:0044424; GO:0005575; GO:0005622; GO:0044464; GO:0005623 [GO:0005737]; GO:0044424; GO:0005622; GO:0044464; GO:0005575; GO:0005623 [GO:0005829]; GO:0044444; GO:0005737; GO:0044424; GO:0005622; GO:0044464; GO:0005575…	Pf00326, Pf02897	80.887	40	0.532394	40	94	186837	16374.1	16749.1	16594.4	17797.5	17785.7	16631.5	16673.6	16456.3	18026.5	16773.2	16975.2	0.0699448	0.056524	-0.0111269	-0.0676509	0.0022939	1.04968	1.03996	0.992317	0.95419	1.00159		0.199102	0.832251	0.117605			0.422376	0.989168	0.251957		1		ü
7583	AT1G74470.1		Symbols: Pyridine nucleotide-disulphide oxidoreductase family protein chr1:27991248-27992845 FORWARD LENGTH=467	AT1G74470	[GO:0005515]; GO:0005488; GO:0003674 [GO:0009507]; GO:0009536; GO:0043231; GO:0044444; GO:0043227; GO:0043229; GO:0005737; GO:0044424; GO:0043226; GO:0005622; GO:0044464; GO:0005575; GO:0005623 [GO:0009534]; GO:0031976; GO:0044434; GO:0009579; GO:0031984; GO:0044435; GO:0009507; GO:0044424; GO:0043227; GO:0044446; GO:0009536; GO:0044444; GO:0005622; GO:0044464; GO:0043226; GO:0043229; GO:0044422;…		51.805	40	0.59743	40	234	470729	45007.3	45400.9	41104.7	42271	42496.7	43984	44289.4	42959.8	41434.6	41155.4	40625	-0.107665	-0.0908812	-0.0306801	0.0602011	-0.047464	0.928089	0.938949	0.978959	1.04261	0.967636		0.027488	0.41702	0.0840626			0.166082	0.922741	0.204884		2		ü
8534	AT2G20420.1		Symbols: ATP citrate lyase (ACL) family protein chr2:8805574-8807858 FORWARD LENGTH=421	AT2G20420	[GO:0000166]; GO:0036094; GO:1901265; GO:0005488; GO:0097159; GO:1901363; GO:0003674 [GO:0003824]; GO:0003674 [GO:0004775]; GO:0004774; GO:0016405; GO:0016878; GO:0016877; GO:0016874; GO:0003824; GO:0003674 [GO:0004776]; GO:0004774; GO:0016405; GO:0016878; GO:0016877; GO:0016874; GO:0003824; GO:0003674 [GO:0005507]; GO:0046914; GO:0046872; GO:0043169; GO:0043167; GO:0005488; GO:0003674 [GO:000552…	Pf00549, Pf01071, Pf08442	45.317	40	0.624703	40	154	440834	39638.1	39135.1	40683.4	39493.1	40129.4	40077.3	39486.9	40933.6	41494.5	39518.5	40244.1	0.0258921	0.00892595	0.0111744	0.00224847	0.0281406	1.01811	1.00621	1.00778	1.00156	1.0197		0.809238	0.777821	0.940158			0.897961	0.981817	0.963564		3		ü			ü
8620	AT1G06410.1		Symbols: ATTPS7, TPS7, ATTPSA trehalose-phosphatase/synthase 7 chr1:1955413-1958153 FORWARD LENGTH=851	TPS7	[GO:0003824]; GO:0003674 [GO:0003825]; GO:0035251; GO:0008194; GO:0046527; GO:0016757; GO:0016758; GO:0016740; GO:0003824; GO:0003674 [GO:0004805]; GO:0019203; GO:0016791; GO:0042578; GO:0016788; GO:0016787; GO:0003824; GO:0003674 [GO:0005634]; GO:0043231; GO:0043227; GO:0043229; GO:0043226; GO:0044424; GO:0005575; GO:0005622; GO:0044464; GO:0005623 [GO:0005829]; GO:0044444; GO:0005737; GO:004442…	Pf00982, Pf02358, Pf08282	96.626	40	0.494712	44	100	211804	18999.9	19544	19374.1	20028.4	19935.8	18440.1	18608.1	18537.8	20264.1	18913.7	19158	0.0374891	0.0690204	-0.0250774	-0.0940978	-0.0566087	1.02633	1.049	0.982768	0.936858	0.961522		0.120267	0.579991	0.0136405			0.3265	0.958374	0.0717205		1		ü
9409	AT5G13010.1		Symbols: EMB3011 RNA helicase family protein chr5:4122747-4128660 FORWARD LENGTH=1255	EMB3011	[GO:0000166]; GO:0036094; GO:1901265; GO:0005488; GO:0097159; GO:1901363; GO:0003674 [GO:0000398]; GO:0000377; GO:0006397; GO:0000375; GO:0006396; GO:0016071; GO:0008380; GO:0010467; GO:0016070; GO:0043170; GO:0044260; GO:0090304; GO:0071704; GO:0044237; GO:0006139; GO:0008152; GO:0009987; GO:0006725; GO:0034641; GO:0044238; GO:0046483; GO:1901360; GO:0008150; GO:0006807 [GO:0002376]; GO:0008150 …	Pf00271, Pf04408, Pf07717, Pf13191, Pf13401	141.771	40	0.348207	41	63	119139	10744.8	10291.2	10784	10775.9	10825	10746.2	11033.1	10803	11045.4	11142.3	10948.1	0.0378311	0.0243588	0.0330324	0.00867364	0.0465047	1.02657	1.01703	1.02316	1.00603	1.03276		0.457948	0.35315	0.746944			0.655939	0.911437	0.835186		3		ü
9559	AT3G57660.1		Symbols: NRPA1 nuclear RNA polymerase A1 chr3:21353746-21362814 FORWARD LENGTH=1670	NRPA1	[GO:0001054]; GO:0003899; GO:0034062; GO:0097747; GO:0016779; GO:0140098; GO:0016772; GO:0003824; GO:0016740; GO:0003674 [GO:0003677]; GO:0003676; GO:0097159; GO:1901363; GO:0005488; GO:0003674 [GO:0003899]; GO:0034062; GO:0097747; GO:0016779; GO:0140098; GO:0016772; GO:0003824; GO:0016740; GO:0003674 [GO:0005634]; GO:0043231; GO:0043227; GO:0043229; GO:0043226; GO:0044424; GO:0005575; GO:0005622…	Pf00623, Pf04983, Pf04997, Pf04998, Pf05000, Pf14797	187.457	40	0.28024	40	68	140906	13043.2	12583.9	11677.3	13244.6	13448.7	12588.4	13135.3	12900.6	14258.3	11887.2	12138.5	-0.00524836	-0.0173888	-0.00525772	0.0121311	0.00688276	0.996369	0.988019	0.996362	1.00844	1.00478		0.824517	0.956844	0.847697			0.906353	0.99821	0.904261		3		ü	ü		ü
9686	AT5G16280.1	AT5G16280.2	Symbols: Tetratricopeptide repeat (TPR)-like superfamily protein chr5:5323377-5331345 REVERSE LENGTH=1272	AT5G16280	[GO:0000407]; GO:0044444; GO:0005737; GO:0044424; GO:0005622; GO:0044464; GO:0005575; GO:0005623 [GO:0005515]; GO:0005488; GO:0003674 [GO:0005794]; GO:0012505; GO:0043231; GO:0044444; GO:0044464; GO:0043227; GO:0043229; GO:0005737; GO:0044424; GO:0005575; GO:0005623; GO:0043226; GO:0005622 [GO:0006888]; GO:0046907; GO:0048193; GO:0006810; GO:0051641; GO:0051649; GO:0016192; GO:0051234; GO:0051179…	Pf08626, Pf12739	143.489	40	0.291667	40	86	203703	17871.8	18624.6	18368.4	18520.7	18957.1	18432.1	18324.1	18306.2	19012.8	18473.4	18812	0.0289196	0.0319238	0.0116539	-0.0202699	0.00864977	1.02025	1.02237	1.00811	0.986048	1.00601		0.333626	0.754333	0.472264			0.551434	0.978135	0.623596		1
9870	AT1G55020.1		Symbols: LOX1, ATLOX1 lipoxygenase 1 chr1:20525798-20530143 FORWARD LENGTH=859	LOX1	[GO:0005515]; GO:0005488; GO:0003674 [GO:0005737]; GO:0044424; GO:0005622; GO:0044464; GO:0005575; GO:0005623 [GO:0006629]; GO:0044238; GO:0071704; GO:0008152; GO:0008150 [GO:0006631]; GO:0032787; GO:0044255; GO:0019752; GO:0006629; GO:0044237; GO:0043436; GO:0044238; GO:0071704; GO:0008152; GO:0009987; GO:0006082; GO:0008150; GO:0044281 [GO:0006633]; GO:0006631; GO:0008610; GO:0072330; GO:003278…	Pf00305, Pf01477	97.984	40	0.452852	41	104	209189	14277.7	16775.7	16296.1	21146.5	22323.1	18714.6	18039.6	18481.8	23463.4	20040.5	19630.3	0.351089	0.188327	0.0876466	-0.100681	0.250409	1.27552	1.13944	1.06264	0.932593	1.18954		0.0429941	0.550853	0.432432			0.205392	0.951961	0.588837		3		ü			ü
10311	AT5G40340.1		Symbols: Tudor/PWWP/MBT superfamily protein chr5:16131654-16134680 REVERSE LENGTH=1008	AT5G40340	[GO:0003674] [GO:0005634]; GO:0043231; GO:0043227; GO:0043229; GO:0043226; GO:0044424; GO:0005575; GO:0005622; GO:0044464; GO:0005623 [GO:0005730]; GO:0031981; GO:0043232; GO:0044428; GO:0070013; GO:0043228; GO:0043229; GO:0005634; GO:0044446; GO:0043233; GO:0044424; GO:0043226; GO:0043231; GO:0044422; GO:0031974; GO:0005622; GO:0044464; GO:0005575; GO:0043227; GO:0005623 [GO:0009506]; GO:0005911…	Pf00855, Pf12204	114.17	40	0.349206	40	72	147253	14035.2	12801.7	14251.9	12507.9	12593.2	13448.9	13536.2	13256.8	12936.4	14168	13717.2	-0.0338114	0.0196719	0.0544721	0.0348002	0.000988819	0.976836	1.01373	1.03848	1.02441	1.00069		0.66421	0.455379	0.561471			0.809458	0.930823	0.696021		0
10828	AT3G49601.1		Symbols: FUNCTIONS IN: molecular_function unknown; INVOLVED IN: biological_process unknown; LOCATED IN: cellular_component unknown; CONTAINS InterPro DOMAIN/s: mRNA splicing factor, Cwf21 (InterPro:IPR013170); Has 30201 Blast hits to 17322 proteins in 780 species: Archae - 12; Bacteria - 1396; Metazoa - 17338; Fungi - 3422; Plants - 5037; Viruses - 0; Other Eukaryotes - 2996 (source: NCBI BLink).…	AT3G49601	[GO:0003674] [GO:0005634]; GO:0043231; GO:0043227; GO:0043229; GO:0043226; GO:0044424; GO:0005575; GO:0005622; GO:0044464; GO:0005623 [GO:0008150]	Pf08312	68.313	40	0.473773	40	93	159451	14803	13692.7	14392.4	14778.1	14250.8	14046.7	14546.9	14843.7	15155.7	14569.9	14371	0.0236194	0.0217396	0.0220698	0.000330205	0.0239496	1.01651	1.01518	1.01542	1.00023	1.01674		0.598909	0.597882	0.992398			0.764337	0.963335	0.995262		0
11616	AT3G26560.1		Symbols: ATP-dependent RNA helicase, putative chr3:9750122-9753719 REVERSE LENGTH=1168	AT3G26560	[GO:0000166]; GO:0036094; GO:1901265; GO:0005488; GO:0097159; GO:1901363; GO:0003674 [GO:0000398]; GO:0000377; GO:0006397; GO:0000375; GO:0006396; GO:0016071; GO:0008380; GO:0010467; GO:0016070; GO:0043170; GO:0044260; GO:0090304; GO:0071704; GO:0044237; GO:0006139; GO:0008152; GO:0009987; GO:0006725; GO:0034641; GO:0044238; GO:0046483; GO:1901360; GO:0008150; GO:0006807 [GO:0003676]; GO:0097159;…	Pf00271, Pf00575, Pf04408, Pf07717, Pf13191	134.073	40	0.333048	41	71	121780	11090.2	10550.4	10950.2	10979.1	11192.9	10917.7	11089.6	11015.8	11746.8	11102	11145.2	0.0294733	0.0413472	0.0370686	-0.0042786	0.0251947	1.02064	1.02907	1.02603	0.997039	1.01762		0.296603	0.387826	0.873279			0.514276	0.918888	0.921503		3		ü
11640	AT3G18190.1		Symbols: TCP-1/cpn60 chaperonin family protein chr3:6232226-6233836 FORWARD LENGTH=536	AT3G18190	[GO:0000166]; GO:0036094; GO:1901265; GO:0005488; GO:0097159; GO:1901363; GO:0003674 [GO:0005524]; GO:0032559; GO:0035639; GO:0030554; GO:0032555; GO:0043168; GO:1901265; GO:0017076; GO:0032553; GO:0043167; GO:0097159; GO:1901363; GO:0000166; GO:0097367; GO:0005488; GO:0036094; GO:0003674 [GO:0005737]; GO:0044424; GO:0005622; GO:0044464; GO:0005575; GO:0005623 [GO:0005829]; GO:0044444; GO:0005737…	Pf00118	57.739	40	0.610075	40	134	295428	27103.7	26350.4	27032	26440.9	26664.2	27068.1	27034.7	27385.1	27189.6	26154.2	27005.1	-0.000709289	-0.0204891	0.00366027	0.0241493	0.02344	0.999508	0.985898	1.00254	1.01688	1.01638		0.548727	0.922475	0.379479			0.725909	0.997754	0.538932		2
127	AT3G51800.1	AT3G51800.2; AT3G51800.3	Symbols: ATG2, EBP1, ATEBP1 metallopeptidase M24 family protein chr3:19211261-19213568 REVERSE LENGTH=392	ATG2	[GO:0001558]; GO:0016049; GO:0040008; GO:0051128; GO:0009987; GO:0040007; GO:0050789; GO:0016043; GO:0050794; GO:0008150; GO:0065007; GO:0071840 [GO:0003723]; GO:0003676; GO:0097159; GO:1901363; GO:0005488; GO:0003674 [GO:0005515]; GO:0005488; GO:0003674 [GO:0005634]; GO:0043231; GO:0043227; GO:0043229; GO:0043226; GO:0044424; GO:0005575; GO:0005622; GO:0044464; GO:0005623 [GO:0005730]; GO:003198…	Pf00557	42.952	39	0.579082	39	197	377936	34708.2	33522.7	34346.3	33623.2	33755.1	34765.7	34887.1	35088.4	34256.5	33907.3	35075.4	-0.0086367	-0.0209745	0.0212382	0.0422127	0.033576	0.994031	0.985567	1.01483	1.02969	1.02355		0.52521	0.568887	0.146002			0.70837	0.956462	0.289718		3		ü
1688	AT1G13020.1		Symbols: EIF4B2 eukaryotic initiation factor 4B2 chr1:4440927-4443520 REVERSE LENGTH=549	EIF4B2	[GO:0003729]; GO:0003723; GO:0003676; GO:0097159; GO:1901363; GO:0005488; GO:0003674 [GO:0003743]; GO:0008135; GO:0003723; GO:0003676; GO:0097159; GO:1901363; GO:0005488; GO:0003674 [GO:0005634]; GO:0043231; GO:0043227; GO:0043229; GO:0043226; GO:0044424; GO:0005575; GO:0005622; GO:0044464; GO:0005623 [GO:0005737]; GO:0044424; GO:0005622; GO:0044464; GO:0005575; GO:0005623 [GO:0006412]; GO:001046…	Pf06273	59.289	39	0.688525	45	124	239205	21577.1	21430.1	21788.7	21031.2	21416.9	21388.3	21676.2	21687.5	22552.4	22807.3	21848.8	-0.00628543	0.0535122	0.0651582	0.0116461	0.00536064	0.995653	1.03779	1.0462	1.00811	1.00372		0.154154	0.136216	0.684072			0.371839	0.841686	0.790234		2
1903	AT1G37130.1		Symbols: NIA2, B29, NIA2-1, CHL3, NR, NR2, ATNR2 nitrate reductase 2 chr1:14158617-14161652 FORWARD LENGTH=917	NIA2	[GO:0005739]; GO:0043231; GO:0044444; GO:0043227; GO:0043229; GO:0005737; GO:0044424; GO:0043226; GO:0005622; GO:0044464; GO:0005575; GO:0005623 [GO:0005773]; GO:0043231; GO:0044444; GO:0043227; GO:0043229; GO:0005737; GO:0044424; GO:0043226; GO:0005622; GO:0044464; GO:0005575; GO:0005623 [GO:0005829]; GO:0044444; GO:0005737; GO:0044424; GO:0005622; GO:0044464; GO:0005575; GO:0005623 [GO:0005886]…	Pf00173, Pf00174, Pf00175, Pf00970, Pf03404	102.778	39	0.427481	43	134	223841	22763.5	23993.1	20851.3	18230.7	17653.9	21417	21158.9	20720.1	17332.1	19896.7	19823.7	-0.309171	-0.152616	0.00890362	0.161519	-0.147652	0.807105	0.899618	1.00619	1.11846	0.902719		0.0487422	0.922772	0.0525596			0.216082	0.997754	0.15434		2		ü			ü
2507	AT5G03940.1		Symbols: FFC, 54CP, CPSRP54, SRP54CP chloroplast signal recognition particle 54 kDa subunit chr5:1060265-1063257 REVERSE LENGTH=564	CPSRP54	[GO:0000166]; GO:0036094; GO:1901265; GO:0005488; GO:0097159; GO:1901363; GO:0003674 [GO:0003723]; GO:0003676; GO:0097159; GO:1901363; GO:0005488; GO:0003674 [GO:0003729]; GO:0003723; GO:0003676; GO:0097159; GO:1901363; GO:0005488; GO:0003674 [GO:0003924]; GO:0017111; GO:0016462; GO:0016818; GO:0016817; GO:0016787; GO:0003824; GO:0003674 [GO:0005048]; GO:0042277; GO:0033218; GO:0005488; GO:000367…	Pf00448, Pf01583, Pf02374, Pf02881, Pf02978, Pf03205, Pf13207	61.193	39	0.441489	39	159	287796	26787.9	28735.9	26695.3	26530.1	26929.6	25894.9	25315.1	24639.6	25060.1	25884.3	25323.3	-0.0544161	0.00809636	-0.0718257	-0.0799221	-0.134338	0.962984	1.00563	0.951433	0.946109	0.911088		0.825208	0.0840965	0.0373168			0.906801	0.815919	0.127779		4		ü
3311	AT5G42080.1	AT5G42080.3; AT5G42080.2	Symbols: ADL1, ADL1A, AG68, DRP1A, RSW9, DL1 dynamin-like protein chr5:16820661-16824536 REVERSE LENGTH=610	DL1	[GO:0000166]; GO:0036094; GO:1901265; GO:0005488; GO:0097159; GO:1901363; GO:0003674 [GO:0000266]; GO:0007005; GO:0048285; GO:0006996; GO:0016043; GO:0009987; GO:0071840; GO:0008150 [GO:0000911]; GO:1902410; GO:0000281; GO:0032506; GO:1903047; GO:0061640; GO:0000910; GO:0022402; GO:0000278; GO:0051301; GO:0007049; GO:0009987; GO:0008150 [GO:0003924]; GO:0017111; GO:0016462; GO:0016818; GO:0016817…	Pf00350, Pf01031, Pf02212	68.13	39	0.640984	48	161	262564	23578.7	23654.3	23429.7	24757.7	25146.6	23273.9	23278	23359.3	25614	23049.5	23422.1	0.0490663	0.0426202	-0.0256801	-0.0683003	-0.0192339	1.0346	1.02998	0.982357	0.953761	0.986757		0.410548	0.668405	0.100227			0.617327	0.970289	0.227344		3		ü
4165	AT3G01420.1		Symbols: ALPHA-DOX1, DOX1, DIOX1, PADOX-1 Peroxidase superfamily protein chr3:159689-162726 REVERSE LENGTH=639	DOX1	[GO:0001561]; GO:0009062; GO:0019395; GO:0006631; GO:0044242; GO:0072329; GO:0034440; GO:0032787; GO:0044255; GO:0016042; GO:0044248; GO:0046395; GO:0030258; GO:0055114; GO:0019752; GO:0006629; GO:0044237; GO:1901575; GO:0009056; GO:0016054; GO:0008152; GO:0043436; GO:0044238; GO:0071704; GO:0009987; GO:0006082; GO:0044282; GO:0008150; GO:0044281 [GO:0004601]; GO:0016209; GO:0016684; GO:0003674; …	Pf03098	73.111	39	0.513302	39	124	215771	18813.2	15618.9	22201.5	18256.7	17983.7	19480.7	20174.7	20741	17782.7	23025.6	21692.7	0.177738	0.0412828	0.0950478	0.0537651	0.231503	1.13111	1.02903	1.0681	1.03797	1.17406		0.691026	0.487361	0.561647			0.828514	0.940588	0.696173		3	ü	ü			ü
4189	AT1G53750.1	AT1G53780.3; AT1G53790.1; AT1G53790.2; AT1G53780.2; AT1G53780.1	Symbols: RPT1A regulatory particle triple-A 1A chr1:20065921-20068324 REVERSE LENGTH=426	RPT1A	[GO:0000166]; GO:0036094; GO:1901265; GO:0005488; GO:0097159; GO:1901363; GO:0003674 [GO:0000502]; GO:0043234; GO:0044424; GO:1905369; GO:0032991; GO:0005622; GO:0044464; GO:1905368; GO:0005575; GO:0005623; GO:1902494 [GO:0005524]; GO:0032559; GO:0035639; GO:0030554; GO:0032555; GO:0043168; GO:1901265; GO:0017076; GO:0032553; GO:0043167; GO:0097159; GO:1901363; GO:0000166; GO:0097367; GO:0005488;…	Pf00004, Pf00158, Pf07724, Pf07726, Pf07728, Pf13191, Pf13401	47.773	39	0.615023	41	169	332383	29104.7	28848.6	29958	31372.7	31360.6	29081.1	29553.3	30107.8	32376.7	30043.4	30576	0.0922549	0.0669534	0.00433302	-0.0626204	0.0296345	1.06604	1.0475	1.00301	0.957523	1.02075		0.152486	0.927892	0.101995			0.370055	0.997895	0.22974		3		ü
5441	AT3G54760.1	AT3G54760.2	Symbols: dentin sialophosphoprotein-related chr3:20269659-20272037 REVERSE LENGTH=792	AT3G54760	[GO:0003676]; GO:0097159; GO:1901363; GO:0005488; GO:0003674 [GO:0005634]; GO:0043231; GO:0043227; GO:0043229; GO:0043226; GO:0044424; GO:0005575; GO:0005622; GO:0044464; GO:0005623 [GO:0005829]; GO:0044444; GO:0005737; GO:0044424; GO:0005622; GO:0044464; GO:0005575; GO:0005623 [GO:0005886]; GO:0016020; GO:0044464; GO:0071944; GO:0005575; GO:0005623 [GO:0008150]	Pf00076	86.082	39	0.536616	39	85	179935	17389.2	15730	17288	15874.9	15584.4	16337.2	16502.5	16342.9	16086.8	16611.2	16187.9	-0.0269834	-0.00885424	0.00544387	0.0142981	-0.0126853	0.98147	0.993882	1.00378	1.00996	0.991246		0.785367	0.919168	0.76265			0.884349	0.997561	0.845825		0
6083	AT5G64030.1		Symbols: S-adenosyl-L-methionine-dependent methyltransferases superfamily protein chr5:25624965-25628257 FORWARD LENGTH=829	AT5G64030	[GO:0000139]; GO:0044431; GO:0098588; GO:0098791; GO:0005794; GO:0044444; GO:0044446; GO:0031090; GO:0031984; GO:0012505; GO:0043231; GO:0005737; GO:0044424; GO:0043229; GO:0044422; GO:0016020; GO:0043227; GO:0044464; GO:0005622; GO:0043226; GO:0005575; GO:0005623 [GO:0000179]; GO:0008170; GO:0016433; GO:0008168; GO:0008649; GO:0016741; GO:0008173; GO:0008757; GO:0140102; GO:0016740; GO:0140098; …	Pf03141, Pf08241, Pf13649	92.991	39	0.477684	45	103	193331	17545.3	18599.2	15860	17004.5	17673.7	17806.1	17901.3	18901.7	18635	16780.2	16624.1	-0.102192	-0.0709707	0.041713	0.112684	0.0104921	0.931617	0.951997	1.02934	1.08124	1.0073		0.256041	0.553535	0.06746			0.477458	0.95344	0.17904		1		ü
7189	AT1G03060.1		Symbols: SPI Beige/BEACH domain ;WD domain, G-beta repeat protein chr1:712971-726891 REVERSE LENGTH=3601	SPI	[GO:0000932]; GO:0036464; GO:0035770; GO:0044444; GO:0030529; GO:0043232; GO:0005737; GO:0044424; GO:1990904; GO:0043228; GO:0043229; GO:0005622; GO:0044464; GO:0032991; GO:0043226; GO:0005575; GO:0005623 [GO:0005488]; GO:0003674 [GO:0005515]; GO:0005488; GO:0003674 [GO:0005634]; GO:0043231; GO:0043227; GO:0043229; GO:0043226; GO:0044424; GO:0005575; GO:0005622; GO:0044464; GO:0005623 [GO:0005737…	Pf00400, Pf02138, Pf13385, Pf14844	400.64	39	0.119967	45	70	149217	13520.9	12928.4	13677.1	13280.8	12954.2	13666.1	14009.6	14026.6	13218.6	13812.6	14121.8	0.00864309	-0.0195656	0.043985	0.0635507	0.0721938	1.00601	0.98653	1.03096	1.04503	1.05131		0.625023	0.3565	0.0949928			0.782838	0.911578	0.219728		1
8324	AT4G31990.2	AT4G31990.3	Symbols: ASP5, AAT3, ATAAT1 aspartate aminotransferase 5 chr4:15471074-15473521 REVERSE LENGTH=453	ASP5	[GO:0003824]; GO:0003674 [GO:0004069]; GO:0008483; GO:0016769; GO:0016740; GO:0003824; GO:0003674 [GO:0005829]; GO:0044444; GO:0005737; GO:0044424; GO:0005622; GO:0044464; GO:0005575; GO:0005623 [GO:0006103]; GO:0043648; GO:0019752; GO:0043436; GO:0006082; GO:0044237; GO:0044281; GO:0071704; GO:0008152; GO:0009987; GO:0008150 [GO:0006520]; GO:0019752; GO:0044238; GO:1901564; GO:0043436; GO:000815…	Pf00155	49.799	39	0.657837	41	163	322429	29193	30815.6	30398.7	29046.1	28713.5	28965.9	28675.7	28481	29374.2	28857.2	29908.6	-0.0299476	0.0332842	-1.45627e-05	-0.0332988	-0.0632464	0.979456	1.02334	0.99999	0.977183	0.957108		0.333029	0.999723	0.340801			0.55115	0.999896	0.505009		1		ü
8471	AT1G11660.1		Symbols: heat shock protein 70 (Hsp 70) family protein chr1:3921056-3924347 FORWARD LENGTH=763	AT1G11660	[GO:0000166]; GO:0036094; GO:1901265; GO:0005488; GO:0097159; GO:1901363; GO:0003674 [GO:0000902]; GO:0032989; GO:0009653; GO:0016043; GO:0048869; GO:0032502; GO:0048856; GO:0009987; GO:0071840; GO:0008150 [GO:0005524]; GO:0032559; GO:0035639; GO:0030554; GO:0032555; GO:0043168; GO:1901265; GO:0017076; GO:0032553; GO:0043167; GO:0097159; GO:1901363; GO:0000166; GO:0097367; GO:0005488; GO:0036094;…	Pf00012, Pf02782, Pf06723	85.166	39	0.474443	39	94	180579	15692	15936.2	15573	17211.6	17018.2	16075.9	16217.8	16371.2	17720.9	16318.7	16443.5	0.0686661	0.0519528	0.0199979	-0.0319549	0.0367112	1.04875	1.03667	1.01396	0.978094	1.02577		0.269205	0.746057	0.506164			0.488606	0.977357	0.651036		2		ü
11417	AT5G49030.3	AT5G49030.1; AT5G49030.2	Symbols: OVA2 tRNA synthetase class I (I, L, M and V) family protein chr5:19875091-19883251 REVERSE LENGTH=1279	OVA2	[GO:0000049]; GO:0003723; GO:0003676; GO:0097159; GO:1901363; GO:0005488; GO:0003674 [GO:0000166]; GO:0036094; GO:1901265; GO:0005488; GO:0097159; GO:1901363; GO:0003674 [GO:0002161]; GO:0052689; GO:0140101; GO:0016788; GO:0140098; GO:0016787; GO:0003824; GO:0003674 [GO:0004812]; GO:0140101; GO:0140098; GO:0003824; GO:0003674 [GO:0004822]; GO:0004812; GO:0140101; GO:0140098; GO:0003824; GO:000367…	Pf00133, Pf01406, Pf03018, Pf06827, Pf08264, Pf09334, Pf13603	143.3	39	0.271306	39	88	180819	16833.8	17407.8	16726.5	16015.5	16004.6	16547.1	16487.1	16089.1	15465.4	16772.4	16469.9	-0.0755178	-0.0130115	-0.00170775	0.0113038	-0.064214	0.949001	0.991022	0.998817	1.00787	0.956466		0.767457	0.972219	0.730521			0.873522	0.998846	0.823316		4		ü			ü
12071	AT4G16760.1	AT4G16760.2	Symbols: ACX1, ATACX1 acyl-CoA oxidase 1 chr4:9424930-9428689 REVERSE LENGTH=664	ACX1	[GO:0001676]; GO:0006631; GO:0032787; GO:0044255; GO:0019752; GO:0006629; GO:0044237; GO:0043436; GO:0044238; GO:0071704; GO:0008152; GO:0009987; GO:0006082; GO:0008150; GO:0044281 [GO:0002213]; GO:0006952; GO:0006950; GO:0050896; GO:0008150 [GO:0003995]; GO:0016627; GO:0016491; GO:0003824; GO:0003674 [GO:0003997]; GO:0016634; GO:0016627; GO:0016491; GO:0003824; GO:0003674 [GO:0005737]; GO:004442…	Pf01756, Pf02770, Pf14749	74.255	39	0.48494	44	125	261994	21051.7	21307.7	23363.3	27569.7	27729.1	21733	21681.4	22337.9	28050.1	23393.3	23776.9	0.30359	0.189275	-0.0650215	-0.254297	0.0492934	1.23421	1.14019	0.955931	0.838396	1.03476		0.0454061	0.548237	0.0131889			0.209263	0.951572	0.07024		2		ü
12251	AT5G54440.1		Symbols: CLUB, AtTRS130 CLUB chr5:22100056-22107695 FORWARD LENGTH=1259	CLUB	[GO:0000911]; GO:1902410; GO:0000281; GO:0032506; GO:1903047; GO:0061640; GO:0000910; GO:0022402; GO:0000278; GO:0051301; GO:0007049; GO:0009987; GO:0008150 [GO:0000919]; GO:0000911; GO:0022607; GO:1903047; GO:1902410; GO:0016043; GO:0044085; GO:0000278; GO:0022402; GO:0000281; GO:0032506; GO:0009987; GO:0071840; GO:0007049; GO:0061640; GO:0000910; GO:0008150; GO:0051301 [GO:0003674] [GO:0005515]…	Pf11817, Pf12584	140.592	39	0.303415	39	81	151611	13198.2	13319.4	13437.3	13834.9	13987.4	13737.5	13837.4	13776.2	14202.4	14181.1	14099.3	0.0526284	0.0389499	0.0423479	0.00339796	0.0560264	1.03715	1.02737	1.02979	1.00236	1.0396		0.225244	0.276781	0.906848			0.44891	0.886856	0.94355		1
2101	AT1G78060.1		Symbols: Glycosyl hydrolase family protein chr1:29349796-29352868 REVERSE LENGTH=767	AT1G78060	[GO:0004553]; GO:0016798; GO:0016787; GO:0003824; GO:0003674 [GO:0005576]; GO:0005575 [GO:0005578]; GO:0031012; GO:0044421; GO:0005575; GO:0005576 [GO:0005618]; GO:0030312; GO:0044464; GO:0071944; GO:0005575; GO:0005623 [GO:0005975]; GO:0044238; GO:0071704; GO:0008152; GO:0008150 [GO:0008152]; GO:0008150 [GO:0008933]; GO:0016757; GO:0061783; GO:0016740; GO:0003824; GO:0003674 [GO:0009505]; GO:000…	Pf00933, Pf01915, Pf14310	83.839	38	0.494133	38	71	164740	15006.3	14740.6	14211.8	13590	13917	16266.3	16084.8	16347.6	13897.8	15338.6	15338.9	-0.0971885	-0.129148	0.0942459	0.223394	0.126206	0.934853	0.914371	1.06751	1.16748	1.09142		0.0376959	0.128471	0.000286575			0.191685	0.833832	0.0102201		1		ü
2192	AT1G48920.1		Symbols: ATNUC-L1, PARL1, NUC-L1 nucleolin like 1 chr1:18098186-18101422 FORWARD LENGTH=557	NUC-L1	[GO:0000478]; GO:0000469; GO:0090502; GO:0006364; GO:0090501; GO:0016072; GO:0034470; GO:0042254; GO:0016070; GO:0090305; GO:0034660; GO:0006396; GO:0022613; GO:0044260; GO:0090304; GO:0010467; GO:0044085; GO:0043170; GO:0044237; GO:0006139; GO:0071840; GO:0071704; GO:0008152; GO:0009987; GO:0006725; GO:0034641; GO:0044238; GO:0046483; GO:1901360; GO:0008150; GO:0006807 [GO:0003676]; GO:0097159; …	Pf00076, Pf05172, Pf13893, Pf14259	58.739	38	0.45781	39	166	380217	38117.6	36091	30869.9	32843.1	34539.5	35058.6	35786.7	37467.1	37495.4	30994.8	30953.6	-0.181036	-0.128656	0.0129369	0.141593	-0.0394437	0.882069	0.914683	1.00901	1.10312	0.97303		0.175602	0.892425	0.033863			0.39638	0.994687	0.120539		2			ü
2890	AT5G64270.1		Symbols: splicing factor, putative chr5:25706909-25710718 FORWARD LENGTH=1269	AT5G64270	[GO:0000245]; GO:0000398; GO:0022618; GO:0000377; GO:0006397; GO:0022613; GO:0034622; GO:0071826; GO:0000375; GO:0006396; GO:0016071; GO:0044085; GO:0065003; GO:0043933; GO:0008380; GO:0010467; GO:0016070; GO:0071840; GO:0022607; GO:0016043; GO:0043170; GO:0044260; GO:0090304; GO:0008150; GO:0009987; GO:0071704; GO:0044237; GO:0006139; GO:0008152; GO:0006725; GO:0034641; GO:0044238; GO:0046483; G…	Pf08920, Pf13513	141.361	38	0.3026	38	77	153436	13789.7	13565.9	14073.9	13838.9	13984.7	13605.1	13859.7	13550.8	14210.5	14733.3	14223.2	0.0300816	0.0736203	0.0428922	-0.0307281	-0.000646483	1.02107	1.05235	1.03018	0.978926	0.999552		0.066666	0.275567	0.279799			0.251184	0.886732	0.442584		1
3690	AT4G26900.1		Symbols: AT-HF, HISN4 HIS HF chr4:13515514-13519608 FORWARD LENGTH=592	AT-HF	[GO:0000105]; GO:0006547; GO:0018130; GO:0019438; GO:1901362; GO:1901607; GO:0052803; GO:1901605; GO:0044249; GO:0046483; GO:0006725; GO:1901360; GO:1901576; GO:0008652; GO:0034641; GO:1901564; GO:0006520; GO:0009058; GO:0044237; GO:0071704; GO:0046394; GO:1901566; GO:0006807; GO:0019752; GO:0044238; GO:0008152; GO:0009987; GO:0016053; GO:0043436; GO:0008150; GO:0006082; GO:0044283; GO:0044281 [G…	Pf00117, Pf00977, Pf01174, Pf07685	64.153	38	0.613176	38	88	172542	15277.8	15245.3	15876.8	15712	15729.2	15529.2	15506	15315.7	16012.6	16224.2	16113.1	0.0475095	0.0609245	0.0311192	-0.0298053	0.0177042	1.03348	1.04313	1.0218	0.979553	1.01235		0.0837236	0.378959	0.272405			0.278419	0.917036	0.434592		1		ü
3918	AT1G56500.1		Symbols: haloacid dehalogenase-like hydrolase family protein chr1:21159775-21167092 FORWARD LENGTH=1055	AT1G56500	[GO:0005515]; GO:0005488; GO:0003674 [GO:0008138]; GO:0004721; GO:0016791; GO:0140096; GO:0042578; GO:0003824; GO:0016788; GO:0003674; GO:0016787 [GO:0008152]; GO:0008150 [GO:0008330]; GO:0004721; GO:0016791; GO:0140096; GO:0042578; GO:0003824; GO:0016788; GO:0003674; GO:0016787 [GO:0008579]; GO:0008138; GO:0004721; GO:0016791; GO:0140096; GO:0042578; GO:0003824; GO:0016788; GO:0003674; GO:001678…	Pf00578, Pf00702, Pf01436, Pf08534, Pf12710, Pf13098, Pf13242, Pf13419, Pf13905	114.331	38	0.41327	38	83	186585	18199.4	19651.8	17948.5	16250.8	16054.4	16970	16619.6	16215.5	14977	17213.6	16484.5	-0.176826	-0.0352783	-0.0466461	-0.0113678	-0.188193	0.884647	0.975843	0.968184	0.992151	0.877704		0.568335	0.544671	0.831132			0.740268	0.950924	0.893074		6	ü	ü			ü
4526	AT5G23890.1		Symbols: LOCATED IN: mitochondrion, chloroplast thylakoid membrane, chloroplast, plastid, chloroplast envelope; EXPRESSED IN: 24 plant structures; EXPRESSED DURING: 14 growth stages; CONTAINS InterPro DOMAIN/s: S-layer homology domain (InterPro:IPR001119); BEST Arabidopsis thaliana protein match is: unknown protein (TAIR:AT5G52410.2); Has 1807 Blast hits to 1807 proteins in 277 species: Archae - …	AT5G23890	[GO:0005739]; GO:0043231; GO:0044444; GO:0043227; GO:0043229; GO:0005737; GO:0044424; GO:0043226; GO:0005622; GO:0044464; GO:0005575; GO:0005623 [GO:0009507]; GO:0009536; GO:0043231; GO:0044444; GO:0043227; GO:0043229; GO:0005737; GO:0044424; GO:0043226; GO:0005622; GO:0044464; GO:0005575; GO:0005623 [GO:0009535]; GO:0009534; GO:0044434; GO:0055035; GO:0031976; GO:0009507; GO:0044435; GO:0042651;…		103.863	38	0.307611	38	85	238031	22203.1	21852.6	21450.5	20899.8	21205.1	22208.3	21977.3	22478	21761.7	20444.7	21549.5	-0.0563164	-0.0648187	0.00408762	0.0689063	0.0125898	0.961716	0.956065	1.00284	1.04892	1.00876		0.134131	0.923311	0.0419705			0.344975	0.997754	0.136948		0
4750	AT2G39260.1		Symbols: binding;RNA binding chr2:16392288-16399588 REVERSE LENGTH=1181	AT2G39260	[GO:0000184]; GO:0000956; GO:0006402; GO:0006401; GO:0010629; GO:0016071; GO:0016070; GO:0034655; GO:0044265; GO:0010467; GO:0010468; GO:0010605; GO:0044260; GO:0090304; GO:0006139; GO:0019439; GO:0044270; GO:0046700; GO:1901361; GO:0009057; GO:0044248; GO:0043170; GO:0060255; GO:0009892; GO:0044237; GO:0006725; GO:0034641; GO:0044238; GO:0046483; GO:1901360; GO:1901575; GO:0009056; GO:0071704; G…	Pf02854, Pf04050	133.879	38	0.364945	39	70	120486	10623.4	10560.2	10800.6	11103	11040.5	10731	10910.5	10839.2	11535.8	11290.1	11051.9	0.0520131	0.0605698	0.0402043	-0.0203655	0.0316477	1.03671	1.04288	1.02826	0.985983	1.02218		0.112742	0.317847	0.470461			0.317379	0.900236	0.622244		2
5399	AT3G54670.1	AT3G54670.2; AT3G54670.3	Symbols: TTN8, SMC1, ATSMC1 Structural maintenance of chromosomes (SMC) family protein chr3:20235818-20243701 FORWARD LENGTH=1238	TTN8	[GO:0005215]; GO:0003674 [GO:0005515]; GO:0005488; GO:0003674 [GO:0005524]; GO:0032559; GO:0035639; GO:0030554; GO:0032555; GO:0043168; GO:1901265; GO:0017076; GO:0032553; GO:0043167; GO:0097159; GO:1901363; GO:0000166; GO:0097367; GO:0005488; GO:0036094; GO:0003674 [GO:0005634]; GO:0043231; GO:0043227; GO:0043229; GO:0043226; GO:0044424; GO:0005575; GO:0005622; GO:0044464; GO:0005623 [GO:0005694…	Pf02463, Pf06470, Pf09731, Pf12128, Pf13166, Pf13304, Pf13476, Pf13555, Pf13558	143.126	38	0.280291	38	70	166132	15958.4	14653.1	15951.5	14201.4	14076.8	15159.7	15548.2	15445.1	14142.2	15489.1	15506.6	-0.0550787	-0.0333293	0.0303669	0.0636962	0.0086175	0.962542	0.977163	1.02127	1.04514	1.00599		0.503691	0.67403	0.288215			0.690485	0.971584	0.4517		3
5561	AT1G06290.1	AT3G06690.1; AT1G06310.1	Symbols: ACX3, ATACX3 acyl-CoA oxidase 3 chr1:1922423-1926002 FORWARD LENGTH=675	ACX3	[GO:0003995]; GO:0016627; GO:0016491; GO:0003824; GO:0003674 [GO:0003997]; GO:0016634; GO:0016627; GO:0016491; GO:0003824; GO:0003674 [GO:0005777]; GO:0042579; GO:0043231; GO:0044444; GO:0043227; GO:0043229; GO:0005737; GO:0044424; GO:0043226; GO:0005622; GO:0044464; GO:0005575; GO:0005623 [GO:0006629]; GO:0044238; GO:0071704; GO:0008152; GO:0008150 [GO:0006631]; GO:0032787; GO:0044255; GO:001975…	Pf00441, Pf01756, Pf02770	75.629	38	0.57037	38	101	177593	14615.1	14861.5	15752	17415.8	17193.1	15620.1	15766.6	16263.3	17668.4	15707.8	16728.9	0.186403	0.0710322	-0.00758874	-0.078621	0.107782	1.13792	1.05047	0.994754	0.946962	1.07757		0.215925	0.909919	0.146413			0.439156	0.996012	0.290219		2		ü
5647	AT5G11560.1		Symbols: catalytics chr5:3709734-3713994 REVERSE LENGTH=982	AT5G11560	[GO:0003824]; GO:0003674 [GO:0005773]; GO:0043231; GO:0044444; GO:0043227; GO:0043229; GO:0005737; GO:0044424; GO:0043226; GO:0005622; GO:0044464; GO:0005575; GO:0005623 [GO:0005774]; GO:0044437; GO:0098588; GO:0098805; GO:0005773; GO:0044444; GO:0044446; GO:0031090; GO:0016020; GO:0043231; GO:0005737; GO:0044424; GO:0043229; GO:0044422; GO:0043227; GO:0005575; GO:0005622; GO:0044464; GO:0043226;…	Pf07774, Pf13360	108.801	38	0.356415	38	106	191310	17209.1	16990.3	16799.4	17402.6	17222.6	17717.7	17976.6	17986.9	17598.3	16867.6	17538.5	0.00339682	-0.046013	0.0160675	0.0620805	0.0654774	1.00236	0.968609	1.0112	1.04397	1.04643		0.216473	0.688783	0.065813			0.439751	0.973288	0.176425		1		ü
6796	AT4G37910.1		Symbols: mtHsc70-1 mitochondrial heat shock protein 70-1 chr4:17825368-17828099 REVERSE LENGTH=682	mtHsc70-1	[GO:0000166]; GO:0036094; GO:1901265; GO:0005488; GO:0097159; GO:1901363; GO:0003674 [GO:0000902]; GO:0032989; GO:0009653; GO:0016043; GO:0048869; GO:0032502; GO:0048856; GO:0009987; GO:0071840; GO:0008150 [GO:0005524]; GO:0032559; GO:0035639; GO:0030554; GO:0032555; GO:0043168; GO:1901265; GO:0017076; GO:0032553; GO:0043167; GO:0097159; GO:1901363; GO:0000166; GO:0097367; GO:0005488; GO:0036094;…	Pf00012, Pf06723	73.03	38	0.51173	51	200	276186	24220.3	26407.4	22956.1	26835.1	27361.2	23930	24286.6	24444.1	28871.9	23019.4	23853.8	0.0197984	0.0527563	-0.0294664	-0.0822226	-0.0624243	1.01382	1.03724	0.979783	0.944601	0.957654		0.571524	0.801915	0.292334			0.742789	0.986117	0.456099		3					ü
6944	AT2G44060.2		Symbols: Late embryogenesis abundant protein, group 2 chr2:18226922-18227988 FORWARD LENGTH=325	AT2G44060	[GO:0003674] [GO:0005634]; GO:0043231; GO:0043227; GO:0043229; GO:0043226; GO:0044424; GO:0005575; GO:0005622; GO:0044464; GO:0005623 [GO:0005794]; GO:0012505; GO:0043231; GO:0044444; GO:0044464; GO:0043227; GO:0043229; GO:0005737; GO:0044424; GO:0005575; GO:0005623; GO:0043226; GO:0005622 [GO:0005829]; GO:0044444; GO:0005737; GO:0044424; GO:0005622; GO:0044464; GO:0005575; GO:0005623 [GO:0005886…	Pf03168	36.014	38	0.76	38	198	326198	28438.9	28444.7	30101	30287.7	30427.4	29041.9	28838.9	29435.4	30704.4	29904.2	30573.9	0.0899569	0.0624611	0.0057264	-0.0567347	0.0332222	1.06434	1.04425	1.00398	0.961438	1.0233		0.0906858	0.871187	0.0654717			0.287604	0.992827	0.175845		0
7854	AT1G80930.1		Symbols: MIF4G domain-containing protein / MA3 domain-containing protein chr1:30405774-30409499 REVERSE LENGTH=900	AT1G80930	[GO:0000398]; GO:0000377; GO:0006397; GO:0000375; GO:0006396; GO:0016071; GO:0008380; GO:0010467; GO:0016070; GO:0043170; GO:0044260; GO:0090304; GO:0071704; GO:0044237; GO:0006139; GO:0008152; GO:0009987; GO:0006725; GO:0034641; GO:0044238; GO:0046483; GO:1901360; GO:0008150; GO:0006807 [GO:0003723]; GO:0003676; GO:0097159; GO:1901363; GO:0005488; GO:0003674 [GO:0005488]; GO:0003674 [GO:0005515]…	Pf02847, Pf02854	103.953	38	0.324444	38	93	150401	13655.6	12895.4	13576.3	13739.7	13734	13129.8	13847.8	13872.8	14506.5	13902.2	13540.5	0.044222	0.0381815	0.0307022	-0.00747933	0.0367426	1.03113	1.02682	1.02151	0.994829	1.0258		0.407036	0.477202	0.825411			0.614321	0.93537	0.889615		2
7855	AT3G48110.1		Symbols: EDD1, EDD glycine-tRNA ligases chr3:17763111-17770964 FORWARD LENGTH=1067	EDD1	[GO:0000166]; GO:0036094; GO:1901265; GO:0005488; GO:0097159; GO:1901363; GO:0003674 [GO:0004812]; GO:0140101; GO:0140098; GO:0003824; GO:0003674 [GO:0004820]; GO:0004812; GO:0140101; GO:0140098; GO:0003824; GO:0003674 [GO:0005524]; GO:0032559; GO:0035639; GO:0030554; GO:0032555; GO:0043168; GO:1901265; GO:0017076; GO:0032553; GO:0043167; GO:0097159; GO:1901363; GO:0000166; GO:0097367; GO:0005488…	Pf02091, Pf02092	119.698	38	0.345829	38	84	149045	13529.1	14495.7	13550.1	13912.1	13650.5	13305	13384.7	12985.1	13510.4	13449.3	13273.1	-0.0313072	0.0202294	-0.031167	-0.0513965	-0.0827037	0.978533	1.01412	0.978628	0.965002	0.944286		0.541315	0.396775	0.115592			0.720732	0.920908	0.249524		3		ü
7890	AT2G24050.1		Symbols: eIFiso4G2 MIF4G domain-containing protein / MA3 domain-containing protein chr2:10225500-10228456 REVERSE LENGTH=747	eIFiso4G2	[GO:0003723]; GO:0003676; GO:0097159; GO:1901363; GO:0005488; GO:0003674 [GO:0003743]; GO:0008135; GO:0003723; GO:0003676; GO:0097159; GO:1901363; GO:0005488; GO:0003674 [GO:0005488]; GO:0003674 [GO:0005515]; GO:0005488; GO:0003674 [GO:0005737]; GO:0044424; GO:0005622; GO:0044464; GO:0005575; GO:0005623 [GO:0005829]; GO:0044444; GO:0005737; GO:0044424; GO:0005622; GO:0044464; GO:0005575; GO:00056…	Pf02847, Pf02854	82.838	38	0.476573	38	82	154907	14042.5	14096.1	13160.7	14436.2	14547.4	13890.6	14432	14260.2	15219	13089.2	13733.5	-0.00364963	-0.0211426	-0.00491481	0.0162278	0.0125782	0.997473	0.985452	0.996599	1.01131	1.00876		0.741808	0.948761	0.743178			0.859957	0.998017	0.832887		2
8284	AT1G50500.2	AT1G50500.1; AT1G50970.1	Symbols: HIT1 Membrane trafficking VPS53 family protein chr1:18708217-18715597 REVERSE LENGTH=847	HIT1	[GO:0000139]; GO:0044431; GO:0098588; GO:0098791; GO:0005794; GO:0044444; GO:0044446; GO:0031090; GO:0031984; GO:0012505; GO:0043231; GO:0005737; GO:0044424; GO:0043229; GO:0044422; GO:0016020; GO:0043227; GO:0044464; GO:0005622; GO:0043226; GO:0005575; GO:0005623 [GO:0000938]; GO:0043234; GO:0044431; GO:0044433; GO:0099023; GO:0032991; GO:0005794; GO:0044444; GO:0044446; GO:0031410; GO:0005575; …	Pf04100	94.615	38	0.452184	38	90	190042	16809.9	16627.2	17381.3	17381.4	17369.2	17031	17121	17083	17673	17496.6	18068.7	0.055776	0.0552071	0.0301679	-0.0250392	0.0307368	1.03942	1.03901	1.02113	0.982794	1.02153		0.123015	0.411261	0.333848			0.330944	0.922253	0.498223		2
8395	AT5G64420.1		Symbols: DNA polymerase V family chr5:25756416-25761122 FORWARD LENGTH=1306	AT5G64420	[GO:0003677]; GO:0003676; GO:0097159; GO:1901363; GO:0005488; GO:0003674 [GO:0003887]; GO:0034061; GO:0016779; GO:0140097; GO:0016772; GO:0003824; GO:0016740; GO:0003674 [GO:0005488]; GO:0003674 [GO:0005634]; GO:0043231; GO:0043227; GO:0043229; GO:0043226; GO:0044424; GO:0005575; GO:0005622; GO:0044464; GO:0005623 [GO:0005829]; GO:0044444; GO:0005737; GO:0044424; GO:0005622; GO:0044464; GO:000557…	Pf04931	146.024	38	0.287136	38	77	137701	13154.1	12701.8	11898.8	12127.5	12136.9	12582.3	13250.6	12964.4	13209	11631.3	12044.4	-0.10077	-0.0747062	0.0264645	0.101171	0.000400982	0.932535	0.949535	1.01851	1.07264	1.00028		0.23098	0.65513	0.017358			0.45524	0.96824	0.0814694		2		ü	ü
9064	AT3G54960.1	AT3G54960.2	Symbols: ATPDIL1-3, PDI1, ATPDI1, PDIL1-3 PDI-like 1-3 chr3:20363514-20366822 REVERSE LENGTH=579	PDIL1-3	[GO:0003756]; GO:0016864; GO:0140096; GO:0016860; GO:0003824; GO:0016853; GO:0003674 [GO:0005774]; GO:0044437; GO:0098588; GO:0098805; GO:0005773; GO:0044444; GO:0044446; GO:0031090; GO:0016020; GO:0043231; GO:0005737; GO:0044424; GO:0043229; GO:0044422; GO:0043227; GO:0005575; GO:0005622; GO:0044464; GO:0043226; GO:0005623 [GO:0005783]; GO:0012505; GO:0043231; GO:0044444; GO:0044464; GO:0043227;…	Pf00085, Pf13098, Pf13848, Pf13899	64.172	38	0.509499	38	128	267373	17869.5	16651	25421.7	31773.7	31628.3	19982.9	19695.3	20934.4	32677.4	24658.2	26080.6	0.771816	0.45028	-0.093924	-0.544204	0.227612	1.70742	1.36631	0.936971	0.68577	1.1709		0.00589391	0.52682	0.00129272			0.0872367	0.949256	0.0208185		1		ü
9275	AT5G15400.1		Symbols: U-box domain-containing protein chr5:4997764-5002907 REVERSE LENGTH=1038	AT5G15400	[GO:0000151]; GO:0044424; GO:1990234; GO:0005622; GO:0044464; GO:1902494; GO:0005575; GO:0005623; GO:0032991 [GO:0000209]; GO:0016567; GO:0032446; GO:0070647; GO:0006464; GO:0036211; GO:0044267; GO:0019538; GO:0043412; GO:0044260; GO:0043170; GO:0044238; GO:1901564; GO:0044237; GO:0071704; GO:0008152; GO:0006807; GO:0009987; GO:0008150 [GO:0004842]; GO:0019787; GO:0016740; GO:0140096; GO:0003824;…	Pf04564, Pf10408	117.454	38	0.336224	38	94	140516	11983.3	12716.2	12242.4	13528.3	13704.6	12168.2	12376.8	12208.4	14102.3	12839.1	12646.4	0.0903317	0.105525	0.00422289	-0.101302	-0.0109705	1.06461	1.07589	1.00293	0.932191	0.992425		0.0783734	0.95208	0.0867753			0.269162	0.998017	0.20844		1		ü
10808	AT3G10650.1		Symbols: BEST Arabidopsis thaliana protein match is: nucleoporin-related (TAIR:AT5G20200.1); Has 61042 Blast hits to 31782 proteins in 2093 species: Archae - 202; Bacteria - 16480; Metazoa - 16017; Fungi - 12552; Plants - 1653; Viruses - 629; Other Eukaryotes - 13509 (source: NCBI BLink). chr3:3325562-3330819 REVERSE LENGTH=1309	AT3G10650; NUP1	[GO:0005515]; GO:0005488; GO:0003674 [GO:0005634]; GO:0043231; GO:0043227; GO:0043229; GO:0043226; GO:0044424; GO:0005575; GO:0005622; GO:0044464; GO:0005623 [GO:0005635]; GO:0012505; GO:0031967; GO:0044428; GO:0044464; GO:0031975; GO:0043227; GO:0044446; GO:0005634; GO:0005575; GO:0005623; GO:0043226; GO:0043229; GO:0044422; GO:0044424; GO:0043231; GO:0005622 [GO:0005643]; GO:0005635; GO:0043234…		135.85	38	0.286478	38	81	192650	17624.1	17413.2	17001	17895	18100.8	17118.9	17430	17243.4	18343.6	17367.4	17112.1	0.0115437	0.0278198	-0.00485058	-0.0326704	-0.0211266	1.00803	1.01947	0.996643	0.977609	0.985463		0.496606	0.921266	0.370418			0.684912	0.997589	0.53125		1
11630	AT2G05120.1	AT2G05120.2	Symbols: Nucleoporin, Nup133/Nup155-like chr2:1842069-1846858 REVERSE LENGTH=1285	AT2G05120	[GO:0000777]; GO:0000776; GO:0000779; GO:0000775; GO:0043232; GO:0043234; GO:0044427; GO:0000793; GO:0098687; GO:0043228; GO:0043229; GO:0032991; GO:0005694; GO:0044446; GO:0043226; GO:0044424; GO:0005575; GO:0044422; GO:0005622; GO:0044464; GO:0005623 [GO:0000972]; GO:0051276; GO:0006996; GO:0016043; GO:0009987; GO:0071840; GO:0008150 [GO:0005487]; GO:0005215; GO:0003674 [GO:0005515]; GO:0005488…	Pf03177, Pf08801	144.507	38	0.302724	38	66	159417	14292.5	14390	14642	14632.1	14676.3	14132.5	14195	14156.1	14919.6	14663.1	14717.9	0.0307515	0.0603869	0.011415	-0.0489719	-0.0182204	1.02154	1.04275	1.00794	0.966625	0.98745		0.0850421	0.73973	0.0865294			0.2804	0.976274	0.208005		3
11772	ATCG00120.1		Symbols: ATPA ATP synthase subunit alpha chrC:9938-11461 REVERSE LENGTH=507	atpA	[GO:0000166]; GO:0036094; GO:1901265; GO:0005488; GO:0097159; GO:1901363; GO:0003674 [GO:0005524]; GO:0032559; GO:0035639; GO:0030554; GO:0032555; GO:0043168; GO:1901265; GO:0017076; GO:0032553; GO:0043167; GO:0097159; GO:1901363; GO:0000166; GO:0097367; GO:0005488; GO:0036094; GO:0003674 [GO:0005739]; GO:0043231; GO:0044444; GO:0043227; GO:0043229; GO:0005737; GO:0044424; GO:0043226; GO:0005622;…	Pf00006, Pf00306, Pf02874, Pf09378	55.294	38	0.433925	41	421	657808	59149	69503.8	62216.8	62203.6	62413.4	59019.2	55670	53135.3	56101.4	60828.3	57567.4	-0.042004	0.0567595	-0.0993746	-0.156134	-0.198138	0.971305	1.04013	0.933438	0.897427	0.871675		0.332493	0.0618872	0.012088			0.550913	0.797129	0.066511		4		ü			ü
11991	AT2G23350.1	AT1G22760.1	Symbols: PAB4, PABP4 poly(A) binding protein 4 chr2:9943209-9946041 FORWARD LENGTH=662	PAB4	[GO:0003676]; GO:0097159; GO:1901363; GO:0005488; GO:0003674 [GO:0003723]; GO:0003676; GO:0097159; GO:1901363; GO:0005488; GO:0003674 [GO:0003729]; GO:0003723; GO:0003676; GO:0097159; GO:1901363; GO:0005488; GO:0003674 [GO:0003743]; GO:0008135; GO:0003723; GO:0003676; GO:0097159; GO:1901363; GO:0005488; GO:0003674 [GO:0005515]; GO:0005488; GO:0003674 [GO:0005634]; GO:0043231; GO:0043227; GO:00432…	Pf00076, Pf00658, Pf08777, Pf13893, Pf14259	71.607	38	0.413897	41	178	302469	28207.4	28246.3	27457.4	26943.5	27758.2	27844.3	27182.7	27795.4	28002.8	26217.6	26813.2	-0.0437183	-0.0319571	-0.0203333	0.0116238	-0.0320946	0.970151	0.978093	0.986005	1.00809	0.977999		0.429304	0.637889	0.687609			0.630739	0.967799	0.792651		2
12019	AT5G58410.1		Symbols: HEAT/U-box domain-containing protein chr5:23609663-23617343 FORWARD LENGTH=1873	AT5G58410	[GO:0005488]; GO:0003674 [GO:0005515]; GO:0005488; GO:0003674 [GO:0005634]; GO:0043231; GO:0043227; GO:0043229; GO:0043226; GO:0044424; GO:0005575; GO:0005622; GO:0044464; GO:0005623 [GO:0005829]; GO:0044444; GO:0005737; GO:0044424; GO:0005622; GO:0044464; GO:0005575; GO:0005623 [GO:0008270]; GO:0046914; GO:0046872; GO:0043169; GO:0043167; GO:0005488; GO:0003674 [GO:0016567]; GO:0032446; GO:00706…	Pf00097, Pf11793, Pf12678, Pf13639, Pf13923	208.611	38	0.211426	38	74	139123	12052.2	12316	12292	13077.5	12862.9	12423.1	12652.3	12471.7	13423.3	12649.4	12902.3	0.0644237	0.0534533	0.0278052	-0.025648	0.0387757	1.04567	1.03775	1.01946	0.982379	1.02724		0.186696	0.554184	0.469061			0.409093	0.95344	0.621289		3		ü			ü
11	AT3G11830.1	AT3G11830.2	Symbols: TCP-1/cpn60 chaperonin family protein chr3:3732734-3736156 FORWARD LENGTH=557	AT3G11830	[GO:0000166]; GO:0036094; GO:1901265; GO:0005488; GO:0097159; GO:1901363; GO:0003674 [GO:0005524]; GO:0032559; GO:0035639; GO:0030554; GO:0032555; GO:0043168; GO:1901265; GO:0017076; GO:0032553; GO:0043167; GO:0097159; GO:1901363; GO:0000166; GO:0097367; GO:0005488; GO:0036094; GO:0003674 [GO:0005737]; GO:0044424; GO:0005622; GO:0044464; GO:0005575; GO:0005623 [GO:0005829]; GO:0044444; GO:0005737…	Pf00118	59.739	37	0.560144	37	152	313124	28771	27964.8	28420.2	27938.5	28220.1	28575.8	28544.4	28912.2	29227.1	28128.3	28421.9	-0.0088159	-0.00444819	0.0201457	0.0245939	0.015778	0.993908	0.996921	1.01406	1.01719	1.011		0.893937	0.590927	0.362819			0.945764	0.960977	0.524641		2
37	AT5G24350.1	AT5G24350.2	Symbols: CONTAINS InterPro DOMAIN/s: Secretory pathway Sec39 (InterPro:IPR013244); Has 1807 Blast hits to 1807 proteins in 277 species: Archae - 0; Bacteria - 0; Metazoa - 736; Fungi - 347; Plants - 385; Viruses - 0; Other Eukaryotes - 339 (source: NCBI BLink). chr5:8301537-8310746 FORWARD LENGTH=2376	AT5G24350	[GO:0003674] [GO:0005515]; GO:0005488; GO:0003674 [GO:0005773]; GO:0043231; GO:0044444; GO:0043227; GO:0043229; GO:0005737; GO:0044424; GO:0043226; GO:0005622; GO:0044464; GO:0005575; GO:0005623 [GO:0005783]; GO:0012505; GO:0043231; GO:0044444; GO:0044464; GO:0043227; GO:0043229; GO:0005737; GO:0044424; GO:0005575; GO:0005623; GO:0043226; GO:0005622 [GO:0005789]; GO:0016020; GO:0042175; GO:004442…	Pf08314	266.644	37	0.167088	37	67	134777	11778.1	11715	11893.9	12451.1	12456.5	12144.4	12290.6	12330.9	12714.5	12372.3	12630	0.0622375	0.0367689	0.0356818	-0.00108712	0.0611504	1.04408	1.02581	1.02504	0.999247	1.0433		0.275953	0.388659	0.972742			0.494405	0.918888	0.983458		1
211	AT3G22380.2	AT3G22380.1	Symbols: TIC time for coffee chr3:7913181-7918967 FORWARD LENGTH=1555	TIC	[GO:0003674] [GO:0005634]; GO:0043231; GO:0043227; GO:0043229; GO:0043226; GO:0044424; GO:0005575; GO:0005622; GO:0044464; GO:0005623 [GO:0005982]; GO:0006073; GO:0044042; GO:0044264; GO:0005976; GO:0044260; GO:0044262; GO:0005975; GO:0043170; GO:0044237; GO:0044238; GO:0071704; GO:0008152; GO:0009987; GO:0008150 [GO:0006979]; GO:0006950; GO:0050896; GO:0008150 [GO:0009414]; GO:0006950; GO:000941…		164.829	37	0.240514	37	56	120880	10568.6	10694.4	11492.7	11045.2	11001.2	10226.4	10411.2	10283.8	11383.3	12184.5	11588.4	0.0722784	0.184613	0.0676156	-0.116997	-0.0447186	1.05138	1.13651	1.04798	0.922105	0.969479		0.0028181	0.174325	0.0081061			0.0630772	0.847061	0.0536061		0
1296	AT3G13870.1	AT3G13870.2; AT1G72960.1	Symbols: RHD3 Root hair defective 3 GTP-binding protein (RHD3) chr3:4565762-4571109 REVERSE LENGTH=802	RHD3	[GO:0000139]; GO:0044431; GO:0098588; GO:0098791; GO:0005794; GO:0044444; GO:0044446; GO:0031090; GO:0031984; GO:0012505; GO:0043231; GO:0005737; GO:0044424; GO:0043229; GO:0044422; GO:0016020; GO:0043227; GO:0044464; GO:0005622; GO:0043226; GO:0005575; GO:0005623 [GO:0000166]; GO:0036094; GO:1901265; GO:0005488; GO:0097159; GO:1901363; GO:0003674 [GO:0003924]; GO:0017111; GO:0016462; GO:0016818;…	Pf00350, Pf02263, Pf05879	89.036	37	0.44015	41	118	227196	20739.9	20252.4	20749.9	20780.9	20596.9	20842	20651.8	21369	20503.8	20326.7	20383	0.0150117	-0.0382178	-0.0213863	0.0168315	0.0318432	1.01046	0.973857	0.985285	1.01174	1.02232		0.266136	0.534905	0.554651			0.486415	0.950195	0.691451		2		ü
1658	AT3G04340.1		Symbols: emb2458 FtsH extracellular protease family chr3:1146943-1153341 REVERSE LENGTH=1320	emb2458	[GO:0000166]; GO:0036094; GO:1901265; GO:0005488; GO:0097159; GO:1901363; GO:0003674 [GO:0003678]; GO:0004386; GO:0140097; GO:0017111; GO:0003824; GO:0016462; GO:0003674; GO:0016818; GO:0016817; GO:0016787 [GO:0004176]; GO:0042623; GO:0070011; GO:0016887; GO:0008233; GO:0017111; GO:0016787; GO:0140096; GO:0016462; GO:0003824; GO:0016818; GO:0003674; GO:0016817 [GO:0004222]; GO:0004175; GO:0008237…	Pf00004, Pf01434, Pf06068, Pf13191, Pf13401	152.162	37	0.25303	37	71	153921	14048.1	14987.1	13789.1	14170.7	14453.2	13685.3	13797.9	13503.3	13868.4	13825	13792.6	-0.0377744	0.0175287	-0.0316202	-0.0491489	-0.0869234	0.974157	1.01222	0.978321	0.966506	0.941528		0.575244	0.415798	0.151142			0.745841	0.922741	0.295657		2		ü
2962	AT4G20260.4	AT4G20260.2; AT4G20260.6; AT4G20260.5	Symbols: ATPCAP1, PCAP1 plasma-membrane associated cation-binding protein 1 chr4:10941593-10943227 FORWARD LENGTH=226	PCAP1	[GO:0005507]; GO:0046914; GO:0046872; GO:0043169; GO:0043167; GO:0005488; GO:0003674 [GO:0005509]; GO:0046872; GO:0043169; GO:0043167; GO:0005488; GO:0003674 [GO:0005515]; GO:0005488; GO:0003674 [GO:0005516]; GO:0005515; GO:0005488; GO:0003674 [GO:0005546]; GO:1902936; GO:1901981; GO:0035091; GO:0005543; GO:0008289; GO:0043168; GO:0005488; GO:0043167; GO:0003674 [GO:0005547]; GO:1901981; GO:00350…	Pf05558	24.697	37	0.738938	37	176	484650	49872	49191.1	50692.6	39350.1	39014.6	42457.9	43074.4	43540.4	35912.2	46540.1	45004.3	-0.214261	-0.0274034	-0.0163829	0.0110205	-0.203241	0.861987	0.981185	0.988708	1.00767	0.868597		0.794607	0.914156	0.92061			0.889858	0.996446	0.951316		2					ü
3017	AT3G55200.1		Symbols: Cleavage and polyadenylation specificity factor (CPSF) A subunit protein chr3:20460533-20464361 FORWARD LENGTH=1214	AT3G55220; SAP130b; AT3G55200; SAP130a	[GO:0000398]; GO:0000377; GO:0006397; GO:0000375; GO:0006396; GO:0016071; GO:0008380; GO:0010467; GO:0016070; GO:0043170; GO:0044260; GO:0090304; GO:0071704; GO:0044237; GO:0006139; GO:0008152; GO:0009987; GO:0006725; GO:0034641; GO:0044238; GO:0046483; GO:1901360; GO:0008150; GO:0006807 [GO:0003676]; GO:0097159; GO:1901363; GO:0005488; GO:0003674 [GO:0003723]; GO:0003676; GO:0097159; GO:1901363;…	Pf03178, Pf10433	134.881	37	0.304778	37	85	177256	16359.8	15791.8	16336.3	16329.5	15844.9	16104.1	16195.9	15844.6	16236.2	16164.3	16048.8	0.00852578	0.00914259	-0.0016998	-0.0108424	-0.0023166	1.00593	1.00636	0.998822	0.992513	0.998396		0.769988	0.962431	0.709866			0.875503	0.998393	0.809082		2
3948	AT1G67680.1	AT1G67650.1	Symbols: SRP72 RNA-binding domain chr1:25365962-25368464 REVERSE LENGTH=664	AT1G67680	[GO:0005515]; GO:0005488; GO:0003674 [GO:0005737]; GO:0044424; GO:0005622; GO:0044464; GO:0005575; GO:0005623 [GO:0005786]; GO:0048500; GO:0030529; GO:0044444; GO:0044424; GO:1990904; GO:0005737; GO:0005622; GO:0044464; GO:0032991; GO:0005575; GO:0005623 [GO:0005829]; GO:0044444; GO:0005737; GO:0044424; GO:0005622; GO:0044464; GO:0005575; GO:0005623 [GO:0006614]; GO:0006613; GO:0045047; GO:000661…	Pf08492	73.025	37	0.47741	37	114	212493	18831.5	18729.4	19027.6	19486.6	19450.2	18979.2	19171.7	19324.8	21119.7	18875.8	19496.6	0.0408956	0.0481648	0.0359966	-0.0121681	0.0287274	1.02875	1.03395	1.02526	0.991601	1.02011		0.36451	0.516651	0.658739			0.578939	0.947743	0.772421		2
4178	AT1G49760.1		Symbols: PAB8, PABP8 poly(A) binding protein 8 chr1:18416740-18419753 FORWARD LENGTH=671	PAB8	[GO:0003676]; GO:0097159; GO:1901363; GO:0005488; GO:0003674 [GO:0003723]; GO:0003676; GO:0097159; GO:1901363; GO:0005488; GO:0003674 [GO:0003729]; GO:0003723; GO:0003676; GO:0097159; GO:1901363; GO:0005488; GO:0003674 [GO:0003743]; GO:0008135; GO:0003723; GO:0003676; GO:0097159; GO:1901363; GO:0005488; GO:0003674 [GO:0005515]; GO:0005488; GO:0003674 [GO:0005634]; GO:0043231; GO:0043227; GO:00432…	Pf00076, Pf00658, Pf08777, Pf13893, Pf14259	72.733	37	0.494784	43	190	329290	30220.2	31064.7	29189	29947.8	30234	29667.5	30249.7	30014.4	30990.3	28486	29226.3	-0.0407124	-0.0207069	-0.0115677	0.00913924	-0.0315731	0.972175	0.98575	0.992014	1.00635	0.978353		0.636233	0.808739	0.752682			0.79092	0.986303	0.838451		2
4386	AT3G62360.1		Symbols: Carbohydrate-binding-like fold chr3:23073020-23080455 REVERSE LENGTH=1227	AT3G62360	[GO:0005576]; GO:0005575 [GO:0005774]; GO:0044437; GO:0098588; GO:0098805; GO:0005773; GO:0044444; GO:0044446; GO:0031090; GO:0016020; GO:0043231; GO:0005737; GO:0044424; GO:0043229; GO:0044422; GO:0043227; GO:0005575; GO:0005622; GO:0044464; GO:0043226; GO:0005623 [GO:0005783]; GO:0012505; GO:0043231; GO:0044444; GO:0044464; GO:0043227; GO:0043229; GO:0005737; GO:0044424; GO:0005575; GO:0005623;…	Pf05738, Pf13620	132.861	37	0.333333	37	99	198544	18928.3	18461.5	17396.3	16695.5	16432.3	19235.8	19351.9	19999.8	16927.7	17091.5	18023.6	-0.150943	-0.171234	0.0425943	0.213829	0.0628856	0.900662	0.888083	1.02996	1.15976	1.04455		0.00489519	0.378191	0.00090909			0.080262	0.917036	0.0171415		0
4771	AT3G57150.1		Symbols: NAP57, AtNAP57, CBF5, AtCBF5 homologue of NAP57 chr3:21154255-21155952 REVERSE LENGTH=565	NAP57	[GO:0000495]; GO:0031126; GO:0034964; GO:0043144; GO:0043628; GO:0033979; GO:0016074; GO:0034470; GO:0031123; GO:0034660; GO:0006396; GO:0016070; GO:0010467; GO:0044260; GO:0090304; GO:0043170; GO:0044237; GO:0006139; GO:0071704; GO:0008152; GO:0009987; GO:0006725; GO:0034641; GO:0044238; GO:0046483; GO:1901360; GO:0008150; GO:0006807 [GO:0001522]; GO:0009451; GO:0016070; GO:0043412; GO:0044260; …	Pf01472, Pf01509, Pf08068	62.987	37	0.470796	37	112	221795	21070.3	20939.9	19790.8	18863.9	18766.2	21091.1	21019.8	20510.7	21212	18911.2	19619	-0.134536	-0.0694602	0.0559261	0.125386	-0.00914934	0.910963	0.952995	1.03953	1.0908	0.993678		0.216175	0.354649	0.00941554			0.439524	0.911437	0.0579823		2		ü
5300	AT1G79690.1		Symbols: atnudt3, NUDT3 nudix hydrolase homolog 3 chr1:29985360-29990171 FORWARD LENGTH=772	NUDT3	[GO:0004787]; GO:0017110; GO:0016462; GO:0016818; GO:0016817; GO:0016787; GO:0003824; GO:0003674 [GO:0005515]; GO:0005488; GO:0003674 [GO:0005737]; GO:0044424; GO:0005622; GO:0044464; GO:0005575; GO:0005623 [GO:0005773]; GO:0043231; GO:0044444; GO:0043227; GO:0043229; GO:0005737; GO:0044424; GO:0043226; GO:0005622; GO:0044464; GO:0005575; GO:0005623 [GO:0005829]; GO:0044444; GO:0005737; GO:004442…	Pf00293, Pf03571	86.802	37	0.496114	37	113	253238	21244.9	21343.9	22136.6	23218.5	24075.3	23133.3	22800.4	23041.5	24641.9	23834.8	23767.2	0.119285	0.0666316	0.0579657	-0.00866588	0.110619	1.0862	1.04727	1.041	0.994011	1.07969		0.0834493	0.251901	0.826907			0.277795	0.878134	0.890028		3		ü			ü
5433	AT4G17520.1		Symbols: Hyaluronan / mRNA binding family chr4:9771496-9773313 FORWARD LENGTH=360	AT4G17520	[GO:0003723]; GO:0003676; GO:0097159; GO:1901363; GO:0005488; GO:0003674 [GO:0003729]; GO:0003723; GO:0003676; GO:0097159; GO:1901363; GO:0005488; GO:0003674 [GO:0005634]; GO:0043231; GO:0043227; GO:0043229; GO:0043226; GO:0044424; GO:0005575; GO:0005622; GO:0044464; GO:0005623 [GO:0005737]; GO:0044424; GO:0005622; GO:0044464; GO:0005575; GO:0005623 [GO:0005777]; GO:0042579; GO:0043231; GO:004444…	Pf04774, Pf09598	38.882	37	0.652778	45	233	286416	28574.8	26548	25330.5	24830.8	25123.4	26039	26398.8	26097.8	26177.7	26039.6	25256	-0.134327	-0.0198035	0.0412109	0.0610143	-0.073313	0.911095	0.986367	1.02898	1.0432	0.950453		0.557315	0.29107	0.0531231			0.732956	0.888701	0.155105		1
6284	AT3G18060.1	AT2G01330.1	Symbols: transducin family protein / WD-40 repeat family protein chr3:6183880-6186788 FORWARD LENGTH=609	AT3G18060	[GO:0000166]; GO:0036094; GO:1901265; GO:0005488; GO:0097159; GO:1901363; GO:0003674 [GO:0003779]; GO:0008092; GO:0005515; GO:0005488; GO:0003674 [GO:0004672]; GO:0016301; GO:0016773; GO:0140096; GO:0016772; GO:0003824; GO:0016740; GO:0003674 [GO:0004707]; GO:0004702; GO:0004674; GO:0005057; GO:0004672; GO:0004871; GO:0016301; GO:0016773; GO:0140096; GO:0003674; GO:0016772; GO:0003824; GO:0016740…	Pf00400	66	37	0.584565	37	109	214931	19769.9	19553.6	20067.8	19206.8	19030.9	19550.2	19624.1	19810.7	18800.2	19390.7	20126.3	-0.0170912	-0.0169632	0.000119203	0.0170824	-8.8084e-06	0.988223	0.988311	1.00008	1.01191	0.999994		0.664037	0.99795	0.603338			0.809458	0.999896	0.729985		4		ü
6522	AT4G00570.1		Symbols: NAD-ME2 NAD-dependent malic enzyme 2 chr4:242817-246522 REVERSE LENGTH=607	NAD-ME2	[GO:0004470]; GO:0016615; GO:0016614; GO:0016491; GO:0003824; GO:0003674 [GO:0004471]; GO:0004470; GO:0016616; GO:0016615; GO:0016614; GO:0016491; GO:0003824; GO:0003674 [GO:0005515]; GO:0005488; GO:0003674 [GO:0005524]; GO:0032559; GO:0035639; GO:0030554; GO:0032555; GO:0043168; GO:1901265; GO:0017076; GO:0032553; GO:0043167; GO:0097159; GO:1901363; GO:0000166; GO:0097367; GO:0005488; GO:0036094…	Pf00390, Pf03949	66.598	37	0.579901	37	113	227501	20697.8	19869.3	21441.7	20753.5	20823.5	20444.6	20514.9	20783.6	20771.5	20336.9	21063.8	0.0506524	0.00988026	-0.0195009	-0.0293811	0.0212713	1.03573	1.00687	0.986574	0.979841	1.01485		0.76497	0.613454	0.326173			0.872431	0.964881	0.490427		4		ü			ü
7904	AT5G16715.1		Symbols: EMB2247 ATP binding;valine-tRNA ligases;aminoacyl-tRNA ligases;nucleotide binding;ATP binding;aminoacyl-tRNA ligases chr5:5485353-5493229 FORWARD LENGTH=974	EMB2247	[GO:0000166]; GO:0036094; GO:1901265; GO:0005488; GO:0097159; GO:1901363; GO:0003674 [GO:0002161]; GO:0052689; GO:0140101; GO:0016788; GO:0140098; GO:0016787; GO:0003824; GO:0003674 [GO:0004812]; GO:0140101; GO:0140098; GO:0003824; GO:0003674 [GO:0004832]; GO:0004812; GO:0140101; GO:0140098; GO:0003824; GO:0003674 [GO:0005524]; GO:0032559; GO:0035639; GO:0030554; GO:0032555; GO:0043168; GO:190126…	Pf00133, Pf08264, Pf09334, Pf10458, Pf13603	110.56	37	0.323409	37	82	200904	18647.2	19965.6	18261.7	17764.1	17925.3	18361.5	18357.7	17965.5	17358.1	18305.2	17992.3	-0.101647	-0.0276866	-0.00818	0.0195066	-0.0821404	0.931968	0.980992	0.994346	1.01361	0.944655		0.460218	0.838828	0.498628			0.657093	0.990773	0.644972		2		ü
7952	AT5G06970.1		Symbols: Protein of unknown function (DUF810) chr5:2158431-2166004 REVERSE LENGTH=1101	AT5G06970	[GO:0003674] [GO:0005634]; GO:0043231; GO:0043227; GO:0043229; GO:0043226; GO:0044424; GO:0005575; GO:0005622; GO:0044464; GO:0005623 [GO:0005737]; GO:0044424; GO:0005622; GO:0044464; GO:0005575; GO:0005623 [GO:0005886]; GO:0016020; GO:0044464; GO:0071944; GO:0005575; GO:0005623 [GO:0009506]; GO:0005911; GO:0055044; GO:0030054; GO:0005575 [GO:0010118]; GO:0009987; GO:0008150	Pf05664	124.445	37	0.36149	37	62	120413	10540.8	10839.1	10955.1	10941.3	10890.6	10912	10949.2	10899.1	10852.1	11329.6	11304	0.0320385	0.0313192	0.0301468	-0.00117241	0.0308661	1.02246	1.02195	1.02112	0.999188	1.02163		0.380049	0.439124	0.962431			0.592474	0.926806	0.976774		0
9366	AT1G49040.1	AT1G49040.3; AT1G49040.2	Symbols: SCD1 stomatal cytokinesis defective / SCD1 protein (SCD1) chr1:18139419-18148826 REVERSE LENGTH=1187	SCD1	[GO:0000911]; GO:1902410; GO:0000281; GO:0032506; GO:1903047; GO:0061640; GO:0000910; GO:0022402; GO:0000278; GO:0051301; GO:0007049; GO:0009987; GO:0008150 [GO:0005515]; GO:0005488; GO:0003674 [GO:0005634]; GO:0043231; GO:0043227; GO:0043229; GO:0043226; GO:0044424; GO:0005575; GO:0005622; GO:0044464; GO:0005623 [GO:0005886]; GO:0016020; GO:0044464; GO:0071944; GO:0005575; GO:0005623 [GO:0007049…	Pf00400, Pf02141, Pf03455, Pf03456	131.51	37	0.303286	37	67	130990	11542.4	11437.4	11952.6	12393.4	12219.2	11509.9	11769.7	11772.2	12487.4	11898.6	12007.3	0.0849932	0.0539494	-0.0069519	-0.0609013	0.0240919	1.06068	1.0381	0.995193	0.958665	1.01684		0.170739	0.863966	0.0763576			0.390901	0.991985	0.193676		1
9630	AT1G67140.3	AT1G67140.2; AT1G67140.1	Symbols: SWEETIE HEAT repeat-containing protein chr1:25101016-25117372 REVERSE LENGTH=2223	SWEETIE	[GO:0005488]; GO:0003674 [GO:0005634]; GO:0043231; GO:0043227; GO:0043229; GO:0043226; GO:0044424; GO:0005575; GO:0005622; GO:0044464; GO:0005623 [GO:0005829]; GO:0044444; GO:0005737; GO:0044424; GO:0005622; GO:0044464; GO:0005575; GO:0005623 [GO:0005975]; GO:0044238; GO:0071704; GO:0008152; GO:0008150 [GO:0005982]; GO:0006073; GO:0044042; GO:0044264; GO:0005976; GO:0044260; GO:0044262; GO:000597…		244.326	37	0.187135	37	65	162311	14877	14432	14866.8	14138.5	13917.1	15126.8	15207.9	15021.2	13959.1	15459.8	15304.8	-0.0349813	-0.0217397	0.0583776	0.0801172	0.0451359	0.976044	0.985044	1.04129	1.0571	1.03178		0.666768	0.337556	0.0572681			0.810939	0.908412	0.162544		0
11127	AT2G07698.1	ATMG01190.1	Symbols: ATPase, F1 complex, alpha subunit protein chr2:3361474-3364028 FORWARD LENGTH=777	AT2G07698	[GO:0005524]; GO:0032559; GO:0035639; GO:0030554; GO:0032555; GO:0043168; GO:1901265; GO:0017076; GO:0032553; GO:0043167; GO:0097159; GO:1901363; GO:0000166; GO:0097367; GO:0005488; GO:0036094; GO:0003674 [GO:0005730]; GO:0031981; GO:0043232; GO:0044428; GO:0070013; GO:0043228; GO:0043229; GO:0005634; GO:0044446; GO:0043233; GO:0044424; GO:0043226; GO:0043231; GO:0044422; GO:0031974; GO:0005622; …	Pf00006, Pf00306, Pf02874, Pf09378, Pf10325	85.879	37	0.290862	40	307	579939	50622.4	51281.7	52984.8	52187	52443.7	53226.3	52506	52027.6	53057.1	54709.5	54893.1	0.0442361	0.0440202	0.0453069	0.00128666	0.0455227	1.03114	1.03098	1.0319	1.00089	1.03206		0.221644	0.245331	0.961518			0.445409	0.877839	0.976157		5		ü			ü
11443	AT1G12800.1		Symbols: Nucleic acid-binding, OB-fold-like protein chr1:4361778-4365189 REVERSE LENGTH=767	AT1G12800	[GO:0000462]; GO:0030490; GO:0006364; GO:0042274; GO:0016072; GO:0034470; GO:0042254; GO:0022613; GO:0034660; GO:0006396; GO:0044085; GO:0016070; GO:0010467; GO:0071840; GO:0044260; GO:0090304; GO:0043170; GO:0008150; GO:0044237; GO:0006139; GO:0071704; GO:0008152; GO:0009987; GO:0006725; GO:0034641; GO:0044238; GO:0046483; GO:1901360; GO:0006807 [GO:0000466]; GO:0000460; GO:0006364; GO:0016072; …	Pf00575	85.614	37	0.45502	37	103	193499	18688.2	19098.4	17050.9	16811.7	16593.1	18502.1	18501.9	17721	16077.4	17159.3	17295	-0.167823	-0.115479	0.00149558	0.116974	-0.050849	0.890185	0.923076	1.00104	1.08446	0.965368		0.0365284	0.973711	0.00949962			0.189112	0.998846	0.058221		1
12055	AT3G17850.1	AT1G45160.1; AT1G45160.2	Symbols: Protein kinase superfamily protein chr3:6109854-6116245 REVERSE LENGTH=1296	AT3G17850	[GO:0000166]; GO:0036094; GO:1901265; GO:0005488; GO:0097159; GO:1901363; GO:0003674 [GO:0004672]; GO:0016301; GO:0016773; GO:0140096; GO:0016772; GO:0003824; GO:0016740; GO:0003674 [GO:0004674]; GO:0004672; GO:0016301; GO:0016773; GO:0140096; GO:0016772; GO:0003824; GO:0016740; GO:0003674 [GO:0005524]; GO:0032559; GO:0035639; GO:0030554; GO:0032555; GO:0043168; GO:1901265; GO:0017076; GO:0032553…	Pf00069, Pf01636, Pf07714, Pf14531	143.703	37	0.357253	41	83	112563	9464.69	9521.14	10310	10357	10384.5	9967.93	10128.5	9949.05	10790.9	11188.5	10500.5	0.124775	0.111961	0.0644064	-0.0475547	0.0772205	1.09034	1.0807	1.04565	0.967575	1.05498		0.0221685	0.15183	0.104902			0.150827	0.845504	0.234036		3		ü			ü
762	AT5G01590.1		Symbols: unknown protein; FUNCTIONS IN: molecular_function unknown; INVOLVED IN: biological_process unknown; LOCATED IN: chloroplast, chloroplast envelope; EXPRESSED IN: 22 plant structures; EXPRESSED DURING: 13 growth stages; Has 60 Blast hits to 59 proteins in 31 species: Archae - 0; Bacteria - 20; Metazoa - 1; Fungi - 2; Plants - 33; Viruses - 0; Other Eukaryotes - 4 (source: NCBI BLink). chr5…	AT5G01590	[GO:0005515]; GO:0005488; GO:0003674 [GO:0005622]; GO:0044464; GO:0005575; GO:0005623 [GO:0005623]; GO:0005575 [GO:0005634]; GO:0043231; GO:0043227; GO:0043229; GO:0043226; GO:0044424; GO:0005575; GO:0005622; GO:0044464; GO:0005623 [GO:0006810]; GO:0051234; GO:0051179; GO:0008150 [GO:0008565]; GO:0015197; GO:0022892; GO:0005215; GO:0003674 [GO:0009507]; GO:0009536; GO:0043231; GO:0044444; GO:0043…	Pf14237	61.586	36	0.521822	36	100	176322	16080.5	17029.5	16575	16341.9	16501.6	15435.4	15461.5	14953.4	16216.7	15980.1	15746	-0.00660796	0.0644482	-0.0438198	-0.108268	-0.114876	0.99543	1.04568	0.970083	0.927701	0.923462		0.0980433	0.247365	0.00814766			0.29687	0.877839	0.0537427		2
1005	AT5G28840.1		Symbols: GME GDP-D-mannose 3',5'-epimerase chr5:10862472-10864024 REVERSE LENGTH=377	GME	[GO:0000166]; GO:0036094; GO:1901265; GO:0005488; GO:0097159; GO:1901363; GO:0003674 [GO:0003824]; GO:0003674 [GO:0003854]; GO:0033764; GO:0016229; GO:0016616; GO:0016491; GO:0016614; GO:0003824; GO:0003674 [GO:0005737]; GO:0044424; GO:0005622; GO:0044464; GO:0005575; GO:0005623 [GO:0005829]; GO:0044444; GO:0005737; GO:0044424; GO:0005622; GO:0044464; GO:0005575; GO:0005623 [GO:0006694]; GO:00082…	Pf01073, Pf01370, Pf02719, Pf07993, Pf13460	42.731	36	0.604775	36	161	356280	33416.3	34725.8	32858.3	33196.9	33278.8	31616.2	31553.5	31074.8	31929.1	31219.1	31410.9	-0.0409775	0.00478537	-0.0711134	-0.0758988	-0.116876	0.971996	1.00332	0.951903	0.948751	0.922182		0.879892	0.0792124	0.0239227			0.937678	0.810029	0.0979161		2		ü
1461	AT5G65020.1	AT5G65020.2	Symbols: ANNAT2 annexin 2 chr5:25973915-25975554 FORWARD LENGTH=317	ANNAT2	[GO:0005509]; GO:0046872; GO:0043169; GO:0043167; GO:0005488; GO:0003674 [GO:0005544]; GO:0005543; GO:0008289; GO:0043168; GO:0005488; GO:0043167; GO:0003674 [GO:0005634]; GO:0043231; GO:0043227; GO:0043229; GO:0043226; GO:0044424; GO:0005575; GO:0005622; GO:0044464; GO:0005623 [GO:0005737]; GO:0044424; GO:0005622; GO:0044464; GO:0005575; GO:0005623 [GO:0005829]; GO:0044444; GO:0005737; GO:004442…	Pf00191	36.244	36	0.73817	38	215	399228	31882.4	30036.5	34986.8	39150.9	40036.6	36957.5	35002.7	37735.7	40081.6	36539.5	36818.5	0.295986	0.0478565	-0.0081144	-0.0559709	0.240015	1.22772	1.03373	0.994391	0.961947	1.18101		0.396297	0.910713	0.398587			0.604383	0.996012	0.557546		1					ü
2791	AT4G04910.1		Symbols: NSF AAA-type ATPase family protein chr4:2489696-2495666 REVERSE LENGTH=742	NSF	[GO:0000166]; GO:0036094; GO:1901265; GO:0005488; GO:0097159; GO:1901363; GO:0003674 [GO:0003678]; GO:0004386; GO:0140097; GO:0017111; GO:0003824; GO:0016462; GO:0003674; GO:0016818; GO:0016817; GO:0016787 [GO:0003723]; GO:0003676; GO:0097159; GO:1901363; GO:0005488; GO:0003674 [GO:0003724]; GO:0004386; GO:0140098; GO:0017111; GO:0003824; GO:0016462; GO:0003674; GO:0016818; GO:0016817; GO:0016787…	Pf00004, Pf00910, Pf01057, Pf01078, Pf02359, Pf02933, Pf05729, Pf06068, Pf07724, Pf07728, Pf09848, Pf13401	81.436	36	0.491914	36	120	228467	19389.2	18799.3	20474.5	22921.4	23267.9	19577.6	19520.3	19869.3	23151.2	20626.5	20869.6	0.216658	0.130755	-0.0439585	-0.174713	0.0419449	1.16204	1.09487	0.96999	0.885944	1.0295		0.0467574	0.56925	0.0189318			0.211681	0.956484	0.0852484		5		ü			ü
3393	AT4G10340.1		Symbols: LHCB5 light harvesting complex of photosystem II 5 chr4:6408200-6409496 FORWARD LENGTH=280	LHCB5	[GO:0005515]; GO:0005488; GO:0003674 [GO:0009507]; GO:0009536; GO:0043231; GO:0044444; GO:0043227; GO:0043229; GO:0005737; GO:0044424; GO:0043226; GO:0005622; GO:0044464; GO:0005575; GO:0005623 [GO:0009517]; GO:0009503; GO:0030076; GO:0098807; GO:0043234; GO:0044424; GO:0009535; GO:0044434; GO:0044436; GO:0098796; GO:0032991; GO:0005622; GO:0044464; GO:0009534; GO:0055035; GO:0009507; GO:0044435;…	Pf00504	30.138	36	0.642857	36	572	900650	89471.7	93233.2	90704.7	82066.4	79437.5	83723.5	80225.8	76068.2	65251.2	80758.5	79709.2	-0.121875	-0.0942088	-0.164475	-0.070266	-0.19214	0.918993	0.936786	0.892253	0.952462	0.875306		0.347243	0.155817	0.307513			0.564127	0.845504	0.471395		2					ü
3460	AT5G65930.3	AT5G65930.1; AT5G65930.2	Symbols: ZWI kinesin-like calmodulin-binding protein (ZWICHEL) chr5:26370369-26376394 REVERSE LENGTH=1266	ZWI	[GO:0000166]; GO:0036094; GO:1901265; GO:0005488; GO:0097159; GO:1901363; GO:0003674 [GO:0001578]; GO:0000226; GO:0007010; GO:0007017; GO:0006996; GO:0009987; GO:0016043; GO:0008150; GO:0071840 [GO:0003774]; GO:0017111; GO:0016462; GO:0016818; GO:0016817; GO:0016787; GO:0003824; GO:0003674 [GO:0003777]; GO:0003774; GO:0017111; GO:0016462; GO:0016818; GO:0016817; GO:0016787; GO:0003824; GO:0003674…	Pf00225, Pf00373, Pf00784, Pf01576, Pf09379	143.999	36	0.277251	36	55	141359	12820.1	12619	12254	12399.7	12406.6	13186.7	13375.4	13555.5	12970.5	12612.2	13158.9	-0.0421164	-0.0504786	0.0638164	0.114295	0.0721786	0.971229	0.965616	1.04523	1.08245	1.0513		0.182671	0.126278	0.00494821			0.4045	0.833832	0.0416515		4		ü
3843	AT2G30970.2		Symbols: ASP1 aspartate aminotransferase 1 chr2:13179012-13181686 FORWARD LENGTH=430	ASP1	[GO:0003824]; GO:0003674 [GO:0004069]; GO:0008483; GO:0016769; GO:0016740; GO:0003824; GO:0003674 [GO:0005507]; GO:0046914; GO:0046872; GO:0043169; GO:0043167; GO:0005488; GO:0003674 [GO:0005739]; GO:0043231; GO:0044444; GO:0043227; GO:0043229; GO:0005737; GO:0044424; GO:0043226; GO:0005622; GO:0044464; GO:0005575; GO:0005623 [GO:0005759]; GO:0044429; GO:0070013; GO:0005739; GO:0044444; GO:004444…	Pf00155	47.727	36	0.7	36	147	356316	27862.9	33641	33902.1	33894.7	35177.6	31337.3	31046.4	31024.9	35279.9	31435.5	31713.8	0.164748	0.0735385	-0.0669154	-0.140454	0.0242941	1.12097	1.05229	0.954677	0.907234	1.01698		0.21051	0.285017	0.0027392			0.433864	0.887177	0.0303637		2		ü			ü
4310	AT1G06900.1		Symbols: Insulinase (Peptidase family M16) family protein chr1:2115155-2120635 REVERSE LENGTH=1024	AT1G06900	[GO:0003824]; GO:0003674 [GO:0004222]; GO:0004175; GO:0008237; GO:0070011; GO:0008233; GO:0016787; GO:0140096; GO:0003824; GO:0003674 [GO:0005737]; GO:0044424; GO:0005622; GO:0044464; GO:0005575; GO:0005623 [GO:0005829]; GO:0044444; GO:0005737; GO:0044424; GO:0005622; GO:0044464; GO:0005575; GO:0005623 [GO:0006508]; GO:0019538; GO:0043170; GO:0044238; GO:1901564; GO:0071704; GO:0008152; GO:000680…	Pf00675, Pf05193	117.098	36	0.310547	36	89	192111	17381.3	17373.3	16947	18062.7	17774.7	17251.9	17615.1	17600.1	17950.8	16748.8	17405.3	0.0174188	-0.010505	-0.0187431	-0.0082381	0.00918069	1.01215	0.992745	0.987092	0.994306	1.00638		0.791358	0.699665	0.816651			0.888105	0.974007	0.883222		2		ü			ü
4841	AT4G03080.1		Symbols: BSL1 BRI1 suppressor 1 (BSU1)-like 1 chr4:1359935-1365166 REVERSE LENGTH=881	BSL1	[GO:0004721]; GO:0016791; GO:0140096; GO:0042578; GO:0003824; GO:0016788; GO:0003674; GO:0016787 [GO:0004722]; GO:0004721; GO:0016791; GO:0140096; GO:0042578; GO:0003824; GO:0016788; GO:0003674; GO:0016787 [GO:0005515]; GO:0005488; GO:0003674 [GO:0005634]; GO:0043231; GO:0043227; GO:0043229; GO:0043226; GO:0044424; GO:0005575; GO:0005622; GO:0044464; GO:0005623 [GO:0005829]; GO:0044444; GO:000573…	Pf00149, Pf13415, Pf13418	96.085	36	0.431328	42	84	104276	8897.81	8887.93	9226.32	10199.2	10281.8	9072.8	9155.32	8961.51	10328.8	9786.65	9478.11	0.153404	0.121371	-0.00471526	-0.126086	0.0273174	1.11219	1.08777	0.996737	0.916314	1.01912		0.0273689	0.940673	0.0420377			0.165861	0.997895	0.136949		3		ü			ü
5041	AT1G31730.1		Symbols: Adaptin family protein chr1:11359907-11363916 FORWARD LENGTH=938	AT1G31730	[GO:0005488]; GO:0003674 [GO:0005794]; GO:0012505; GO:0043231; GO:0044444; GO:0044464; GO:0043227; GO:0043229; GO:0005737; GO:0044424; GO:0005575; GO:0005623; GO:0043226; GO:0005622 [GO:0005829]; GO:0044444; GO:0005737; GO:0044424; GO:0005622; GO:0044464; GO:0005575; GO:0005623 [GO:0005886]; GO:0016020; GO:0044464; GO:0071944; GO:0005575; GO:0005623 [GO:0005905]; GO:0012505; GO:0044464; GO:009858…	Pf01602, Pf13646	103.67	36	0.395522	36	87	177045	15626.2	15470.5	15905.6	16684.2	16782.1	15704.2	15916	15958.3	16727.5	16149.7	16121	0.0815698	0.0422456	-0.0107577	-0.0530033	0.0285665	1.05817	1.02972	0.992571	0.963928	1.02		0.240851	0.80057	0.148099			0.464918	0.986117	0.292016		1
5301	AT3G28860.1		Symbols: ATMDR1, ATMDR11, PGP19, MDR11, MDR1, ATPGP19, ABCB19, ATABCB19 ATP binding cassette subfamily B19 chr3:10870287-10877286 REVERSE LENGTH=1252	ABCB19	[GO:0000166]; GO:0036094; GO:1901265; GO:0005488; GO:0097159; GO:1901363; GO:0003674 [GO:0005515]; GO:0005488; GO:0003674 [GO:0005524]; GO:0032559; GO:0035639; GO:0030554; GO:0032555; GO:0043168; GO:1901265; GO:0017076; GO:0032553; GO:0043167; GO:0097159; GO:1901363; GO:0000166; GO:0097367; GO:0005488; GO:0036094; GO:0003674 [GO:0005886]; GO:0016020; GO:0044464; GO:0071944; GO:0005575; GO:0005623…	Pf00005, Pf00664	136.702	36	0.31869	40	87	160264	16051.8	14512.6	15576.5	13117	12635.1	15316.5	15147.4	15287.5	12445.9	15186	14988.1	-0.153935	-0.108092	0.0446615	0.152753	-0.00118175	0.898796	0.927814	1.03144	1.11169	0.999181		0.231641	0.708667	0.109223			0.455981	0.974292	0.240079		4		ü
6392	AT2G34300.2		Symbols: S-adenosyl-L-methionine-dependent methyltransferases superfamily protein chr2:14473916-14476811 REVERSE LENGTH=770	AT2G34300	[GO:0000139]; GO:0044431; GO:0098588; GO:0098791; GO:0005794; GO:0044444; GO:0044446; GO:0031090; GO:0031984; GO:0012505; GO:0043231; GO:0005737; GO:0044424; GO:0043229; GO:0044422; GO:0016020; GO:0043227; GO:0044464; GO:0005622; GO:0043226; GO:0005575; GO:0005623 [GO:0000179]; GO:0008170; GO:0016433; GO:0008168; GO:0008649; GO:0016741; GO:0008173; GO:0008757; GO:0140102; GO:0016740; GO:0140098; …	Pf03141, Pf08241, Pf08242, Pf13649	86.826	36	0.535065	47	106	154205	14670.1	13400.1	10758.5	12953.1	13199.7	16373.9	17026	17338.6	14907.1	11288.1	12289.6	-0.194473	-0.40829	0.0563244	0.464614	0.270141	0.873892	0.753516	1.03981	1.37995	1.20593		0.0075703	0.680423	0.00164815			0.0976086	0.972735	0.023847		1		ü
6754	AT4G34110.1	AT2G15500.1	Symbols: PAB2, PABP2, ATPAB2 poly(A) binding protein 2 chr4:16336732-16339892 FORWARD LENGTH=629	PAB2	[GO:0000184]; GO:0000956; GO:0006402; GO:0006401; GO:0010629; GO:0016071; GO:0016070; GO:0034655; GO:0044265; GO:0010467; GO:0010468; GO:0010605; GO:0044260; GO:0090304; GO:0006139; GO:0019439; GO:0044270; GO:0046700; GO:1901361; GO:0009057; GO:0044248; GO:0043170; GO:0060255; GO:0009892; GO:0044237; GO:0006725; GO:0034641; GO:0044238; GO:0046483; GO:1901360; GO:1901575; GO:0009056; GO:0071704; G…	Pf00076, Pf00658, Pf05172, Pf12169, Pf13893, Pf14259	68.629	36	0.427663	40	145	280814	25255.6	27030.4	24268.8	26248.5	27286.7	24948.3	24594.2	24895.9	27670.6	24449.3	24166.2	-0.0124161	0.0326569	-0.0294671	-0.062124	-0.0745401	0.991431	1.02289	0.979782	0.957853	0.949645		0.599072	0.703849	0.243682			0.764393	0.974292	0.403656		3		ü
6802	AT3G26400.1		Symbols: EIF4B1 eukaryotic translation initiation factor 4B1 chr3:9666616-9669081 FORWARD LENGTH=532	EIF4B1	[GO:0003729]; GO:0003723; GO:0003676; GO:0097159; GO:1901363; GO:0005488; GO:0003674 [GO:0003743]; GO:0008135; GO:0003723; GO:0003676; GO:0097159; GO:1901363; GO:0005488; GO:0003674 [GO:0005634]; GO:0043231; GO:0043227; GO:0043229; GO:0043226; GO:0044424; GO:0005575; GO:0005622; GO:0044464; GO:0005623 [GO:0006412]; GO:0010467; GO:0034645; GO:0043043; GO:0044267; GO:0043170; GO:0009059; GO:0044249…	Pf06273	57.685	36	0.642857	42	87	129182	11283.1	11372	11507.4	12430	12570.2	11046.4	11060.8	11215.7	13445.4	11421.6	11829.2	0.102306	0.135561	0.00494506	-0.130615	-0.0283092	1.07349	1.09852	1.00343	0.913442	0.980569		0.0838246	0.949872	0.020257			0.278602	0.998017	0.0888795		2
7114	AT4G31210.1		Symbols: DNA topoisomerase, type IA, core chr4:15165280-15172534 FORWARD LENGTH=1284	AT4G31210	[GO:0003677]; GO:0003676; GO:0097159; GO:1901363; GO:0005488; GO:0003674 [GO:0003916]; GO:0016853; GO:0140097; GO:0003824; GO:0003674 [GO:0003917]; GO:0003916; GO:0016853; GO:0140097; GO:0003824; GO:0003674 [GO:0005694]; GO:0043232; GO:0043228; GO:0043229; GO:0043226; GO:0044424; GO:0005575; GO:0005622; GO:0044464; GO:0005623 [GO:0006265]; GO:0006259; GO:0071103; GO:0044260; GO:0090304; GO:005127…	Pf01131, Pf01396, Pf01751, Pf13368	141.476	36	0.279595	36	65	118515	10428.1	11361.6	9925.32	10969.2	11186.2	10442.9	11147.7	10576.1	11439.4	10467.7	10571	-0.0275339	0.0133297	0.0185656	0.00523585	-0.0222981	0.981096	1.00928	1.01295	1.00364	0.984663		0.797774	0.782966	0.928244			0.891109	0.982292	0.956021		2		ü	ü
7428	AT3G60860.1		Symbols: SEC7-like guanine nucleotide exchange family protein chr3:22484804-22491510 FORWARD LENGTH=1793	AT3G60860	[GO:0005085]; GO:0051020; GO:0098772; GO:0019899; GO:0003674; GO:0005515; GO:0005488 [GO:0005086]; GO:0005085; GO:0051020; GO:0098772; GO:0019899; GO:0003674; GO:0005515; GO:0005488 [GO:0005488]; GO:0003674 [GO:0005737]; GO:0044424; GO:0005622; GO:0044464; GO:0005575; GO:0005623 [GO:0005829]; GO:0044444; GO:0005737; GO:0044424; GO:0005622; GO:0044464; GO:0005575; GO:0005623 [GO:0006810]; GO:00512…	Pf01369, Pf09324, Pf12783	199.504	36	0.251534	51	100	154493	13657.3	13231.6	14032.6	14139.4	14014.6	13937.8	14241.1	14243.7	14241.8	14395.7	14357.8	0.0649808	0.019404	0.0273922	0.0079882	0.0729689	1.04607	1.01354	1.01917	1.00555	1.05188		0.542566	0.432974	0.76439			0.721441	0.926782	0.847241		0
7791	AT1G07890.8	AT1G07890.6	Symbols: APX1, MEE6, CS1, ATAPX1, ATAPX01 ascorbate peroxidase 1 chr1:2438005-2439435 FORWARD LENGTH=250	APX1	[GO:0000302]; GO:0006979; GO:1901700; GO:0006950; GO:0042221; GO:0050896; GO:0008150 [GO:0004130]; GO:0004601; GO:0016209; GO:0016684; GO:0003674; GO:0016491; GO:0003824 [GO:0004601]; GO:0016209; GO:0016684; GO:0003674; GO:0016491; GO:0003824 [GO:0005618]; GO:0030312; GO:0044464; GO:0071944; GO:0005575; GO:0005623 [GO:0005737]; GO:0044424; GO:0005622; GO:0044464; GO:0005575; GO:0005623 [GO:000579…	Pf00141	27.544	36	0.684	37	338	568787	48378.2	47076	50681.9	55817.1	56112.8	49547.3	50528.3	51194.4	55410.5	51571.5	52469.3	0.182161	0.0754405	-0.0274339	-0.102874	0.0792871	1.13458	1.05368	0.981164	0.931176	1.0565		0.108098	0.649445	0.0751713			0.310796	0.96824	0.191871		3	ü	ü			ü
7871	AT1G03160.1	AT1G03160.2	Symbols: FZL FZO-like chr1:761321-766053 FORWARD LENGTH=912	FZL	[GO:0000166]; GO:0036094; GO:1901265; GO:0005488; GO:0097159; GO:1901363; GO:0003674 [GO:0003824]; GO:0003674 [GO:0005525]; GO:0032550; GO:0032561; GO:0035639; GO:0001883; GO:0032549; GO:0019001; GO:0032555; GO:0043168; GO:1901265; GO:0001882; GO:0017076; GO:0032553; GO:0043167; GO:0097159; GO:1901363; GO:0036094; GO:0097367; GO:0000166; GO:0005488; GO:0003674 [GO:0007275]; GO:0032501; GO:0048856…	Pf00009, Pf00350, Pf01926, Pf05049	100.668	36	0.407895	36	84	189034	17394	17649.4	17093.2	17185	17116.7	17160.7	17067.8	16833.8	16917.9	17580.7	17034.8	-0.0324444	0.0130943	0.00368444	-0.00940985	-0.0418542	0.977762	1.00912	1.00256	0.993499	0.971406		0.701208	0.92008	0.717166			0.834657	0.997589	0.814719		2		ü
7992	AT2G14120.1	AT2G14120.3; AT2G14120.2	Symbols: DRP3B dynamin related protein chr2:5954253-5960015 REVERSE LENGTH=780	DRP3B	[GO:0000166]; GO:0036094; GO:1901265; GO:0005488; GO:0097159; GO:1901363; GO:0003674 [GO:0000266]; GO:0007005; GO:0048285; GO:0006996; GO:0016043; GO:0009987; GO:0071840; GO:0008150 [GO:0003924]; GO:0017111; GO:0016462; GO:0016818; GO:0016817; GO:0016787; GO:0003824; GO:0003674 [GO:0005515]; GO:0005488; GO:0003674 [GO:0005525]; GO:0032550; GO:0032561; GO:0035639; GO:0001883; GO:0032549; GO:001900…	Pf00350, Pf01031, Pf02212	86.59	36	0.529487	48	111	153869	13272.5	13622.7	13440	14551.3	14799.8	13404	13544.6	13660.8	15390.3	14199.3	13983.4	0.0838653	0.100377	0.0260975	-0.0742794	0.00958589	1.05985	1.07205	1.01825	0.949816	1.00667		0.0708333	0.678182	0.138257			0.257636	0.972735	0.280302		3		ü
8504	AT3G60750.1	AT3G60750.2	Symbols: Transketolase chr3:22454004-22456824 FORWARD LENGTH=741	AT3G60750	[GO:0003824]; GO:0003674 [GO:0004802]; GO:0016744; GO:0016740; GO:0003824; GO:0003674 [GO:0005829]; GO:0044444; GO:0005737; GO:0044424; GO:0005622; GO:0044464; GO:0005575; GO:0005623 [GO:0008152]; GO:0008150 [GO:0009507]; GO:0009536; GO:0043231; GO:0044444; GO:0043227; GO:0043229; GO:0005737; GO:0044424; GO:0043226; GO:0005622; GO:0044464; GO:0005575; GO:0005623 [GO:0009536]; GO:0043231; GO:00444…	Pf00456, Pf02775, Pf02779, Pf02780	79.918	36	0.404858	55	488	754750	71660.1	74291	72450.1	65600.7	65194.9	69842.4	67939.7	66284.4	61972.9	70989.6	68523.9	-0.108693	-0.0203912	-0.0132012	0.00719002	-0.101503	0.927428	0.985965	0.990891	1.005	0.932061		0.740151	0.859557	0.891869			0.859407	0.991684	0.933502		2		ü			ü
8668	AT1G80070.1		Symbols: SUS2, EMB33, EMB177, EMB14 Pre-mRNA-processing-splicing factor chr1:30118052-30127574 FORWARD LENGTH=2359	SUS2	[GO:0000244]; GO:0000387; GO:0000398; GO:0022618; GO:0000377; GO:0006397; GO:0022613; GO:0034622; GO:0071826; GO:0000375; GO:0006396; GO:0016071; GO:0044085; GO:0065003; GO:0043933; GO:0008380; GO:0010467; GO:0016070; GO:0071840; GO:0022607; GO:0016043; GO:0043170; GO:0044260; GO:0090304; GO:0008150; GO:0009987; GO:0071704; GO:0044237; GO:0006139; GO:0008152; GO:0006725; GO:0034641; GO:0044238; G…	Pf01398, Pf08082, Pf08083, Pf08084, Pf10596, Pf10597, Pf10598, Pf12134	275.251	36	0.349724	89	251	180702	16482.3	15805.6	16312.9	16633.8	16710.6	15882.7	16456.1	15945.4	17338.9	16360.2	16773.2	0.0362847	0.0637146	0.0231545	-0.04056	-0.00427532	1.02547	1.04515	1.01618	0.972277	0.997041		0.138235	0.574659	0.207949			0.351155	0.956868	0.364759		3		ü
8811	AT5G04590.1		Symbols: SIR sulfite reductase chr5:1319404-1322298 FORWARD LENGTH=642	SIR	[GO:0003677]; GO:0003676; GO:0097159; GO:1901363; GO:0005488; GO:0003674 [GO:0005507]; GO:0046914; GO:0046872; GO:0043169; GO:0043167; GO:0005488; GO:0003674 [GO:0005737]; GO:0044424; GO:0005622; GO:0044464; GO:0005575; GO:0005623 [GO:0005829]; GO:0044444; GO:0005737; GO:0044424; GO:0005622; GO:0044464; GO:0005575; GO:0005623 [GO:0006275]; GO:0006260; GO:0051052; GO:2000112; GO:0006259; GO:003464…	Pf01077, Pf03460	71.905	36	0.411215	36	163	372927	34369.8	32727.9	34621.4	32532.5	31627.8	35425.3	35057	35671.8	32861	33247.5	34784.8	-0.0275851	-0.0737299	0.0311143	0.104844	0.0772591	0.981061	0.950178	1.0218	1.07538	1.05501		0.084426	0.556741	0.0416749			0.279646	0.95344	0.136601		3		ü	ü		ü
9006	AT3G58610.2		Symbols: ketol-acid reductoisomerase chr3:21671561-21674639 FORWARD LENGTH=591	AT3G58610	[GO:0004455]; GO:0016616; GO:0016614; GO:0016491; GO:0003824; GO:0003674 [GO:0005507]; GO:0046914; GO:0046872; GO:0043169; GO:0043167; GO:0005488; GO:0003674 [GO:0005618]; GO:0030312; GO:0044464; GO:0071944; GO:0005575; GO:0005623 [GO:0005739]; GO:0043231; GO:0044444; GO:0043227; GO:0043229; GO:0005737; GO:0044424; GO:0043226; GO:0005622; GO:0044464; GO:0005575; GO:0005623 [GO:0005829]; GO:004444…	Pf01450, Pf07991	63.772	36	0.48731	36	219	454864	42785	41363.8	41582.1	39236.7	39846.2	42808.9	42373.3	42602.1	39615.4	41096	41554.8	-0.0652021	-0.0639727	0.0191547	0.0831274	0.0179253	0.955811	0.956626	1.01337	1.05931	1.0125		0.104673	0.665022	0.0407545			0.306595	0.969712	0.134583		2		ü			ü
9205	AT5G53480.1		Symbols: ARM repeat superfamily protein chr5:21714016-21716709 FORWARD LENGTH=870	AT5G53480	[GO:0000060]; GO:0006606; GO:0006886; GO:0017038; GO:0034504; GO:0051170; GO:0072594; GO:0015031; GO:0034613; GO:0046907; GO:0033365; GO:0006913; GO:0045184; GO:0015833; GO:0008104; GO:0070727; GO:0006810; GO:0051641; GO:0051649; GO:0051169; GO:0051234; GO:0042886; GO:0071702; GO:0033036; GO:0051179; GO:0071705; GO:0008150 [GO:0005488]; GO:0003674 [GO:0005515]; GO:0005488; GO:0003674 [GO:0005634]…	Pf03810, Pf13513	96.197	36	0.374713	36	122	237538	21618.5	21941.5	21412.7	21962.5	21930.4	21539.3	21439.6	21677.3	21595.8	20900.3	21520.1	-0.000818291	-0.0144925	-0.0288283	-0.0143358	-0.0151541	0.999433	0.990005	0.980216	0.990112	0.989551		0.659935	0.452733	0.601044			0.806525	0.930657	0.728088		2
9669	AT5G65460.1		Symbols: KCA2, KAC2 kinesin like protein for actin based chloroplast movement 2 chr5:26161831-26169001 REVERSE LENGTH=1264	KAC2	[GO:0000166]; GO:0036094; GO:1901265; GO:0005488; GO:0097159; GO:1901363; GO:0003674 [GO:0003777]; GO:0003774; GO:0017111; GO:0016462; GO:0016818; GO:0016817; GO:0016787; GO:0003824; GO:0003674 [GO:0005515]; GO:0005488; GO:0003674 [GO:0005524]; GO:0032559; GO:0035639; GO:0030554; GO:0032555; GO:0043168; GO:1901265; GO:0017076; GO:0032553; GO:0043167; GO:0097159; GO:1901363; GO:0000166; GO:0097367…	Pf00225	140.31	36	0.344146	45	77	117785	11204.7	10751.3	10802	10007.3	9806.4	11113.7	11156.6	10909.9	9778.51	11340.5	10914.4	-0.106262	-0.0534888	0.0637529	0.117242	0.01098	0.928992	0.963603	1.04518	1.08466	1.00764		0.409248	0.40823	0.0362797			0.616061	0.921939	0.125504		4		ü
9692	AT3G18390.1		Symbols: EMB1865 CRS1 / YhbY (CRM) domain-containing protein chr3:6313572-6317584 FORWARD LENGTH=848	EMB1865	[GO:0003723]; GO:0003676; GO:0097159; GO:1901363; GO:0005488; GO:0003674 [GO:0009507]; GO:0009536; GO:0043231; GO:0044444; GO:0043227; GO:0043229; GO:0005737; GO:0044424; GO:0043226; GO:0005622; GO:0044464; GO:0005575; GO:0005623 [GO:0009737]; GO:0001101; GO:0009725; GO:0033993; GO:0097305; GO:0042221; GO:0009719; GO:0010033; GO:1901700; GO:0050896; GO:0008150 [GO:0009793]; GO:0003006; GO:0009790…	Pf01985	95.937	36	0.392689	36	67	143714	14483.7	14804.9	12427.8	11059	10766.6	14280	14816	13997	10960.9	13062.4	13056	-0.361796	-0.221258	0.112377	0.333635	-0.028161	0.778195	0.857817	1.08101	1.26018	0.98067		0.0287244	0.275829	0.0017542			0.170023	0.886732	0.0244919		1
11168	AT5G20720.3		Symbols: CPN20 chaperonin 20 chr5:7015015-7016354 FORWARD LENGTH=253	CPN20	[GO:0005507]; GO:0046914; GO:0046872; GO:0043169; GO:0043167; GO:0005488; GO:0003674 [GO:0005515]; GO:0005488; GO:0003674 [GO:0005516]; GO:0005515; GO:0005488; GO:0003674 [GO:0005524]; GO:0032559; GO:0035639; GO:0030554; GO:0032555; GO:0043168; GO:1901265; GO:0017076; GO:0032553; GO:0043167; GO:0097159; GO:1901363; GO:0000166; GO:0097367; GO:0005488; GO:0036094; GO:0003674 [GO:0005737]; GO:004442…	Pf00166	26.785	36	0.699605	36	248	565841	50072.1	58199.9	49620	51988.5	53074.1	50526.6	50293.8	48801.2	51630.8	51740.8	49893.4	-0.0668038	0.0346811	-0.0129135	-0.0475946	-0.114398	0.954751	1.02433	0.991089	0.967548	0.923767		0.351002	0.771523	0.236331			0.566693	0.980024	0.395882		3					ü
12317	AT5G39570.1		Symbols: FUNCTIONS IN: molecular_function unknown; INVOLVED IN: biological_process unknown; LOCATED IN: cytosol, nucleus; EXPRESSED IN: 25 plant structures; EXPRESSED DURING: 14 growth stages; BEST Arabidopsis thaliana protein match is: glycine-rich protein (TAIR:AT3G29075.1); Has 30201 Blast hits to 17322 proteins in 780 species: Archae - 12; Bacteria - 1396; Metazoa - 17338; Fungi - 3422; Plant…	AT5G39570	[GO:0003729]; GO:0003723; GO:0003676; GO:0097159; GO:1901363; GO:0005488; GO:0003674 [GO:0005634]; GO:0043231; GO:0043227; GO:0043229; GO:0043226; GO:0044424; GO:0005575; GO:0005622; GO:0044464; GO:0005623 [GO:0005829]; GO:0044444; GO:0005737; GO:0044424; GO:0005622; GO:0044464; GO:0005575; GO:0005623 [GO:0008150] [GO:0016021]; GO:0031224; GO:0044425; GO:0005575; GO:0016020 [GO:0070300]; GO:00055…		43.5	36	0.490814	37	262	240437	20378.7	20464.4	22409.8	22955.4	21457.3	23618.5	21415.3	21502.5	21637.4	23335.5	21261.8	0.12472	-0.00624714	-0.0133713	-0.00712418	0.117596	1.0903	0.995679	0.990775	0.995074	1.08493		0.917956	0.80806	0.893336			0.958066	0.986303	0.934503		1
176	AT1G09570.1	AT1G09570.2	Symbols: PHYA, FHY2, FRE1, HY8 phytochrome A chr1:3095498-3099216 REVERSE LENGTH=1122	PHYA	[GO:0000155]; GO:0004673; GO:0038023; GO:0004672; GO:0016775; GO:0004871; GO:0004872; GO:0016301; GO:0016773; GO:0140096; GO:0016772; GO:0003674; GO:0060089; GO:0003824; GO:0016740 [GO:0000160]; GO:0035556; GO:0007165; GO:0007154; GO:0009987; GO:0023052; GO:0050794; GO:0051716; GO:0008150; GO:0050789; GO:0050896; GO:0065007 [GO:0003729]; GO:0003723; GO:0003676; GO:0097159; GO:1901363; GO:0005488;…	Pf00360, Pf00512, Pf00989, Pf01590, Pf02518, Pf08446, Pf08448, Pf13426	124.421	35	0.286988	36	74	113569	5219.21	5459.06	6807.93	19237.1	21045.5	5706.26	5849.36	5553.58	21630.3	8809.97	8250.28	1.39325	1.02811	-0.269972	-1.29808	0.0951725	2.6267	2.03935	0.829336	0.406668	1.06819		0.0318265	0.65495	0.0254126			0.178203	0.96824	0.101643		5		ü
290	AT4G23650.1	AT5G12180.1	Symbols: CDPK6, CPK3 calcium-dependent protein kinase 6 chr4:12324967-12327415 REVERSE LENGTH=529	CDPK6	[GO:0000166]; GO:0036094; GO:1901265; GO:0005488; GO:0097159; GO:1901363; GO:0003674 [GO:0004672]; GO:0016301; GO:0016773; GO:0140096; GO:0016772; GO:0003824; GO:0016740; GO:0003674 [GO:0004674]; GO:0004672; GO:0016301; GO:0016773; GO:0140096; GO:0016772; GO:0003824; GO:0016740; GO:0003674 [GO:0004683]; GO:0004674; GO:0004672; GO:0016301; GO:0016773; GO:0140096; GO:0016772; GO:0003824; GO:0016740…	Pf00036, Pf00069, Pf07714, Pf13202, Pf13405, Pf13499, Pf13833, Pf14531	59.299	35	0.402647	35	142	204843	18472.9	17606	18818.5	18711.6	18575.6	18326.9	18799.8	18886.3	19333.6	18423.3	18888.3	0.0524215	0.0160381	0.0135457	-0.00249238	0.0499292	1.037	1.01118	1.00943	0.998274	1.03521		0.660932	0.72358	0.928461			0.807357	0.974633	0.956139		4		ü			ü
403	AT4G01290.1	AT4G01290.2	Symbols: unknown protein; FUNCTIONS IN: molecular_function unknown; INVOLVED IN: biological_process unknown; LOCATED IN: cellular_component unknown; EXPRESSED IN: 24 plant structures; EXPRESSED DURING: 15 growth stages; Has 1744 Blast hits to 1308 proteins in 219 species: Archae - 0; Bacteria - 241; Metazoa - 793; Fungi - 253; Plants - 108; Viruses - 0; Other Eukaryotes - 349 (source: NCBI BLink)…	AT4G01290	[GO:0003729]; GO:0003723; GO:0003676; GO:0097159; GO:1901363; GO:0005488; GO:0003674 [GO:0005634]; GO:0043231; GO:0043227; GO:0043229; GO:0043226; GO:0044424; GO:0005575; GO:0005622; GO:0044464; GO:0005623 [GO:0008150]	Pf09770	108.485	35	0.39556	35	69	107011	9493.12	9993.41	9417.61	9682.98	9369.55	9902.3	9929.81	9591.12	9653.98	10082.8	9894.7	-0.0376652	0.0101235	0.0576024	0.0474789	0.00981374	0.97423	1.00704	1.04073	1.03346	1.00683		0.78089	0.177607	0.163979			0.88202	0.84813	0.312037		1
925	AT1G09780.1		Symbols: Phosphoglycerate mutase, 2,3-bisphosphoglycerate-independent chr1:3165550-3167812 REVERSE LENGTH=557	AT1G09780; iPGAM1	[GO:0003824]; GO:0003674 [GO:0004619]; GO:0016868; GO:0016866; GO:0016853; GO:0003824; GO:0003674 [GO:0005737]; GO:0044424; GO:0005622; GO:0044464; GO:0005575; GO:0005623 [GO:0005740]; GO:0031967; GO:0044429; GO:0031975; GO:0043227; GO:0044446; GO:0005739; GO:0044444; GO:0044464; GO:0043226; GO:0043229; GO:0044422; GO:0044424; GO:0043231; GO:0005737; GO:0005575; GO:0005623; GO:0005622 [GO:0005829…	Pf01676, Pf06415	60.542	35	0.570916	50	290	433318	40799.7	38185.8	40644.4	36694.5	36262.6	41542.4	41452.6	42498.5	34890.3	38754.4	41592.1	-0.0617631	-0.126654	0.0187976	0.145452	0.0836885	0.958093	0.915953	1.01311	1.10608	1.05972		0.109419	0.825814	0.0287235			0.312142	0.988736	0.109059		2		ü			ü
1172	AT1G30690.1		Symbols: Sec14p-like phosphatidylinositol transfer family protein chr1:10888284-10890085 FORWARD LENGTH=540	AT1G30690	[GO:0005215]; GO:0003674 [GO:0005622]; GO:0044464; GO:0005575; GO:0005623 [GO:0005634]; GO:0043231; GO:0043227; GO:0043229; GO:0043226; GO:0044424; GO:0005575; GO:0005622; GO:0044464; GO:0005623 [GO:0005737]; GO:0044424; GO:0005622; GO:0044464; GO:0005575; GO:0005623 [GO:0005829]; GO:0044444; GO:0005737; GO:0044424; GO:0005622; GO:0044464; GO:0005575; GO:0005623 [GO:0005886]; GO:0016020; GO:00444…	Pf00650, Pf03765, Pf13716	61.152	35	0.648148	35	104	225167	25732	20793.8	22164.9	16469.6	16254.4	22528.6	22974.5	22707.5	15179.1	20183.7	20178.7	-0.353555	-0.30895	0.0197329	0.328683	-0.0248717	0.782653	0.807229	1.01377	1.25587	0.982908		0.0374369	0.911278	0.0388944			0.190899	0.996012	0.130999		1
1183	AT1G59610.1		Symbols: ADL3, CF1, DRP2B, DL3 dynamin-like 3 chr1:21893413-21900780 FORWARD LENGTH=920	DL3	[GO:0000166]; GO:0036094; GO:1901265; GO:0005488; GO:0097159; GO:1901363; GO:0003674 [GO:0000266]; GO:0007005; GO:0048285; GO:0006996; GO:0016043; GO:0009987; GO:0071840; GO:0008150 [GO:0003924]; GO:0017111; GO:0016462; GO:0016818; GO:0016817; GO:0016787; GO:0003824; GO:0003674 [GO:0005515]; GO:0005488; GO:0003674 [GO:0005525]; GO:0032550; GO:0032561; GO:0035639; GO:0001883; GO:0032549; GO:001900…	Pf00169, Pf00350, Pf01031, Pf02212, Pf15413	100.167	35	0.675	76	199	144048	12459.6	12828.8	12946.7	13798.3	14117.9	12372.9	12428.3	12566.6	14360.7	13063.9	13104.7	0.106547	0.115798	-0.0122702	-0.128068	-0.0215208	1.07665	1.08357	0.991531	0.915056	0.985194		0.0483777	0.840141	0.0183282			0.21574	0.99091	0.0835968		3		ü
1447	AT5G46580.1		Symbols: pentatricopeptide (PPR) repeat-containing protein chr5:18897510-18899645 REVERSE LENGTH=711	AT5G46580	[GO:0003723]; GO:0003676; GO:0097159; GO:1901363; GO:0005488; GO:0003674 [GO:0004519]; GO:0004518; GO:0016788; GO:0016787; GO:0003824; GO:0003674 [GO:0005515]; GO:0005488; GO:0003674 [GO:0009451]; GO:0016070; GO:0043412; GO:0044260; GO:0090304; GO:0043170; GO:0044237; GO:0006139; GO:0071704; GO:0008152; GO:0009987; GO:0006725; GO:0034641; GO:0044238; GO:0046483; GO:1901360; GO:0008150; GO:0006807…	Pf01535, Pf12854, Pf13041, Pf13812	80.828	35	0.409283	35	82	167269	16508.2	17557.9	14586.4	13283.3	13108.1	16518.2	16804	16368.1	12749.1	14391.1	15394.2	-0.319421	-0.228596	0.0510871	0.279684	-0.0397374	0.801391	0.853465	1.03605	1.21393	0.972832		0.0190232	0.565535	0.00121004			0.140787	0.955427	0.0201234		3		ü
1752	AT2G41790.1		Symbols: Insulinase (Peptidase family M16) family protein chr2:17429453-17436110 REVERSE LENGTH=970	AT2G41790	[GO:0003824]; GO:0003674 [GO:0004222]; GO:0004175; GO:0008237; GO:0070011; GO:0008233; GO:0016787; GO:0140096; GO:0003824; GO:0003674 [GO:0005737]; GO:0044424; GO:0005622; GO:0044464; GO:0005575; GO:0005623 [GO:0005777]; GO:0042579; GO:0043231; GO:0044444; GO:0043227; GO:0043229; GO:0005737; GO:0044424; GO:0043226; GO:0005622; GO:0044464; GO:0005575; GO:0005623 [GO:0006508]; GO:0019538; GO:004317…	Pf00675, Pf05193	110.925	35	0.390722	41	123	205565	18824.1	18639.5	19133.9	19102.4	18920.1	18432.6	18377.7	18490.3	18546.1	18270.7	18827.1	0.0244614	0.00882326	-0.0387805	-0.0476038	-0.0231423	1.0171	1.00613	0.973477	0.967542	0.984087		0.781591	0.299159	0.0977878			0.88227	0.893482	0.223527		2		ü			ü
1931	AT3G54440.3	AT3G54440.1; AT3G54440.2	Symbols: glycoside hydrolase family 2 protein chr3:20148494-20157019 REVERSE LENGTH=1120	AT3G54440	[GO:0003824]; GO:0003674 [GO:0004553]; GO:0016798; GO:0016787; GO:0003824; GO:0003674 [GO:0004565]; GO:0015925; GO:0004553; GO:0016798; GO:0016787; GO:0003824; GO:0003674 [GO:0005829]; GO:0044444; GO:0005737; GO:0044424; GO:0005622; GO:0044464; GO:0005575; GO:0005623 [GO:0005975]; GO:0044238; GO:0071704; GO:0008152; GO:0008150 [GO:0005990]; GO:0005988; GO:0046352; GO:0005984; GO:0009313; GO:00442…	Pf00703, Pf02836, Pf02837, Pf02929	126.747	35	0.270536	35	60	141139	14014.1	12644.7	14182	12137.1	11931.4	13285.8	12853.8	13155	11219.3	12634.9	13080.7	-0.0666188	-0.0922872	-0.0491394	0.0431477	-0.0234711	0.954873	0.938034	0.966513	1.03036	0.983863		0.19329	0.61357	0.565988			0.415984	0.964881	0.699606		1		ü
2016	AT2G27040.1	AT5G21030.1	Symbols: AGO4, OCP11 Argonaute family protein chr2:11536795-11541503 REVERSE LENGTH=924	AGO4	[GO:0003676]; GO:0097159; GO:1901363; GO:0005488; GO:0003674 [GO:0003682]; GO:0005488; GO:0003674 [GO:0003723]; GO:0003676; GO:0097159; GO:1901363; GO:0005488; GO:0003674 [GO:0004521]; GO:0004519; GO:0004540; GO:0004518; GO:0140098; GO:0016788; GO:0003824; GO:0016787; GO:0003674 [GO:0005515]; GO:0005488; GO:0003674 [GO:0005634]; GO:0043231; GO:0043227; GO:0043229; GO:0043226; GO:0044424; GO:00055…	Pf02170, Pf02171, Pf08699	102.776	35	0.366883	38	70	147600	15427.8	13197.7	14061.3	12470.6	11983.7	14370.7	14176.5	14056	12328.6	12504.8	13022.2	-0.155797	-0.170786	-0.0219604	0.148826	-0.00697117	0.897636	0.888358	0.984894	1.10867	0.99518		0.0029478	0.76092	0.0566154			0.0646481	0.979311	0.161508		3		ü
2221	AT5G20830.2		Symbols: SUS1, ASUS1, atsus1 sucrose synthase 1 chr5:7050599-7054032 REVERSE LENGTH=808	SUS1	[GO:0000124]; GO:0070461; GO:1905368; GO:0000123; GO:0043234; GO:1902494; GO:0031248; GO:0044451; GO:0032991; GO:0044424; GO:1902493; GO:0005654; GO:0044428; GO:0005575; GO:0005622; GO:0044464; GO:1990234; GO:0031981; GO:0005634; GO:0044446; GO:0005623; GO:0070013; GO:0043231; GO:0043229; GO:0044422; GO:0043233; GO:0043227; GO:0043226; GO:0031974 [GO:0001666]; GO:0006950; GO:0036293; GO:0050896; …	Pf00534, Pf00862, Pf13524	92.939	35	0.469059	42	119	204311	13296.2	14743.9	14031.3	17520.9	17811.4	21395.2	20690.3	21653.4	21702.4	19480.3	21986	0.224611	-0.0147955	0.361975	0.376771	0.601382	1.16846	0.989797	1.28518	1.29843	1.51717		0.800219	0.016228	0.00846385			0.892472	0.797129	0.0550344		1		ü
2371	AT1G14380.3	AT1G14380.2	Symbols: IQD28 IQ-domain 28 chr1:4918279-4920761 REVERSE LENGTH=664	IQD28	[GO:0005515]; GO:0005488; GO:0003674 [GO:0005516]; GO:0005515; GO:0005488; GO:0003674 [GO:0005737]; GO:0044424; GO:0005622; GO:0044464; GO:0005575; GO:0005623 [GO:0005875]; GO:0015630; GO:0043234; GO:0044430; GO:0005856; GO:0032991; GO:0044446; GO:0043232; GO:0005575; GO:0043229; GO:0044422; GO:0044424; GO:0043228; GO:0043226; GO:0005622; GO:0044464; GO:0005623 [GO:0005886]; GO:0016020; GO:004446…	Pf00612, Pf13178	72.805	35	0.448795	37	61	135744	13926.1	12712.4	13045.7	11424.7	11271.1	12610.5	12648.5	12683.2	11009.4	12330.6	12082.2	-0.162563	-0.100885	-0.011497	0.0893881	-0.073175	0.893436	0.932461	0.992063	1.06392	0.950544		0.0913154	0.886203	0.192868			0.288314	0.993773	0.346957		1
2708	AT1G70770.1		Symbols: Protein of unknown function DUF2359, transmembrane chr1:26688622-26691185 REVERSE LENGTH=610	AT1G70770	[GO:0003729]; GO:0003723; GO:0003676; GO:0097159; GO:1901363; GO:0005488; GO:0003674 [GO:0005634]; GO:0043231; GO:0043227; GO:0043229; GO:0043226; GO:0044424; GO:0005575; GO:0005622; GO:0044464; GO:0005623 [GO:0005774]; GO:0044437; GO:0098588; GO:0098805; GO:0005773; GO:0044444; GO:0044446; GO:0031090; GO:0016020; GO:0043231; GO:0005737; GO:0044424; GO:0043229; GO:0044422; GO:0043227; GO:0005575;…	Pf10151	66.823	35	0.583607	40	168	256715	23086.7	22325.4	22015.3	23941.3	23873.3	23753.7	23796	24880.1	24825.4	21768.4	22449.3	0.0349288	-0.0710487	-0.017563	0.0534857	0.0884145	1.02451	0.951946	0.9879	1.03777	1.0632		0.264715	0.799983	0.275418			0.485233	0.986117	0.437872		1
3026	AT5G02310.1		Symbols: PRT6 proteolysis 6 chr5:474279-482552 FORWARD LENGTH=2006	PRT6	[GO:0000151]; GO:0044424; GO:1990234; GO:0005622; GO:0044464; GO:1902494; GO:0005575; GO:0005623; GO:0032991 [GO:0004842]; GO:0019787; GO:0016740; GO:0140096; GO:0003824; GO:0003674 [GO:0005634]; GO:0043231; GO:0043227; GO:0043229; GO:0043226; GO:0044424; GO:0005575; GO:0005622; GO:0044464; GO:0005623 [GO:0005737]; GO:0044424; GO:0005622; GO:0044464; GO:0005575; GO:0005623 [GO:0006511]; GO:001994…	Pf02207	223.82	35	0.171486	35	50	95568.9	8515.32	8584.24	8515.17	8783.52	8606.98	8580.89	8819.08	8674.94	8796.43	8901.51	8790.82	0.0142379	0.0227851	0.0322083	0.00942323	0.0236612	1.00992	1.01592	1.02258	1.00655	1.01654		0.482874	0.384783	0.746211			0.674863	0.918635	0.834753		2		ü			ü
3544	AT2G22400.1		Symbols: S-adenosyl-L-methionine-dependent methyltransferases superfamily protein chr2:9504823-9508788 REVERSE LENGTH=808	AT2G22400	[GO:0001510]; GO:0009451; GO:0043414; GO:0016070; GO:0043412; GO:0032259; GO:0044260; GO:0090304; GO:0043170; GO:0008152; GO:0044237; GO:0006139; GO:0071704; GO:0008150; GO:0009987; GO:0006725; GO:0034641; GO:0044238; GO:0046483; GO:1901360; GO:0006807 [GO:0003723]; GO:0003676; GO:0097159; GO:1901363; GO:0005488; GO:0003674 [GO:0005634]; GO:0043231; GO:0043227; GO:0043229; GO:0043226; GO:0044424;…	Pf01189	89.756	35	0.469059	40	79	166986	15339.4	14990.9	14575.9	15308.3	15348.9	15108.5	15601.2	15387.2	15796.3	14608.4	14920.7	-0.00865203	-0.0250165	0.00255416	0.0275707	0.0189186	0.994021	0.982809	1.00177	1.01929	1.0132		0.566059	0.958602	0.436597			0.738761	0.99821	0.592462		2		ü
4315	AT5G61970.1		Symbols: signal recognition particle-related / SRP-related chr5:24888920-24893079 FORWARD LENGTH=605	AT5G61970	[GO:0003723]; GO:0003676; GO:0097159; GO:1901363; GO:0005488; GO:0003674 [GO:0005047]; GO:0043021; GO:0044877; GO:0005488; GO:0003674 [GO:0005634]; GO:0043231; GO:0043227; GO:0043229; GO:0043226; GO:0044424; GO:0005575; GO:0005622; GO:0044464; GO:0005623 [GO:0005737]; GO:0044424; GO:0005622; GO:0044464; GO:0005575; GO:0005623 [GO:0005783]; GO:0012505; GO:0043231; GO:0044444; GO:0044464; GO:004322…		68.79	35	0.538843	35	86	192818	16805.6	17099.8	17019.5	17698.5	17775.3	17091.2	17443.2	17719.7	18889	17375.2	17900.5	0.0454367	0.0511023	0.0446284	-0.00647391	0.0389628	1.032	1.03606	1.03142	0.995523	1.02737		0.27425	0.375857	0.844129			0.493095	0.917036	0.902195		1
5485	AT3G53180.1		Symbols: glutamate-ammonia ligases;catalytics;glutamate-ammonia ligases chr3:19707068-19711188 FORWARD LENGTH=852	AT3G53180; NodGS	[GO:0003824]; GO:0003674 [GO:0004356]; GO:0016211; GO:0016880; GO:0016879; GO:0016874; GO:0003824; GO:0003674 [GO:0005737]; GO:0044424; GO:0005622; GO:0044464; GO:0005575; GO:0005623 [GO:0005829]; GO:0044444; GO:0005737; GO:0044424; GO:0005622; GO:0044464; GO:0005575; GO:0005623 [GO:0006542]; GO:0006541; GO:0009084; GO:0009064; GO:1901607; GO:1901605; GO:0008652; GO:0006520; GO:0046394; GO:190156…	Pf00120, Pf03951, Pf04909	94.327	35	0.38615	35	87	180217	15948.7	15371.7	17282.5	16760.1	16542.9	16319.5	16125.7	16605.5	15807.9	16516.1	16936.7	0.106664	0.00568265	-0.0386274	-0.04431	0.0623538	1.07674	1.00395	0.973581	0.969754	1.04417		0.887582	0.405796	0.193008			0.942499	0.921939	0.347019		2		ü
6082	AT1G13980.2	AT5G19610.1	Symbols: GN sec7 domain-containing protein chr1:4789587-4794397 FORWARD LENGTH=1451	GN	[GO:0000911]; GO:1902410; GO:0000281; GO:0032506; GO:1903047; GO:0061640; GO:0000910; GO:0022402; GO:0000278; GO:0051301; GO:0007049; GO:0009987; GO:0008150 [GO:0001736]; GO:0001738; GO:0007164; GO:0002009; GO:0009653; GO:0048729; GO:0060429; GO:0032502; GO:0048856; GO:0009888; GO:0008150 [GO:0005085]; GO:0051020; GO:0098772; GO:0019899; GO:0003674; GO:0005515; GO:0005488 [GO:0005086]; GO:0005085…	Pf01369, Pf12783	162.514	35	0.257064	39	75	109424	9811.25	9383.68	9965.84	10403	10091.4	9750.15	10025.3	9843.46	10221.2	9876.31	10052.5	0.0813661	0.0255946	-0.0146808	-0.0402753	0.0410907	1.05802	1.0179	0.989876	0.972469	1.02889		0.45909	0.709436	0.227168			0.656289	0.974292	0.386195		2
6268	AT4G33760.1		Symbols: tRNA synthetase class II (D, K and N) family protein chr4:16189285-16193260 REVERSE LENGTH=664	AT4G33760	[GO:0000166]; GO:0036094; GO:1901265; GO:0005488; GO:0097159; GO:1901363; GO:0003674 [GO:0003676]; GO:0097159; GO:1901363; GO:0005488; GO:0003674 [GO:0003677]; GO:0003676; GO:0097159; GO:1901363; GO:0005488; GO:0003674 [GO:0004812]; GO:0140101; GO:0140098; GO:0003824; GO:0003674 [GO:0004815]; GO:0004812; GO:0140101; GO:0140098; GO:0003824; GO:0003674 [GO:0005524]; GO:0032559; GO:0035639; GO:00305…	Pf00152, Pf00587, Pf01336, Pf02938	74.47	35	0.490964	35	75	162362	15004.9	15679.8	14798.5	15355.1	14888.4	14436.7	14502.2	13874.5	14732.4	14836.7	14252.7	-0.0310527	0.0336475	-0.0396555	-0.0733029	-0.104356	0.978706	1.0236	0.972887	0.950459	0.93022		0.387868	0.337618	0.0640517			0.59837	0.908412	0.173593		4		ü	ü		ü
6344	AT3G53110.1		Symbols: LOS4 P-loop containing nucleoside triphosphate hydrolases superfamily protein chr3:19687968-19690423 FORWARD LENGTH=496	LOS4	[GO:0000166]; GO:0036094; GO:1901265; GO:0005488; GO:0097159; GO:1901363; GO:0003674 [GO:0003676]; GO:0097159; GO:1901363; GO:0005488; GO:0003674 [GO:0003723]; GO:0003676; GO:0097159; GO:1901363; GO:0005488; GO:0003674 [GO:0003724]; GO:0004386; GO:0140098; GO:0017111; GO:0003824; GO:0016462; GO:0003674; GO:0016818; GO:0016817; GO:0016787 [GO:0004004]; GO:0003724; GO:0008026; GO:0008186; GO:000438…	Pf00270, Pf00271	55.349	35	0.641129	35	105	247323	22382.5	21988.4	22597.5	22839.8	23163.7	22260.1	22145.5	22462.8	23227.6	21975.6	22279.7	0.0436325	0.0128199	-0.0240344	-0.0368543	0.00677825	1.03071	1.00893	0.983479	0.974778	1.00471		0.727062	0.55905	0.202883			0.852044	0.95344	0.359052		3		ü
6631	AT4G28520.1	AT4G28520.3; AT4G28520.4; AT4G28520.2	Symbols: CRU3, CRC cruciferin 3 chr4:14087596-14089617 FORWARD LENGTH=524	CRU3	[GO:0000326]; GO:0000322; GO:0000325; GO:0005773; GO:0043231; GO:0044444; GO:0043227; GO:0043229; GO:0005737; GO:0044424; GO:0043226; GO:0005622; GO:0044464; GO:0005575; GO:0005623 [GO:0005773]; GO:0043231; GO:0044444; GO:0043227; GO:0043229; GO:0005737; GO:0044424; GO:0043226; GO:0005622; GO:0044464; GO:0005575; GO:0005623 [GO:0009735]; GO:0009725; GO:0009719; GO:0010033; GO:0050896; GO:0042221;…	Pf00190	58.199	35	0.688931	35	198	333435	33734.8	26522.3	33727.2	48892.5	50601.7	20678.5	19428.5	21194.5	33820.2	24630.9	20204.2	0.546848	0.327672	-0.7699	-1.09757	-0.550724	1.46089	1.25499	0.586458	0.467302	0.682677		0.122247	0.0194059	0.000548665			0.329779	0.797129	0.0137518		0
7331	AT1G30470.1	AT1G30470.2; AT1G30470.3	Symbols: SIT4 phosphatase-associated family protein chr1:10779423-10786415 FORWARD LENGTH=811	AT1G30470	[GO:0003674] [GO:0005488]; GO:0003674 [GO:0005634]; GO:0043231; GO:0043227; GO:0043229; GO:0043226; GO:0044424; GO:0005575; GO:0005622; GO:0044464; GO:0005623 [GO:0005774]; GO:0044437; GO:0098588; GO:0098805; GO:0005773; GO:0044444; GO:0044446; GO:0031090; GO:0016020; GO:0043231; GO:0005737; GO:0044424; GO:0043229; GO:0044422; GO:0043227; GO:0005575; GO:0005622; GO:0044464; GO:0043226; GO:0005623…	Pf04499	89.832	35	0.420469	36	90	153745	14242.5	14013.8	13780.9	13923.6	13937.9	13867.6	14114.2	13927.2	14506	13636.3	13794.8	-0.0254505	0.000480537	0.00966748	0.00918694	-0.0162636	0.982514	1.00033	1.00672	1.00639	0.98879		0.990021	0.81555	0.725305			0.994839	0.98686	0.81989		0
7535	AT5G14780.1		Symbols: FDH formate dehydrogenase chr5:4777043-4779190 FORWARD LENGTH=384	FDH	[GO:0005739]; GO:0043231; GO:0044444; GO:0043227; GO:0043229; GO:0005737; GO:0044424; GO:0043226; GO:0005622; GO:0044464; GO:0005575; GO:0005623 [GO:0006520]; GO:0019752; GO:0044238; GO:1901564; GO:0043436; GO:0008152; GO:0006807; GO:0071704; GO:0006082; GO:0008150; GO:0044237; GO:0044281; GO:0009987 [GO:0008152]; GO:0008150 [GO:0008863]; GO:0016620; GO:0016903; GO:0016491; GO:0003824; GO:0003674…	Pf00185, Pf00389, Pf01488, Pf02826, Pf03720	42.383	35	0.658854	35	133	309434	31009.2	28313.1	33855.3	24337.5	22770.4	30058.6	28436.5	28424.3	21524.8	30584.6	30119.8	-0.157175	-0.0977116	0.0265974	0.124309	-0.032866	0.896779	0.934514	1.01861	1.08999	0.977477		0.511725	0.900614	0.441074			0.697266	0.995464	0.596942		2		ü
8215	AT4G39850.3	AT4G39850.1; AT4G39850.2	Symbols: PXA1 peroxisomal ABC transporter 1 chr4:18489220-18496762 FORWARD LENGTH=1352	PXA1; ABCD1	[GO:0000166]; GO:0036094; GO:1901265; GO:0005488; GO:0097159; GO:1901363; GO:0003674 [GO:0005325]; GO:0005324; GO:0008028; GO:0015607; GO:0015245; GO:0046943; GO:0008514; GO:1901682; GO:0005319; GO:0005342; GO:0008509; GO:0022857; GO:0022892; GO:0022891; GO:0015075; GO:0005215; GO:0003674 [GO:0005515]; GO:0005488; GO:0003674 [GO:0005524]; GO:0032559; GO:0035639; GO:0030554; GO:0032555; GO:0043168…	Pf00005, Pf06472, Pf13476	151.041	35	0.258876	35	57	114071	9156.26	9496.59	9829.6	11482.1	11443	9562.29	9889.98	9852.87	12130.1	10644.8	10583.7	0.223862	0.184164	0.027175	-0.15699	0.0668721	1.16786	1.13616	1.01901	0.896895	1.04744		0.0238156	0.767048	0.0589698			0.154777	0.980024	0.165206		4		ü
8255	AT5G13030.1		Symbols: unknown protein; FUNCTIONS IN: molecular_function unknown; INVOLVED IN: biological_process unknown; LOCATED IN: chloroplast; EXPRESSED IN: 23 plant structures; EXPRESSED DURING: 13 growth stages; CONTAINS InterPro DOMAIN/s: Uncharacterised protein family UPF0061 (InterPro:IPR003846); Has 5046 Blast hits to 4997 proteins in 1211 species: Archae - 8; Bacteria - 2327; Metazoa - 120; Fungi -…	AT5G13030	[GO:0003674] [GO:0005739]; GO:0043231; GO:0044444; GO:0043227; GO:0043229; GO:0005737; GO:0044424; GO:0043226; GO:0005622; GO:0044464; GO:0005575; GO:0005623 [GO:0005829]; GO:0044444; GO:0005737; GO:0044424; GO:0005622; GO:0044464; GO:0005575; GO:0005623 [GO:0008150] [GO:0009507]; GO:0009536; GO:0043231; GO:0044444; GO:0043227; GO:0043229; GO:0005737; GO:0044424; GO:0043226; GO:0005622; GO:004446…	Pf02696	71.052	35	0.475513	35	99	231533	20212.4	21478	20741.3	21850.3	21819	20354.2	20593	20418.5	22234.6	20853.3	20978.1	0.0428645	0.0615355	-0.0079263	-0.0694618	-0.0265973	1.03016	1.04358	0.994521	0.952993	0.981733		0.153489	0.867156	0.0718277			0.370892	0.992784	0.186264		0
8365	AT4G20360.1		Symbols: ATRAB8D, ATRABE1B, RABE1b RAB GTPase homolog E1B chr4:10990036-10991466 FORWARD LENGTH=476	RABE1b	[GO:0000166]; GO:0036094; GO:1901265; GO:0005488; GO:0097159; GO:1901363; GO:0003674 [GO:0003746]; GO:0008135; GO:0003723; GO:0003676; GO:0097159; GO:1901363; GO:0005488; GO:0003674 [GO:0003924]; GO:0017111; GO:0016462; GO:0016818; GO:0016817; GO:0016787; GO:0003824; GO:0003674 [GO:0005515]; GO:0005488; GO:0003674 [GO:0005525]; GO:0032550; GO:0032561; GO:0035639; GO:0001883; GO:0032549; GO:001900…	Pf00009, Pf03143, Pf03144	51.598	35	0.506303	37	341	543601	50968.2	56074.9	51404.1	49053.5	48443.8	49677.5	48511.3	45823.7	44464.5	50735.6	48444.2	-0.107626	-0.00501156	-0.053526	-0.0485144	-0.15614	0.928114	0.996532	0.963578	0.966931	0.897423		0.937038	0.41085	0.303929			0.966479	0.922253	0.466964		4		ü
9235	AT1G10290.1		Symbols: ADL6, DRP2A dynamin-like protein 6 chr1:3370774-3377120 FORWARD LENGTH=914	ADL6	[GO:0000139]; GO:0044431; GO:0098588; GO:0098791; GO:0005794; GO:0044444; GO:0044446; GO:0031090; GO:0031984; GO:0012505; GO:0043231; GO:0005737; GO:0044424; GO:0043229; GO:0044422; GO:0016020; GO:0043227; GO:0044464; GO:0005622; GO:0043226; GO:0005575; GO:0005623 [GO:0000166]; GO:0036094; GO:1901265; GO:0005488; GO:0097159; GO:1901363; GO:0003674 [GO:0000266]; GO:0007005; GO:0048285; GO:0006996;…	Pf00169, Pf00350, Pf01031, Pf02212, Pf15413	99.106	35	0.684902	76	197	130616	11362.8	11950.5	11319.3	12353.2	12436.4	11493.1	11677	11543.1	13042.9	11775.2	11662.3	0.0453901	0.0697982	0.0142071	-0.0555911	-0.010201	1.03196	1.04957	1.0099	0.9622	0.992954		0.223027	0.833929	0.252031			0.446901	0.989376	0.412979		3		ü
9810	AT5G19550.1		Symbols: ASP2, AAT2 aspartate aminotransferase 2 chr5:6598201-6601597 FORWARD LENGTH=405	ASP2	[GO:0003824]; GO:0003674 [GO:0004069]; GO:0008483; GO:0016769; GO:0016740; GO:0003824; GO:0003674 [GO:0005507]; GO:0046914; GO:0046872; GO:0043169; GO:0043167; GO:0005488; GO:0003674 [GO:0005618]; GO:0030312; GO:0044464; GO:0071944; GO:0005575; GO:0005623 [GO:0005737]; GO:0044424; GO:0005622; GO:0044464; GO:0005575; GO:0005623 [GO:0005774]; GO:0044437; GO:0098588; GO:0098805; GO:0005773; GO:00444…	Pf00155	44.239	35	0.644444	43	223	321913	23261.6	22777.1	25550.6	32579.5	33325.2	28864.1	28892.5	29264.1	36601.8	29583.2	31212.7	0.395211	0.156574	0.0949637	-0.06161	0.333601	1.31514	1.11464	1.06804	0.958194	1.26016		0.101324	0.498517	0.578247			0.302354	0.94519	0.710013		2		ü			ü
11834	AT4G19710.2	AT4G19710.1	Symbols: AK-HSDH II, AK-HSDH aspartate kinase-homoserine dehydrogenase ii chr4:10725229-10729536 FORWARD LENGTH=916	AK-HSDH II	[GO:0000166]; GO:0036094; GO:1901265; GO:0005488; GO:0097159; GO:1901363; GO:0003674 [GO:0003824]; GO:0003674 [GO:0004072]; GO:0016774; GO:0019202; GO:0016772; GO:0016301; GO:0016740; GO:0003824; GO:0003674 [GO:0004412]; GO:0016616; GO:0016614; GO:0016491; GO:0003824; GO:0003674 [GO:0005524]; GO:0032559; GO:0035639; GO:0030554; GO:0032555; GO:0043168; GO:1901265; GO:0017076; GO:0032553; GO:004316…	Pf00696, Pf00742, Pf01842, Pf03447, Pf13840	100.187	35	0.432314	42	92	173855	16517.1	16830.9	15240.3	16060.1	16205.2	15486.1	15853.8	15818.1	16035.1	14798.5	15009.3	-0.0749236	-0.0416112	-0.0517657	-0.0101545	-0.0850781	0.949392	0.971569	0.964755	0.992986	0.942734		0.358169	0.336248	0.776572			0.573663	0.907567	0.856222		2		ü
12359	AT5G16300.1	AT5G16300.4; AT5G16300.2; AT5G16300.3	Symbols: Vps51/Vps67 family (components of vesicular transport) protein chr5:5338119-5342186 FORWARD LENGTH=1068	AT5G16300	[GO:0003674] [GO:0005794]; GO:0012505; GO:0043231; GO:0044444; GO:0044464; GO:0043227; GO:0043229; GO:0005737; GO:0044424; GO:0005575; GO:0005623; GO:0043226; GO:0005622 [GO:0005829]; GO:0044444; GO:0005737; GO:0044424; GO:0005622; GO:0044464; GO:0005575; GO:0005623 [GO:0006891]; GO:0048193; GO:0016192; GO:0006810; GO:0051234; GO:0051179; GO:0008150 [GO:0017119]; GO:0043234; GO:0044431; GO:009902…	Pf08700	118.728	35	0.331461	35	78	170214	14768	14435.6	15141.9	16174.9	16447.7	14957.2	15078	15271.5	16618.9	15513.9	15806.3	0.124011	0.0809211	0.00556554	-0.0753555	0.0486551	1.08976	1.05769	1.00387	0.949108	1.0343		0.0784563	0.916047	0.10374			0.269296	0.996867	0.232186		0
717	AT5G03280.1		Symbols: EIN2, PIR2, CKR1, ERA3, ORE3, ORE2, ATEIN2 NRAMP metal ion transporter family protein chr5:788589-793066 FORWARD LENGTH=1294	EIN2	[GO:0001736]; GO:0001738; GO:0007164; GO:0002009; GO:0009653; GO:0048729; GO:0060429; GO:0032502; GO:0048856; GO:0009888; GO:0008150 [GO:0002237]; GO:0009617; GO:0010033; GO:0043207; GO:0051707; GO:0042221; GO:0009605; GO:0009607; GO:0051704; GO:0050896; GO:0008150 [GO:0003729]; GO:0003723; GO:0003676; GO:0097159; GO:1901363; GO:0005488; GO:0003674 [GO:0005215]; GO:0003674 [GO:0005515]; GO:000548…	Pf01566	140.867	34	0.285162	34	68	121355	11471	10783.3	11482.5	10207.7	10134.6	11690.6	11518.4	11427.8	10111	11368.9	11158.9	-0.0706073	-0.0875405	0.036949	0.12449	0.0538823	0.952237	0.941126	1.02594	1.09012	1.03805		0.144769	0.630256	0.0639893			0.360387	0.966367	0.173461		3
809	AT3G55410.1		Symbols: 2-oxoglutarate dehydrogenase, E1 component chr3:20541897-20545728 FORWARD LENGTH=1017	AT3G55410	[GO:0004591]; GO:0016624; GO:0016903; GO:0016491; GO:0003824; GO:0003674 [GO:0005739]; GO:0043231; GO:0044444; GO:0043227; GO:0043229; GO:0005737; GO:0044424; GO:0043226; GO:0005622; GO:0044464; GO:0005575; GO:0005623 [GO:0005829]; GO:0044444; GO:0005737; GO:0044424; GO:0005622; GO:0044464; GO:0005575; GO:0005623 [GO:0006099]; GO:0006101; GO:0009060; GO:0044238; GO:0072350; GO:0045333; GO:0008152…	Pf00676, Pf02779	115.091	34	0.409046	50	171	236938	20963.7	20674.2	21754	21289.1	20983.4	21425.2	21651.5	21866.9	21902	22103.9	22323.6	0.0356835	0.030469	0.0510981	0.0206291	0.0563126	1.02504	1.02134	1.03605	1.0144	1.0398		0.350955	0.197573	0.485757			0.566693	0.853394	0.634663		2		ü			ü
1121	AT1G68010.1	AT1G68010.2	Symbols: HPR, ATHPR1 hydroxypyruvate reductase chr1:25493418-25495720 FORWARD LENGTH=386	HPR	[GO:0005777]; GO:0042579; GO:0043231; GO:0044444; GO:0043227; GO:0043229; GO:0005737; GO:0044424; GO:0043226; GO:0005622; GO:0044464; GO:0005575; GO:0005623 [GO:0005829]; GO:0044444; GO:0005737; GO:0044424; GO:0005622; GO:0044464; GO:0005575; GO:0005623 [GO:0008152]; GO:0008150 [GO:0008266]; GO:0008187; GO:0003727; GO:0003723; GO:0003676; GO:0097159; GO:1901363; GO:0005488; GO:0003674 [GO:0008465…	Pf00389, Pf02826	42.221	34	0.642487	34	128	279231	29037.9	29193.4	27589.3	24222.1	23610.6	26252.6	25187.6	24700	19418.4	25026.5	24992.3	-0.215172	-0.142438	-0.12583	0.0166078	-0.198564	0.861444	0.905987	0.916477	1.01158	0.871418		0.227002	0.339342	0.810015			0.450939	0.908721	0.878271		3		ü
1291	AT4G27640.1		Symbols: ARM repeat superfamily protein chr4:13798013-13802976 REVERSE LENGTH=1048	AT4G27640	[GO:0000060]; GO:0006606; GO:0006886; GO:0017038; GO:0034504; GO:0051170; GO:0072594; GO:0015031; GO:0034613; GO:0046907; GO:0033365; GO:0006913; GO:0045184; GO:0015833; GO:0008104; GO:0070727; GO:0006810; GO:0051641; GO:0051649; GO:0051169; GO:0051234; GO:0042886; GO:0071702; GO:0033036; GO:0051179; GO:0071705; GO:0008150 [GO:0005488]; GO:0003674 [GO:0005515]; GO:0005488; GO:0003674 [GO:0005634]…	Pf03810, Pf12755, Pf13513	115.159	34	0.305344	34	75	149041	14026.6	13536.9	13319	13617.4	13225.2	13574.4	13902.2	13884.2	13450.9	13049.4	13454.5	-0.0417906	-0.0499564	-0.00748524	0.0424712	0.00068061	0.971448	0.965966	0.994825	1.02988	1.00047		0.17324	0.842095	0.175558			0.393612	0.990943	0.325527		2
1338	AT4G34430.4	AT4G34430.3; AT4G34430.2	Symbols: CHB3, ATSWI3D DNA-binding family protein chr4:16461069-16464993 FORWARD LENGTH=986	CHB3	[GO:0003677]; GO:0003676; GO:0097159; GO:1901363; GO:0005488; GO:0003674 [GO:0003700]; GO:0140110; GO:0003674 [GO:0005515]; GO:0005488; GO:0003674 [GO:0005634]; GO:0043231; GO:0043227; GO:0043229; GO:0043226; GO:0044424; GO:0005575; GO:0005622; GO:0044464; GO:0005623 [GO:0006351]; GO:0010467; GO:0034645; GO:0097659; GO:0043170; GO:0009059; GO:0044249; GO:0044260; GO:0032774; GO:0071704; GO:190157…	Pf00249, Pf00569, Pf04433, Pf13921	107.858	34	0.399594	34	56	135801	12958.8	12382.2	12776.7	11697.9	11517.9	12672.4	12624.8	12516.4	11587.4	12571.3	12495.1	-0.0798839	-0.0459129	0.0267974	0.0727103	-0.00717352	0.946134	0.968677	1.01875	1.05169	0.99504		0.32014	0.667936	0.163277			0.537964	0.970289	0.311031		3			ü		ü
1408	AT5G40480.1		Symbols: EMB3012 embryo defective 3012 chr5:16213361-16223982 FORWARD LENGTH=1923	EMB3012	[GO:0005515]; GO:0005488; GO:0003674 [GO:0005634]; GO:0043231; GO:0043227; GO:0043229; GO:0043226; GO:0044424; GO:0005575; GO:0005622; GO:0044464; GO:0005623 [GO:0005635]; GO:0012505; GO:0031967; GO:0044428; GO:0044464; GO:0031975; GO:0043227; GO:0044446; GO:0005634; GO:0005575; GO:0005623; GO:0043226; GO:0043229; GO:0044422; GO:0044424; GO:0043231; GO:0005622 [GO:0005643]; GO:0005635; GO:0043234…		210.533	34	0.176287	34	60	151790	14552	14229.5	13857.6	13182	12887.9	14258	14400.7	14164.7	13139.2	13495.4	13622.9	-0.113299	-0.089282	0.0123696	0.101652	-0.0116476	0.924472	0.93999	1.00861	1.073	0.991959		0.0310797	0.784282	0.029416			0.176383	0.982374	0.110541		1
1643	AT5G08450.2		Symbols: CONTAINS InterPro DOMAIN/s: Histone deacetylation protein Rxt3 (InterPro:IPR013951); Has 30201 Blast hits to 17322 proteins in 780 species: Archae - 12; Bacteria - 1396; Metazoa - 17338; Fungi - 3422; Plants - 5037; Viruses - 0; Other Eukaryotes - 2996 (source: NCBI BLink). chr5:2727970-2732572 REVERSE LENGTH=918	AT5G08450	[GO:0005515]; GO:0005488; GO:0003674 [GO:0005634]; GO:0043231; GO:0043227; GO:0043229; GO:0043226; GO:0044424; GO:0005575; GO:0005622; GO:0044464; GO:0005623 [GO:0009737]; GO:0001101; GO:0009725; GO:0033993; GO:0097305; GO:0042221; GO:0009719; GO:0010033; GO:1901700; GO:0050896; GO:0008150 [GO:0009845]; GO:0032501; GO:0090351; GO:0008150; GO:0009791; GO:0007275; GO:0048856; GO:0032502 [GO:0009908…	Pf03815, Pf08642	104.089	34	0.332244	34	72	154065	14163.8	13590.7	14145.3	14304.7	14295.5	13394.5	13690.3	13743	14672.4	13932.1	14132.4	0.0383805	0.0656795	-0.000617013	-0.0662965	-0.027916	1.02696	1.04658	0.999572	0.955087	0.980836		0.111452	0.987365	0.0443011			0.315342	0.999399	0.140741		1
1955	AT5G49360.1		Symbols: BXL1, ATBXL1 beta-xylosidase 1 chr5:20012179-20016659 REVERSE LENGTH=774	BXL1	[GO:0004553]; GO:0016798; GO:0016787; GO:0003824; GO:0003674 [GO:0005576]; GO:0005575 [GO:0005578]; GO:0031012; GO:0044421; GO:0005575; GO:0005576 [GO:0005975]; GO:0044238; GO:0071704; GO:0008152; GO:0008150 [GO:0008152]; GO:0008150 [GO:0008933]; GO:0016757; GO:0061783; GO:0016740; GO:0003824; GO:0003674 [GO:0009505]; GO:0005618; GO:0030312; GO:0044464; GO:0071944; GO:0005575; GO:0005623 [GO:0010…	Pf00933, Pf01915, Pf14310	83.471	34	0.387597	35	85	165881	17359.9	19231.1	17090	11463.3	10916.2	15129.6	15326.7	14925.6	10209.5	17608.7	16619.8	-0.50405	-0.0707033	0.160817	0.23152	-0.27253	0.705125	0.952174	1.11792	1.17407	0.827867		0.743607	0.574219	0.228129			0.860407	0.956868	0.387263		1		ü
2160	AT1G24510.1	AT1G24510.2; AT1G67760.1	Symbols: TCP-1/cpn60 chaperonin family protein chr1:8685504-8688101 REVERSE LENGTH=535	AT1G24510	[GO:0000166]; GO:0036094; GO:1901265; GO:0005488; GO:0097159; GO:1901363; GO:0003674 [GO:0005515]; GO:0005488; GO:0003674 [GO:0005524]; GO:0032559; GO:0035639; GO:0030554; GO:0032555; GO:0043168; GO:1901265; GO:0017076; GO:0032553; GO:0043167; GO:0097159; GO:1901363; GO:0000166; GO:0097367; GO:0005488; GO:0036094; GO:0003674 [GO:0005737]; GO:0044424; GO:0005622; GO:0044464; GO:0005575; GO:0005623…	Pf00118	59.347	34	0.515888	34	93	215501	19832.4	19215	19650.2	19098.8	19291.9	19725.3	20099.3	20101.4	19548.9	19229.9	19707.9	-0.0130397	-0.0350912	0.0110637	0.0461549	0.0331152	0.991002	0.97597	1.0077	1.03251	1.02322		0.297186	0.761236	0.137232			0.514728	0.979311	0.278975		2
3528	AT3G13860.1		Symbols: HSP60-3A heat shock protein 60-3A chr3:4561704-4565133 REVERSE LENGTH=572	HSP60-3A	[GO:0000166]; GO:0036094; GO:1901265; GO:0005488; GO:0097159; GO:1901363; GO:0003674 [GO:0005524]; GO:0032559; GO:0035639; GO:0030554; GO:0032555; GO:0043168; GO:1901265; GO:0017076; GO:0032553; GO:0043167; GO:0097159; GO:1901363; GO:0000166; GO:0097367; GO:0005488; GO:0036094; GO:0003674 [GO:0005737]; GO:0044424; GO:0005622; GO:0044464; GO:0005575; GO:0005623 [GO:0005739]; GO:0043231; GO:0044444…	Pf00118	60.429	34	0.592657	35	91	223137	20465.3	19916.5	20540	20097.8	20859.7	20045.1	19725.2	20472.2	21068.7	19828.9	20117.2	0.0218248	0.0180623	-0.011683	-0.0297453	-0.00792054	1.01524	1.0126	0.991935	0.979593	0.994525		0.651522	0.785539	0.359493			0.801059	0.982442	0.521835		2
3766	AT2G21870.1	AT2G21870.2	Symbols: MGP1 copper ion binding;cobalt ion binding;zinc ion binding chr2:9320456-9322618 REVERSE LENGTH=240	MGP1	[GO:0005507]; GO:0046914; GO:0046872; GO:0043169; GO:0043167; GO:0005488; GO:0003674 [GO:0005730]; GO:0031981; GO:0043232; GO:0044428; GO:0070013; GO:0043228; GO:0043229; GO:0005634; GO:0044446; GO:0043233; GO:0044424; GO:0043226; GO:0043231; GO:0044422; GO:0031974; GO:0005622; GO:0044464; GO:0005575; GO:0043227; GO:0005623 [GO:0005739]; GO:0043231; GO:0044444; GO:0043227; GO:0043229; GO:0005737;…		27.579	34	0.645833	34	185	348718	30392.8	29649.7	31780.4	31917.9	32029.1	31965.7	31611	32508.8	33173.3	31053.7	32635.7	0.0880889	0.0111511	0.0164505	0.0052994	0.0933883	1.06296	1.00776	1.01147	1.00368	1.06687		0.780192	0.696164	0.844016			0.881936	0.973814	0.902149		1					ü
4100	AT4G31180.1		Symbols: Class II aminoacyl-tRNA and biotin synthetases superfamily protein chr4:15156696-15159362 FORWARD LENGTH=558	AT4G31180	[GO:0000049]; GO:0003723; GO:0003676; GO:0097159; GO:1901363; GO:0005488; GO:0003674 [GO:0000166]; GO:0036094; GO:1901265; GO:0005488; GO:0097159; GO:1901363; GO:0003674 [GO:0003676]; GO:0097159; GO:1901363; GO:0005488; GO:0003674 [GO:0003677]; GO:0003676; GO:0097159; GO:1901363; GO:0005488; GO:0003674 [GO:0004812]; GO:0140101; GO:0140098; GO:0003824; GO:0003674 [GO:0004815]; GO:0004812; GO:01401…	Pf00152, Pf01336, Pf01409	62.878	34	0.560932	40	157	212104	18997.3	18851.4	19115.6	19821.9	19729.2	18831.6	18964.7	18800.3	20517.4	19216.2	19258.2	0.0471614	0.0591366	0.00748527	-0.0516513	-0.00448986	1.03323	1.04184	1.0052	0.964831	0.996893		0.174205	0.868882	0.111269			0.394838	0.992827	0.243224		5		ü	ü		ü
4786	AT3G52930.1		Symbols: Aldolase superfamily protein chr3:19627383-19628874 REVERSE LENGTH=358	AT3G52930; FBA8	[GO:0003824]; GO:0003674 [GO:0004332]; GO:0016832; GO:0016830; GO:0016829; GO:0003824; GO:0003674 [GO:0005507]; GO:0046914; GO:0046872; GO:0043169; GO:0043167; GO:0005488; GO:0003674 [GO:0005515]; GO:0005488; GO:0003674 [GO:0005618]; GO:0030312; GO:0044464; GO:0071944; GO:0005575; GO:0005623 [GO:0005730]; GO:0031981; GO:0043232; GO:0044428; GO:0070013; GO:0043228; GO:0043229; GO:0005634; GO:00444…	Pf00274	38.516	34	0.726257	58	556	532982	44911.6	46363.9	45864	48496.7	47556.1	49698.7	50377.8	49527.2	50642.8	48693.5	50849.9	0.0515808	0.00537091	0.0818178	0.0764468	0.128028	1.0364	1.00373	1.05835	1.05442	1.0928		0.877807	0.0954459	0.0519423			0.936859	0.821282	0.153095		3		ü			ü
4982	AT3G04260.1		Symbols: PTAC3 plastid transcriptionally active 3 chr3:1123231-1127515 REVERSE LENGTH=910	PTAC3	[GO:0003677]; GO:0003676; GO:0097159; GO:1901363; GO:0005488; GO:0003674 [GO:0005515]; GO:0005488; GO:0003674 [GO:0005634]; GO:0043231; GO:0043227; GO:0043229; GO:0043226; GO:0044424; GO:0005575; GO:0005622; GO:0044464; GO:0005623 [GO:0009295]; GO:0005575 [GO:0009507]; GO:0009536; GO:0043231; GO:0044444; GO:0043227; GO:0043229; GO:0005737; GO:0044424; GO:0043226; GO:0005622; GO:0044464; GO:000557…	Pf02037, Pf13041	102.855	34	0.391209	34	74	109885	10346.4	10594.8	10197.3	9476.29	9307.04	10076.1	10245.1	9785.5	9387.24	10502.6	9966.17	-0.117254	-0.0133214	0.0425519	0.0558733	-0.0613802	0.921941	0.990809	1.02993	1.03949	0.958347		0.800224	0.509498	0.252866			0.892472	0.947743	0.413572		2			ü
5403	AT2G47470.1	AT2G47470.2; AT2G47470.3; AT2G47470.4	Symbols: ATPDIL2-1, UNE5, MEE30, PDI11, ATPDI11 thioredoxin family protein chr2:19481503-19483683 FORWARD LENGTH=361	UNE5	[GO:0003756]; GO:0016864; GO:0140096; GO:0016860; GO:0003824; GO:0016853; GO:0003674 [GO:0005576]; GO:0005575 [GO:0005774]; GO:0044437; GO:0098588; GO:0098805; GO:0005773; GO:0044444; GO:0044446; GO:0031090; GO:0016020; GO:0043231; GO:0005737; GO:0044424; GO:0043229; GO:0044422; GO:0043227; GO:0005575; GO:0005622; GO:0044464; GO:0043226; GO:0005623 [GO:0005783]; GO:0012505; GO:0043231; GO:0044444…	Pf00085, Pf00578, Pf07749, Pf13098, Pf13848, Pf13899, Pf13905	39.472	34	0.6759	35	178	363559	23820	23967.9	33349	43969	46009.6	24942.9	24882.1	25476.4	48425.8	34386.8	34329.6	0.768718	0.61806	-0.0796602	-0.69772	0.0709977	1.70376	1.53481	0.94628	0.616546	1.05044		0.00430734	0.683094	0.00144611			0.0757761	0.972735	0.0221731		2	ü	ü
6665	AT4G15530.5	AT4G15530.2; AT4G15530.4; AT4G15530.3	Symbols: PPDK pyruvate orthophosphate dikinase chr4:8864828-8870748 REVERSE LENGTH=963	PPDK	[GO:0000166]; GO:0036094; GO:1901265; GO:0005488; GO:0097159; GO:1901363; GO:0003674 [GO:0003824]; GO:0003674 [GO:0005524]; GO:0032559; GO:0035639; GO:0030554; GO:0032555; GO:0043168; GO:1901265; GO:0017076; GO:0032553; GO:0043167; GO:0097159; GO:1901363; GO:0000166; GO:0097367; GO:0005488; GO:0036094; GO:0003674 [GO:0005634]; GO:0043231; GO:0043227; GO:0043229; GO:0043226; GO:0044424; GO:0005575…	Pf00391, Pf01326, Pf02896	105.071	34	0.314642	34	104	189900	14513.7	13967.7	18651	16956.4	16268.8	16728.5	16775.2	16536.2	17311.6	21199.7	20991.2	0.27798	0.243769	0.194126	-0.0496428	0.228337	1.2125	1.18408	1.14403	0.966176	1.17148		0.0263606	0.0971654	0.395959			0.162805	0.821282	0.555192		3		ü			ü
7769	AT4G13430.1		Symbols: IIL1, ATLEUC1 isopropyl malate isomerase large subunit 1 chr4:7804194-7807789 REVERSE LENGTH=509	IIL1	[GO:0003861]; GO:0016836; GO:0016835; GO:0016829; GO:0003824; GO:0003674 [GO:0008152]; GO:0008150 [GO:0008652]; GO:0006520; GO:0046394; GO:1901566; GO:0019752; GO:0044238; GO:1901564; GO:0016053; GO:1901576; GO:0043436; GO:0008152; GO:0006807; GO:0071704; GO:0006082; GO:0044249; GO:0044283; GO:0009058; GO:0008150; GO:0044237; GO:0044281; GO:0009987 [GO:0009082]; GO:0008652; GO:0009081; GO:0006520…	Pf00330	54.979	34	0.467584	34	148	239600	21659.9	20363.8	22120.1	20480.3	19955.4	23046.3	22418.3	23243.1	21605.5	22043.4	22664.2	-0.0117242	-0.0512832	0.0852625	0.136546	0.124822	0.991906	0.965078	1.06088	1.09927	1.09037		0.197455	0.152686	0.0256992			0.420916	0.845504	0.102305		2		ü			ü
8485	AT1G72410.1	AT1G72410.2	Symbols: COP1-interacting protein-related chr1:27251949-27256246 REVERSE LENGTH=1163	AT1G72410	[GO:0003674] [GO:0005634]; GO:0043231; GO:0043227; GO:0043229; GO:0043226; GO:0044424; GO:0005575; GO:0005622; GO:0044464; GO:0005623 [GO:0005886]; GO:0016020; GO:0044464; GO:0071944; GO:0005575; GO:0005623 [GO:0008150]		129.923	34	0.352537	37	58	104435	9350.14	9691.69	8757.05	9633.96	9663.57	9172.29	9530.42	9374.59	9716.06	10015.5	9530.04	-0.0271579	0.0594776	0.0619605	0.00248288	-0.024675	0.981352	1.04209	1.04388	1.00172	0.983042		0.147694	0.290324	0.959888			0.363991	0.888701	0.975043		0
9724	AT5G06460.1		Symbols: ATUBA2, UBA 2 ubiquitin activating enzyme 2 chr5:1970239-1974382 FORWARD LENGTH=1077	UBA 2	[GO:0000166]; GO:0036094; GO:1901265; GO:0005488; GO:0097159; GO:1901363; GO:0003674 [GO:0004839]; GO:0008641; GO:0016877; GO:0016874; GO:0003824; GO:0003674 [GO:0004842]; GO:0019787; GO:0016740; GO:0140096; GO:0003824; GO:0003674 [GO:0005524]; GO:0032559; GO:0035639; GO:0030554; GO:0032555; GO:0043168; GO:1901265; GO:0017076; GO:0032553; GO:0043167; GO:0097159; GO:1901363; GO:0000166; GO:0097367…	Pf00899, Pf02134, Pf09358, Pf10585	119.548	34	0.369545	38	92	139912	12196.8	12129.2	12123	13707.6	13864.8	12153.3	12364.2	12297	14557.2	12080.4	12438.4	0.118893	0.0811215	-0.0249857	-0.106107	0.0127854	1.0859	1.05784	0.98283	0.929092	1.0089		0.317437	0.795934	0.113465			0.535108	0.985042	0.246333		2		ü
10116	AT5G46210.1		Symbols: CUL4, ATCUL4 cullin4 chr5:18731569-18736653 REVERSE LENGTH=792	CUL4	[GO:0000151]; GO:0044424; GO:1990234; GO:0005622; GO:0044464; GO:1902494; GO:0005575; GO:0005623; GO:0032991 [GO:0000209]; GO:0016567; GO:0032446; GO:0070647; GO:0006464; GO:0036211; GO:0044267; GO:0019538; GO:0043412; GO:0044260; GO:0043170; GO:0044238; GO:1901564; GO:0044237; GO:0071704; GO:0008152; GO:0006807; GO:0009987; GO:0008150 [GO:0005515]; GO:0005488; GO:0003674 [GO:0005634]; GO:0043231…	Pf00888, Pf10557	91.413	34	0.406566	34	70	156957	13951	13948.1	14021.3	14869.5	15173.8	13589.3	13824.7	13833.2	15308.7	14262.6	14174.8	0.073633	0.0840216	-0.0105494	-0.094571	-0.020938	1.05236	1.05997	0.992714	0.936551	0.985592		0.088966	0.846478	0.0468998			0.285408	0.991277	0.145165		2		ü
11108	AT3G15730.1	AT5G25370.1	Symbols: PLDALPHA1, PLD phospholipase D alpha 1 chr3:5330835-5333474 FORWARD LENGTH=810	PLDALPHA1	[GO:0003824]; GO:0003674 [GO:0004620]; GO:0016298; GO:0016788; GO:0016787; GO:0003824; GO:0003674 [GO:0004630]; GO:0004620; GO:0008081; GO:0016298; GO:0042578; GO:0016788; GO:0016787; GO:0003824; GO:0003674 [GO:0005096]; GO:0008047; GO:0030695; GO:0030234; GO:0060589; GO:0098772; GO:0003674 [GO:0005509]; GO:0046872; GO:0043169; GO:0043167; GO:0005488; GO:0003674 [GO:0005515]; GO:0005488; GO:00036…	Pf00168, Pf00614, Pf12357, Pf13091	91.79	34	0.491358	50	188	302429	27910.5	25104.4	28835.2	27531.9	27022.5	27365.6	27664.5	28888.3	27316.6	26928.3	27861.4	0.0699913	-0.0312379	-0.0219778	0.00926011	0.0792514	1.04971	0.97858	0.984882	1.00644	1.05647		0.425393	0.614566	0.818488			0.628297	0.964881	0.884462		4		ü		ü	ü
11255	AT2G46520.1		Symbols: cellular apoptosis susceptibility protein, putative / importin-alpha re-exporter, putative chr2:19096867-19099785 FORWARD LENGTH=972	AT2G46520	[GO:0005049]; GO:0005487; GO:0008565; GO:0005215; GO:0015197; GO:0003674; GO:0022892 [GO:0005488]; GO:0003674 [GO:0005515]; GO:0005488; GO:0003674 [GO:0005634]; GO:0043231; GO:0043227; GO:0043229; GO:0043226; GO:0044424; GO:0005575; GO:0005622; GO:0044464; GO:0005623 [GO:0005635]; GO:0012505; GO:0031967; GO:0044428; GO:0044464; GO:0031975; GO:0043227; GO:0044446; GO:0005634; GO:0005575; GO:000562…	Pf03378, Pf03810, Pf08506	108.588	34	0.319959	34	112	195272	17688.6	17536.6	17759.9	17975.1	17738.1	17445.8	17751.9	17685.8	18146.9	17595.4	17948.4	0.0172332	0.0217785	0.0057691	-0.0160093	0.00122386	1.01202	1.01521	1.00401	0.988965	1.00085		0.510529	0.872036	0.54696			0.696018	0.992827	0.685589		2
11483	AT1G18070.3	AT1G18070.2	Symbols: Translation elongation factor EF1A/initiation factor IF2gamma family protein chr1:6214236-6218211 REVERSE LENGTH=543	AT1G18070	[GO:0000288]; GO:0000956; GO:0006402; GO:0006401; GO:0010629; GO:0016071; GO:0016070; GO:0034655; GO:0044265; GO:0010467; GO:0010468; GO:0010605; GO:0044260; GO:0090304; GO:0006139; GO:0019439; GO:0044270; GO:0046700; GO:1901361; GO:0009057; GO:0044248; GO:0043170; GO:0060255; GO:0009892; GO:0044237; GO:0006725; GO:0034641; GO:0044238; GO:0046483; GO:1901360; GO:1901575; GO:0009056; GO:0071704; G…	Pf00009, Pf03143, Pf03144	60.469	34	0.414365	34	113	239518	21112.5	21546.6	21091.9	22769.7	23038.9	21314	21451.8	21494.3	23101	21027.3	21570.1	0.0631778	0.0308002	-0.0262079	-0.057008	0.00616975	1.04476	1.02158	0.981998	0.961256	1.00429		0.509171	0.66333	0.213906			0.695606	0.969476	0.371643		3		ü
11799	AT1G19835.1	AT4G36120.1	Symbols: Plant protein of unknown function (DUF869) chr1:6856212-6859513 REVERSE LENGTH=982	AT1G19835	[GO:0003774]; GO:0017111; GO:0016462; GO:0016818; GO:0016817; GO:0016787; GO:0003824; GO:0003674 [GO:0005515]; GO:0005488; GO:0003674 [GO:0005737]; GO:0044424; GO:0005622; GO:0044464; GO:0005575; GO:0005623 [GO:0005886]; GO:0016020; GO:0044464; GO:0071944; GO:0005575; GO:0005623 [GO:0008017]; GO:0015631; GO:0008092; GO:0005515; GO:0005488; GO:0003674 [GO:0010090]; GO:0000904; GO:0010026; GO:00906…	Pf01576, Pf05911, Pf12128	109.743	34	0.36558	39	69	95559.9	9372.9	8919.87	8055.51	8505.71	8450.56	8936.84	9261.35	9231.59	8460.78	8252.53	8112.27	-0.133608	-0.143944	-0.0105736	0.133371	-0.000236695	0.911549	0.905041	0.992698	1.09685	0.999836		0.00610633	0.804708	0.00849799			0.0880398	0.986117	0.0551625		3		ü
11986	AT5G11040.1		Symbols: TRS120, AtTRS120 TRS120 chr5:3495332-3500610 FORWARD LENGTH=1186	TRS120	[GO:0000911]; GO:1902410; GO:0000281; GO:0032506; GO:1903047; GO:0061640; GO:0000910; GO:0022402; GO:0000278; GO:0051301; GO:0007049; GO:0009987; GO:0008150 [GO:0000919]; GO:0000911; GO:0022607; GO:1903047; GO:1902410; GO:0016043; GO:0044085; GO:0000278; GO:0022402; GO:0000281; GO:0032506; GO:0009987; GO:0071840; GO:0007049; GO:0061640; GO:0000910; GO:0008150; GO:0051301 [GO:0003674] [GO:0005515]…	Pf08626	129.513	34	0.272344	34	72	130095	11206	11855.8	11415.3	12023.3	12233.9	11687.1	11795.8	11571	12324.4	12052.3	11929.7	0.0442977	0.0505643	0.0259009	-0.0246634	0.0196344	1.03118	1.03567	1.01812	0.98305	1.0137		0.159135	0.563309	0.508423			0.376929	0.954832	0.653024		1
12089	AT4G35830.1	AT4G35830.2	Symbols: ACO1 aconitase 1 chr4:16973007-16977949 REVERSE LENGTH=898	ACO1	[GO:0003994]; GO:0016836; GO:0016835; GO:0016829; GO:0003824; GO:0003674 [GO:0005507]; GO:0046914; GO:0046872; GO:0043169; GO:0043167; GO:0005488; GO:0003674 [GO:0005737]; GO:0044424; GO:0005622; GO:0044464; GO:0005575; GO:0005623 [GO:0005739]; GO:0043231; GO:0044444; GO:0043227; GO:0043229; GO:0005737; GO:0044424; GO:0043226; GO:0005622; GO:0044464; GO:0005575; GO:0005623 [GO:0005773]; GO:004323…	Pf00330, Pf00694	98.09	34	0.428731	57	303	402593	35203.7	32345.3	37953.9	36336.9	36359.2	37739.2	37539	38406.2	36111.2	36121.7	38477.1	0.128027	-0.0388278	0.000434357	0.0392621	0.167289	1.0928	0.973446	1.0003	1.02759	1.12295		0.355589	0.992521	0.246216			0.571289	0.999734	0.406748		3		ü			ü
12107	AT4G34490.1		Symbols: ATCAP1, CAP 1, CAP1 cyclase associated protein 1 chr4:16484896-16487355 REVERSE LENGTH=476	CAP1	[GO:0003779]; GO:0008092; GO:0005515; GO:0005488; GO:0003674 [GO:0005829]; GO:0044444; GO:0005737; GO:0044424; GO:0005622; GO:0044464; GO:0005575; GO:0005623 [GO:0005886]; GO:0016020; GO:0044464; GO:0071944; GO:0005575; GO:0005623 [GO:0007010]; GO:0006996; GO:0016043; GO:0009987; GO:0071840; GO:0008150 [GO:0007163]; GO:0009987; GO:0008150 [GO:0007165]; GO:0007154; GO:0009987; GO:0023052; GO:00507…	Pf01213, Pf07986, Pf08603	50.938	34	0.52521	34	99	243864	22371.6	21859.5	22114.4	21701.5	21963	22277	22507.1	23149	21608.2	22101.4	22210.9	-0.0123436	-0.0432986	0.00304153	0.0463401	0.0339965	0.991481	0.970434	1.00211	1.03264	1.02384		0.239802	0.932371	0.152684			0.463999	0.997895	0.297492		1
347	AT5G35360.1	AT5G35360.2; AT5G35360.3	Symbols: CAC2 acetyl Co-enzyme a carboxylase biotin carboxylase subunit chr5:13584300-13588268 FORWARD LENGTH=537	CAC2	[GO:0000166]; GO:0036094; GO:1901265; GO:0005488; GO:0097159; GO:1901363; GO:0003674 [GO:0003824]; GO:0003674 [GO:0003989]; GO:0016421; GO:0016885; GO:0016874; GO:0003824; GO:0003674 [GO:0004075]; GO:0016879; GO:0016874; GO:0003824; GO:0003674 [GO:0005524]; GO:0032559; GO:0035639; GO:0030554; GO:0032555; GO:0043168; GO:1901265; GO:0017076; GO:0032553; GO:0043167; GO:0097159; GO:1901363; GO:000016…	Pf00289, Pf01071, Pf02222, Pf02785, Pf02786, Pf07478, Pf08442, Pf08443, Pf13535, Pf13549, Pf15632	58.35	33	0.534451	33	182	314621	30499.1	29542.4	30157.9	27704.9	28318.9	28299.2	28535	28111.4	26310.1	28895.5	28246.3	-0.0642951	-0.0267089	-0.046639	-0.0199302	-0.0842253	0.956412	0.981657	0.968189	0.98628	0.943291		0.567949	0.43595	0.627479			0.740096	0.926782	0.75001		3		ü			ü
1153	AT5G06110.2		Symbols: DnaJ domain ;Myb-like DNA-binding domain chr5:1841009-1843000 REVERSE LENGTH=663	AT5G06110	[GO:0003677]; GO:0003676; GO:0097159; GO:1901363; GO:0005488; GO:0003674 [GO:0005634]; GO:0043231; GO:0043227; GO:0043229; GO:0043226; GO:0044424; GO:0005575; GO:0005622; GO:0044464; GO:0005623 [GO:0006342]; GO:0006325; GO:0016458; GO:0045814; GO:0045892; GO:0016043; GO:0051276; GO:0009987; GO:0010629; GO:0040029; GO:0006351; GO:0006355; GO:1903507; GO:2000113; GO:0071840; GO:0006996; GO:0008150;…	Pf00226, Pf00249	75.587	33	0.555053	41	99	143966	13281.9	13034.8	11891.7	13124.5	13524.1	13050.7	13705.2	13377.5	14052.8	12376.1	12546.8	-0.0366658	-0.0443087	0.015996	0.0603047	0.0236389	0.974905	0.969754	1.01115	1.04269	1.01652		0.473497	0.837128	0.31528			0.668358	0.990591	0.478715		2			ü
1274	AT5G50920.1		Symbols: CLPC, ATHSP93-V, HSP93-V, DCA1, CLPC1 CLPC homologue 1 chr5:20715710-20719800 REVERSE LENGTH=929	CLPC1	[GO:0000166]; GO:0036094; GO:1901265; GO:0005488; GO:0097159; GO:1901363; GO:0003674 [GO:0003723]; GO:0003676; GO:0097159; GO:1901363; GO:0005488; GO:0003674 [GO:0003724]; GO:0004386; GO:0140098; GO:0017111; GO:0003824; GO:0016462; GO:0003674; GO:0016818; GO:0016817; GO:0016787 [GO:0004176]; GO:0042623; GO:0070011; GO:0016887; GO:0008233; GO:0017111; GO:0016787; GO:0140096; GO:0016462; GO:0003824…	Pf00004, Pf00910, Pf02151, Pf02861, Pf06309, Pf07724, Pf07728, Pf10431, Pf13177, Pf13191, Pf13401	103.388	33	0.544672	79	468	325319	30953.1	32687.4	30258.6	28411.1	28666.8	30038.5	29360.1	28862.6	27566.6	29219.4	29294.5	-0.128348	-0.0364644	-0.0209018	0.0155626	-0.112785	0.914878	0.975042	0.985616	1.01085	0.924801		0.390636	0.668888	0.682487			0.600385	0.970289	0.789796		4		ü
1293	AT1G47550.2	AT1G47560.1; AT1G47550.1	Symbols: SEC3A exocyst complex component sec3A chr1:17457171-17463896 FORWARD LENGTH=888	SEC3A	[GO:0000145]; GO:0043234; GO:0044448; GO:0099023; GO:0032991; GO:0005938; GO:0044444; GO:0005575; GO:0071944; GO:0099568; GO:0005737; GO:0044424; GO:0044464; GO:0005622; GO:0005623 [GO:0005515]; GO:0005488; GO:0003674 [GO:0005546]; GO:1902936; GO:1901981; GO:0035091; GO:0005543; GO:0008289; GO:0043168; GO:0005488; GO:0043167; GO:0003674 [GO:0005829]; GO:0044444; GO:0005737; GO:0044424; GO:0005622…	Pf04129, Pf09763, Pf15277	100.1	33	0.338964	33	62	137390	12203.1	12021	12604.4	12625.3	13078.7	12057.1	12267.7	12291.1	12731.2	12896.7	12613.9	0.0760818	0.0626761	-0.00235873	-0.0650348	0.011047	1.05415	1.0444	0.998366	0.955922	1.00769		0.0853686	0.95003	0.0653611			0.280946	0.998017	0.175654		1
1510	AT5G49810.1		Symbols: MMT methionine S-methyltransferase chr5:20239418-20246046 FORWARD LENGTH=1071	MMT	[GO:0001887]; GO:0044237; GO:0008152; GO:0009987; GO:0008150 [GO:0003824]; GO:0003674 [GO:0005737]; GO:0044424; GO:0005622; GO:0044464; GO:0005575; GO:0005623 [GO:0005829]; GO:0044444; GO:0005737; GO:0044424; GO:0005622; GO:0044464; GO:0005575; GO:0005623 [GO:0008152]; GO:0008150 [GO:0008168]; GO:0016741; GO:0016740; GO:0003824; GO:0003674 [GO:0008757]; GO:0008168; GO:0016741; GO:0016740; GO:0003…	Pf00155, Pf02475, Pf05175, Pf06325, Pf08241, Pf08242, Pf12847, Pf13489, Pf13659, Pf13847	118.641	33	0.309057	33	113	210302	18208.8	18769.4	18863.2	19520.5	19635.7	19469.6	18951.9	19264.9	19382.5	18475.2	19760.4	0.0648387	-0.00219455	-0.0103642	-0.00816962	0.0566691	1.04597	0.99848	0.992842	0.994353	1.04006		0.956068	0.816986	0.791835			0.977211	0.986929	0.866452		1		ü
2046	AT2G16640.1		Symbols: ATTOC132, TOC132 multimeric translocon complex in the outer envelope membrane 132 chr2:7211489-7215109 REVERSE LENGTH=1206	TOC132	[GO:0000166]; GO:0036094; GO:1901265; GO:0005488; GO:0097159; GO:1901363; GO:0003674 [GO:0004888]; GO:0038023; GO:0099600; GO:0004871; GO:0004872; GO:0003674; GO:0060089 [GO:0005515]; GO:0005488; GO:0003674 [GO:0005525]; GO:0032550; GO:0032561; GO:0035639; GO:0001883; GO:0032549; GO:0019001; GO:0032555; GO:0043168; GO:1901265; GO:0001882; GO:0017076; GO:0032553; GO:0043167; GO:0097159; GO:1901363…	Pf00735, Pf01926, Pf04548, Pf11886	132.196	33	0.389718	41	72	92213.2	8296.59	7977.49	8219	8674.93	8597.91	8296.41	8279.72	8328.38	8970.75	8227.41	8344.65	0.062374	0.0354706	0.00223872	-0.0332319	0.0291421	1.04418	1.02489	1.00155	0.977229	1.02041		0.437882	0.965549	0.327309			0.638681	0.998846	0.491386		6		ü			ü
2086	AT4G04640.1		Symbols: ATPC1 ATPase, F1 complex, gamma subunit protein chr4:2350761-2351882 REVERSE LENGTH=373	ATPC1	[GO:0006754]; GO:0009152; GO:0009168; GO:0009206; GO:0046034; GO:0006164; GO:0009150; GO:0009260; GO:0009127; GO:0009156; GO:0009167; GO:0009145; GO:0009201; GO:0009205; GO:0006163; GO:0009165; GO:0072522; GO:0009259; GO:0046390; GO:0009124; GO:0009126; GO:0009161; GO:0009142; GO:0009144; GO:0009199; GO:0009117; GO:0072521; GO:1901293; GO:0018130; GO:0019438; GO:0044271; GO:1901362; GO:1901566; G…	Pf00231	40.886	33	0.533512	33	184	372428	35098.6	40319.3	36005.5	34925.5	34572.2	32767.9	31793.3	30353.5	31370.2	33213.3	32008.7	-0.0974055	0.0255829	-0.127497	-0.15308	-0.250485	0.934712	1.01789	0.915418	0.899329	0.840614		0.578503	0.0210238	0.00784689			0.748184	0.797129	0.0525164		3		ü		ü
2511	AT5G12370.1	AT5G12370.3	Symbols: SEC10 exocyst complex component sec10 chr5:4003002-4008445 REVERSE LENGTH=825	SEC10	[GO:0000145]; GO:0043234; GO:0044448; GO:0099023; GO:0032991; GO:0005938; GO:0044444; GO:0005575; GO:0071944; GO:0099568; GO:0005737; GO:0044424; GO:0044464; GO:0005622; GO:0005623 [GO:0003674] [GO:0005515]; GO:0005488; GO:0003674 [GO:0005576]; GO:0005575 [GO:0005737]; GO:0044424; GO:0005622; GO:0044464; GO:0005575; GO:0005623 [GO:0005829]; GO:0044444; GO:0005737; GO:0044424; GO:0005622; GO:00444…	Pf07393	89.639	33	0.398788	33	73	178468	16165.7	15908.3	16339.9	16229.8	16184.1	16251	15993.8	16049.9	16218.6	16856.4	16270.2	0.0191839	0.0308585	0.0171842	-0.0136743	0.00550956	1.01339	1.02162	1.01198	0.990566	1.00383		0.380482	0.64642	0.599404			0.592906	0.967917	0.72644		1
2807	AT5G47010.1		Symbols: UPF1, LBA1, ATUPF1 RNA helicase, putative chr5:19072009-19078856 FORWARD LENGTH=1254	LBA1	[GO:0000166]; GO:0036094; GO:1901265; GO:0005488; GO:0097159; GO:1901363; GO:0003674 [GO:0000184]; GO:0000956; GO:0006402; GO:0006401; GO:0010629; GO:0016071; GO:0016070; GO:0034655; GO:0044265; GO:0010467; GO:0010468; GO:0010605; GO:0044260; GO:0090304; GO:0006139; GO:0019439; GO:0044270; GO:0046700; GO:1901361; GO:0009057; GO:0044248; GO:0043170; GO:0060255; GO:0009892; GO:0044237; GO:0006725; …	Pf04851, Pf09416, Pf13086, Pf13087, Pf13245, Pf13604	136.783	33	0.321372	33	76	145693	13163.1	12981.2	13054.7	13797.9	13298.4	13531.9	13378.9	12796	13790.6	12891.5	13008.5	0.0336246	-0.000820699	-0.0169005	-0.0160798	0.0175448	1.02358	0.999431	0.988354	0.988916	1.01224		0.98538	0.72251	0.67836			0.992824	0.974633	0.787392		6		ü	ü		ü
3019	AT4G34350.1		Symbols: CLB6, ISPH, HDR 4-hydroxy-3-methylbut-2-enyl diphosphate reductase chr4:16428681-16431038 REVERSE LENGTH=466	HDR	[GO:0008299]; GO:0006720; GO:0008610; GO:0044249; GO:0044255; GO:0006629; GO:1901576; GO:0009058; GO:0044237; GO:0044238; GO:0071704; GO:0008152; GO:0009987; GO:0008150 [GO:0009507]; GO:0009536; GO:0043231; GO:0044444; GO:0043227; GO:0043229; GO:0005737; GO:0044424; GO:0043226; GO:0005622; GO:0044464; GO:0005575; GO:0005623 [GO:0009536]; GO:0043231; GO:0044444; GO:0043227; GO:0043229; GO:0005737;…	Pf02401	52.748	33	0.56867	33	86	207638	21064.2	20005.7	18244.9	17073.7	16662.3	20878	20768.2	20761.4	16115.7	17519.3	18544.3	-0.245655	-0.260627	0.00417977	0.264807	0.0191516	0.843432	0.834725	1.0029	1.20148	1.01336		0.00354331	0.952298	0.000674901			0.0709937	0.998017	0.0147705		2		ü			ü
3492	AT3G25690.2	AT3G25690.3	Symbols: CHUP1 Hydroxyproline-rich glycoprotein family protein chr3:9354061-9357757 FORWARD LENGTH=1004	CHUP1	[GO:0003774]; GO:0017111; GO:0016462; GO:0016818; GO:0016817; GO:0016787; GO:0003824; GO:0003674 [GO:0005623]; GO:0005575 [GO:0005634]; GO:0043231; GO:0043227; GO:0043229; GO:0043226; GO:0044424; GO:0005575; GO:0005622; GO:0044464; GO:0005623 [GO:0006914]; GO:0044248; GO:0061919; GO:0009056; GO:0044237; GO:0009987; GO:0008152; GO:0008150 [GO:0007094]; GO:0071173; GO:0071174; GO:0031577; GO:000709…	Pf01576, Pf04111, Pf04849, Pf05557, Pf05622, Pf09726, Pf10146, Pf10186, Pf10211	111.843	33	0.37251	33	56	119100	12365	13991.8	11245.6	8854.86	8432.29	11660.6	11634.1	11170.8	7935.92	11181.9	10626.7	-0.479455	-0.228136	0.055809	0.283945	-0.19551	0.717249	0.853737	1.03944	1.21752	0.873264		0.131041	0.753936	0.0434379			0.340961	0.977985	0.139337		2		ü
4764	AT5G48300.1		Symbols: ADG1, APS1 ADP glucose pyrophosphorylase 1 chr5:19570326-19572557 FORWARD LENGTH=520	ADG1	[GO:0000166]; GO:0036094; GO:1901265; GO:0005488; GO:0097159; GO:1901363; GO:0003674 [GO:0003677]; GO:0003676; GO:0097159; GO:1901363; GO:0005488; GO:0003674 [GO:0003824]; GO:0003674 [GO:0005524]; GO:0032559; GO:0035639; GO:0030554; GO:0032555; GO:0043168; GO:1901265; GO:0017076; GO:0032553; GO:0043167; GO:0097159; GO:1901363; GO:0000166; GO:0097367; GO:0005488; GO:0036094; GO:0003674 [GO:0005634…	Pf00483	56.615	33	0.511538	33	133	324269	31064.4	30445.3	31659.1	27550.2	26998.7	30893	29792.2	29629.2	25140.9	30620.7	30474.9	-0.10155	-0.0723544	-0.00180281	0.0705516	-0.0309982	0.932031	0.951085	0.998751	1.05012	0.978743		0.418629	0.986681	0.329637			0.623439	0.999399	0.494313		3		ü	ü
4796	AT2G46560.1		Symbols: transducin family protein / WD-40 repeat family protein chr2:19115570-19125856 REVERSE LENGTH=2513	AT2G46560	[GO:0000166]; GO:0036094; GO:1901265; GO:0005488; GO:0097159; GO:1901363; GO:0003674 [GO:0005515]; GO:0005488; GO:0003674 [GO:0007035]; GO:0051452; GO:0045851; GO:0051453; GO:0006885; GO:0030641; GO:0055067; GO:0030004; GO:0055080; GO:0098771; GO:0030003; GO:0050801; GO:0006873; GO:0048878; GO:0055082; GO:0042592; GO:0019725; GO:0065008; GO:0009987; GO:0065007; GO:0008150 [GO:0016021]; GO:0031224…	Pf00400, Pf12234	275.343	33	0.16355	33	43	83615.8	7235.78	7119.47	7476.03	7595.57	7435.67	7449.12	7777.24	7452.49	7780.29	8498.46	7795.66	0.0638381	0.0852149	0.0959341	0.0107192	0.0745573	1.04524	1.06085	1.06876	1.00746	1.05304		0.125042	0.0945923	0.735233			0.333038	0.821282	0.826589		2
5286	AT5G47480.1		Symbols: RGPR-related chr5:19257420-19263132 FORWARD LENGTH=1350	AT5G47480	[GO:0000139]; GO:0044431; GO:0098588; GO:0098791; GO:0005794; GO:0044444; GO:0044446; GO:0031090; GO:0031984; GO:0012505; GO:0043231; GO:0005737; GO:0044424; GO:0043229; GO:0044422; GO:0016020; GO:0043227; GO:0044464; GO:0005622; GO:0043226; GO:0005575; GO:0005623 [GO:0003674] [GO:0005634]; GO:0043231; GO:0043227; GO:0043229; GO:0043226; GO:0044424; GO:0005575; GO:0005622; GO:0044464; GO:0005623 …	Pf12931, Pf12932	145.789	33	0.257778	37	68	101546	8247.33	8607.44	9019.6	10101.4	10053.9	8602.79	8681.34	8633.51	10415.3	9760.83	9423.11	0.204986	0.19039	0.0215369	-0.168853	0.0361335	1.15268	1.14107	1.01504	0.88955	1.02536		0.00556003	0.752374	0.0161037			0.0853215	0.977586	0.0785215		0
5606	AT3G24503.1		Symbols: ALDH2C4, ALDH1A, REF1 aldehyde dehydrogenase 2C4 chr3:8919732-8923029 REVERSE LENGTH=501	ALDH2C4	[GO:0004028]; GO:0016620; GO:0016903; GO:0016491; GO:0003824; GO:0003674 [GO:0004029]; GO:0016620; GO:0016903; GO:0016491; GO:0003824; GO:0003674 [GO:0005737]; GO:0044424; GO:0005622; GO:0044464; GO:0005575; GO:0005623 [GO:0005829]; GO:0044444; GO:0005737; GO:0044424; GO:0005622; GO:0044464; GO:0005575; GO:0005623 [GO:0008152]; GO:0008150 [GO:0009699]; GO:0009698; GO:0019438; GO:0044550; GO:19013…	Pf00171	54.325	33	0.532934	33	115	252027	23272.6	23290.3	23889.1	22765.6	22539.4	22582.8	22848.6	23541	21084	23269.9	22943.6	-0.0139592	-0.0366003	-0.0409835	-0.00438325	-0.0183425	0.990371	0.97495	0.971992	0.996966	0.987366		0.479244	0.473506	0.905239			0.67175	0.934873	0.942488		1		ü
6092	AT3G07770.1		Symbols: Hsp89.1, AtHsp90.6, AtHsp90-6 HEAT SHOCK PROTEIN 89.1 chr3:2479611-2483970 FORWARD LENGTH=799	Hsp89.1	[GO:0000166]; GO:0036094; GO:1901265; GO:0005488; GO:0097159; GO:1901363; GO:0003674 [GO:0005524]; GO:0032559; GO:0035639; GO:0030554; GO:0032555; GO:0043168; GO:1901265; GO:0017076; GO:0032553; GO:0043167; GO:0097159; GO:1901363; GO:0000166; GO:0097367; GO:0005488; GO:0036094; GO:0003674 [GO:0005618]; GO:0030312; GO:0044464; GO:0071944; GO:0005575; GO:0005623 [GO:0005739]; GO:0043231; GO:0044444…	Pf00183, Pf02518, Pf13589	90.51	33	0.414268	43	174	275141	23950.9	24956	23076.4	26641.5	27801.7	23928.4	24287.2	24985.7	29178.3	22400.2	23934.7	0.0753534	0.0358303	-0.0425853	-0.0784155	-0.00306215	1.05362	1.02515	0.970914	0.947097	0.99788		0.730346	0.737579	0.325948			0.853704	0.976053	0.490205		2
6302	AT5G14740.2	AT5G14740.5; AT5G14740.4; AT5G14740.3; AT5G14740.1	Symbols: CA2, CA18, BETA CA2 carbonic anhydrase 2 chr5:4760536-4762382 FORWARD LENGTH=259	CA2	[GO:0004089]; GO:0016836; GO:0016835; GO:0016829; GO:0003824; GO:0003674 [GO:0005737]; GO:0044424; GO:0005622; GO:0044464; GO:0005575; GO:0005623 [GO:0005829]; GO:0044444; GO:0005737; GO:0044424; GO:0005622; GO:0044464; GO:0005575; GO:0005623 [GO:0008270]; GO:0046914; GO:0046872; GO:0043169; GO:0043167; GO:0005488; GO:0003674 [GO:0009507]; GO:0009536; GO:0043231; GO:0044444; GO:0043227; GO:004322…	Pf00484	28.326	33	0.861004	51	387	441120	42043.5	51696.8	39608.4	41630.9	41796	39052.7	38092.7	36409	35587.5	37752.4	37450.3	-0.185372	-0.0354382	-0.151303	-0.115865	-0.301236	0.879422	0.975735	0.900437	0.922829	0.811557		0.445191	0.0149021	0.0282867			0.644553	0.797129	0.107887		2		ü			ü
6872	AT5G13530.1	AT5G13530.2	Symbols: KEG protein kinases;ubiquitin-protein ligases chr5:4345618-4354369 FORWARD LENGTH=1625	KEG	[GO:0000166]; GO:0036094; GO:1901265; GO:0005488; GO:0097159; GO:1901363; GO:0003674 [GO:0004672]; GO:0016301; GO:0016773; GO:0140096; GO:0016772; GO:0003824; GO:0016740; GO:0003674 [GO:0004674]; GO:0004672; GO:0016301; GO:0016773; GO:0140096; GO:0016772; GO:0003824; GO:0016740; GO:0003674 [GO:0004842]; GO:0019787; GO:0016740; GO:0140096; GO:0003824; GO:0003674 [GO:0005515]; GO:0005488; GO:000367…	Pf00023, Pf00069, Pf00097, Pf07714, Pf12796, Pf13445, Pf13606, Pf13637, Pf13639, Pf13857, Pf13920, Pf13923, Pf14634, Pf15227	178.102	33	0.217846	33	52	104742	9234.21	9070.07	9418.22	10021.6	9932.31	9240.12	9309.12	9268.01	10309.4	9452.48	9486.73	0.0968244	0.0712228	-0.00671383	-0.0779367	0.0188878	1.06942	1.05061	0.995357	0.947412	1.01318		0.157551	0.902047	0.0589961			0.375209	0.995464	0.165216		4		ü			ü
6948	AT5G03630.1		Symbols: ATMDAR2 Pyridine nucleotide-disulphide oxidoreductase family protein chr5:922378-924616 REVERSE LENGTH=435	ATMDAR2	[GO:0005737]; GO:0044424; GO:0005622; GO:0044464; GO:0005575; GO:0005623 [GO:0005829]; GO:0044444; GO:0005737; GO:0044424; GO:0005622; GO:0044464; GO:0005575; GO:0005623 [GO:0009570]; GO:0009532; GO:0044434; GO:0044435; GO:0009507; GO:0009536; GO:0044444; GO:0044446; GO:0043231; GO:0005737; GO:0044424; GO:0043229; GO:0044422; GO:0043227; GO:0005622; GO:0044464; GO:0043226; GO:0005575; GO:0005623 …	Pf00070, Pf07992	47.45	33	0.629885	38	158	267177	24823.1	21669	25422	25012.6	23649.5	24375.9	24380.8	26311.4	23319.6	23493.7	24719.4	0.0898546	-0.0691451	-0.0503619	0.0187831	0.108638	1.06426	0.953203	0.965694	1.0131	1.07821		0.189978	0.325983	0.701582			0.412253	0.904233	0.803098		2		ü
6980	AT5G57110.1		Symbols: ACA8, AT-ACA8 autoinhibited Ca2+ -ATPase, isoform 8 chr5:23109729-23116857 REVERSE LENGTH=1074	ACA8	[GO:0000166]; GO:0036094; GO:1901265; GO:0005488; GO:0097159; GO:1901363; GO:0003674 [GO:0005388]; GO:0015085; GO:0015662; GO:0019829; GO:0046873; GO:0072509; GO:0042625; GO:0008324; GO:0022890; GO:0022853; GO:0042626; GO:0015075; GO:0022804; GO:0015405; GO:0016820; GO:0043492; GO:0022891; GO:0022857; GO:0015399; GO:0016817; GO:0042623; GO:0022892; GO:0005215; GO:0016787; GO:0016887; GO:0003674; …	Pf00122, Pf00689, Pf00690, Pf00702, Pf08282, Pf12515, Pf12710, Pf13246	116.101	33	0.290503	39	85	159954	15376.9	14429.1	15041.5	13410.3	12985	15176	15640	15407.9	12982.7	14739	14765.5	-0.11183	-0.124081	0.0364406	0.160522	0.0486917	0.925413	0.917588	1.02558	1.11769	1.03433		0.0794197	0.667808	0.0365359			0.271149	0.970289	0.126117		5		ü			ü
7429	AT5G22650.1	AT5G22650.2	Symbols: HD2B, HDT02, HDT2, ATHD2B, HDA4, HD2, ATHD2 histone deacetylase 2B chr5:7534120-7536054 FORWARD LENGTH=306	HD2B	[GO:0004407]; GO:0016811; GO:0033558; GO:0016810; GO:0019213; GO:0140096; GO:0016787; GO:0003824; GO:0003674 [GO:0005618]; GO:0030312; GO:0044464; GO:0071944; GO:0005575; GO:0005623 [GO:0005634]; GO:0043231; GO:0043227; GO:0043229; GO:0043226; GO:0044424; GO:0005575; GO:0005622; GO:0044464; GO:0005623 [GO:0005730]; GO:0031981; GO:0043232; GO:0044428; GO:0070013; GO:0043228; GO:0043229; GO:0005634…		32.329	33	0.539216	33	161	254973	22651.2	22611.1	21272.9	22963.5	22814.5	23307.2	23845.9	24155.8	26224.7	22708.5	22418.1	-0.018871	-0.00268766	0.0868376	0.0895253	0.0706543	0.987005	0.998139	1.06204	1.06402	1.05019		0.969326	0.288666	0.0664958			0.9845	0.887996	0.177602		1		ü
7453	AT3G03960.1		Symbols: TCP-1/cpn60 chaperonin family protein chr3:1024432-1027604 FORWARD LENGTH=549	AT3G03960	[GO:0000166]; GO:0036094; GO:1901265; GO:0005488; GO:0097159; GO:1901363; GO:0003674 [GO:0005515]; GO:0005488; GO:0003674 [GO:0005524]; GO:0032559; GO:0035639; GO:0030554; GO:0032555; GO:0043168; GO:1901265; GO:0017076; GO:0032553; GO:0043167; GO:0097159; GO:1901363; GO:0000166; GO:0097367; GO:0005488; GO:0036094; GO:0003674 [GO:0005737]; GO:0044424; GO:0005622; GO:0044464; GO:0005575; GO:0005623…	Pf00118	58.902	33	0.550091	33	124	265393	24200	23634.2	24181.2	23828.3	24100.5	24283.5	24150.4	24164.5	24984.1	23856.8	24009.6	0.00726889	0.00470509	0.0144634	0.00975826	0.0170271	1.00505	1.00327	1.01008	1.00679	1.01187		0.892419	0.708926	0.703167			0.944949	0.974292	0.804526		2
7917	AT5G20960.1		Symbols: AAO1, AO1, ATAO, AT-AO1, AOalpha, AtAO1 aldehyde oxidase 1 chr5:7116783-7122338 FORWARD LENGTH=1368	AO1	[GO:0003824]; GO:0003674 [GO:0004031]; GO:0016623; GO:0016903; GO:0016491; GO:0003824; GO:0003674 [GO:0004854]; GO:0016726; GO:0016725; GO:0016491; GO:0003824; GO:0003674 [GO:0005506]; GO:0046914; GO:0046872; GO:0043169; GO:0043167; GO:0005488; GO:0003674 [GO:0005737]; GO:0044424; GO:0005622; GO:0044464; GO:0005575; GO:0005623 [GO:0005829]; GO:0044444; GO:0005737; GO:0044424; GO:0005622; GO:00444…	Pf00941, Pf01315, Pf01799, Pf02738, Pf03450	149.459	33	0.239035	35	69	141033	12362.5	11180.1	12539.1	12466.2	12336.7	12985.4	13565.5	13880.4	12591.2	13279.9	13846.5	0.0823462	-0.0262332	0.0879279	0.114161	0.196507	1.05874	0.981981	1.06284	1.08235	1.14592		0.611974	0.108595	0.0156376			0.773456	0.830755	0.0771813		3		ü			ü
7926	AT1G50480.1	AT2G12280.1	Symbols: THFS 10-formyltetrahydrofolate synthetase chr1:18702064-18704687 FORWARD LENGTH=634	THFS	[GO:0000166]; GO:0036094; GO:1901265; GO:0005488; GO:0097159; GO:1901363; GO:0003674 [GO:0004329]; GO:0016879; GO:0016874; GO:0003824; GO:0003674 [GO:0004477]; GO:0019238; GO:0016814; GO:0016810; GO:0016787; GO:0003824; GO:0003674 [GO:0004488]; GO:0016646; GO:0016645; GO:0016491; GO:0003824; GO:0003674 [GO:0005507]; GO:0046914; GO:0046872; GO:0043169; GO:0043167; GO:0005488; GO:0003674 [GO:000552…	Pf01268	67.759	33	0.451104	33	153	293620	26925.8	26450.3	28155.8	26136.4	25632.6	27338.2	26754.3	27241.4	25266.3	26659.8	27058.7	-0.00364689	-0.042837	-0.0164968	0.0263401	0.0226932	0.997475	0.970744	0.98863	1.01843	1.01585		0.30879	0.767412	0.558111			0.526493	0.980024	0.693536		3		ü			ü
8083	AT3G20050.1		Symbols: ATTCP-1, TCP-1 T-complex protein 1 alpha subunit chr3:6998544-7002266 REVERSE LENGTH=545	TCP-1	[GO:0000166]; GO:0036094; GO:1901265; GO:0005488; GO:0097159; GO:1901363; GO:0003674 [GO:0005524]; GO:0032559; GO:0035639; GO:0030554; GO:0032555; GO:0043168; GO:1901265; GO:0017076; GO:0032553; GO:0043167; GO:0097159; GO:1901363; GO:0000166; GO:0097367; GO:0005488; GO:0036094; GO:0003674 [GO:0005737]; GO:0044424; GO:0005622; GO:0044464; GO:0005575; GO:0005623 [GO:0005829]; GO:0044444; GO:0005737…	Pf00118	59.192	33	0.466055	33	121	230976	21093.9	20780.1	20650.2	20488.6	21130.7	21222.1	21213.1	21272.5	21153.6	20727.7	21243.9	-0.0125772	-0.0133347	0.0197345	0.0330692	0.020492	0.99132	0.9908	1.01377	1.02319	1.01431		0.671986	0.595819	0.254807			0.815028	0.963335	0.415473		3		ü
8334	AT2G27600.1		Symbols: SKD1, VPS4, ATSKD1 AAA-type ATPase family protein chr2:11781226-11783730 FORWARD LENGTH=435	SKD1	[GO:0000166]; GO:0036094; GO:1901265; GO:0005488; GO:0097159; GO:1901363; GO:0003674 [GO:0003678]; GO:0004386; GO:0140097; GO:0017111; GO:0003824; GO:0016462; GO:0003674; GO:0016818; GO:0016817; GO:0016787 [GO:0003723]; GO:0003676; GO:0097159; GO:1901363; GO:0005488; GO:0003674 [GO:0003724]; GO:0004386; GO:0140098; GO:0017111; GO:0003824; GO:0016462; GO:0003674; GO:0016818; GO:0016817; GO:0016787…	Pf00004, Pf00910, Pf01057, Pf01078, Pf04212, Pf06068, Pf07724, Pf07728, Pf09336, Pf13191, Pf13207, Pf13401, Pf13479	48.563	33	0.632184	33	111	226149	20402.5	20413.6	20765.8	21223.9	21015	19982.4	20178.7	20055.7	21226.5	20348	20536.7	0.0413036	0.0444606	-0.0207876	-0.0652481	-0.0239445	1.02904	1.0313	0.985694	0.955781	0.98354		0.220785	0.589445	0.0419132			0.444758	0.96067	0.136948		4		ü
8443	AT1G54490.1		Symbols: AIN1, EIN5, XRN4, ATXRN4 exoribonuclease 4 chr1:20350300-20356650 FORWARD LENGTH=947	XRN4	[GO:0000175]; GO:0008408; GO:0016896; GO:0004527; GO:0004532; GO:0016796; GO:0004518; GO:0004540; GO:0016788; GO:0140098; GO:0016787; GO:0003824; GO:0003674 [GO:0000291]; GO:0000956; GO:0006402; GO:0006401; GO:0010629; GO:0016071; GO:0016070; GO:0034655; GO:0044265; GO:0010467; GO:0010468; GO:0010605; GO:0044260; GO:0090304; GO:0006139; GO:0019439; GO:0044270; GO:0046700; GO:1901361; GO:0009057; …	Pf00098, Pf03159	107.709	33	0.390707	34	57	107302	9537.98	9317.31	9663.08	9885.86	9854.95	9598.18	9675.46	9803.18	10074.4	9988.23	9903.7	0.056101	0.043495	0.0273756	-0.0161194	0.0399816	1.03965	1.03061	1.01916	0.988889	1.0281		0.19825	0.449418	0.562284			0.421417	0.930273	0.696479		4		ü			ü
9114	AT5G14950.1		Symbols: GMII, ATGMII golgi alpha-mannosidase II chr5:4837484-4841792 REVERSE LENGTH=1173	GMII	[GO:0000139]; GO:0044431; GO:0098588; GO:0098791; GO:0005794; GO:0044444; GO:0044446; GO:0031090; GO:0031984; GO:0012505; GO:0043231; GO:0005737; GO:0044424; GO:0043229; GO:0044422; GO:0016020; GO:0043227; GO:0044464; GO:0005622; GO:0043226; GO:0005575; GO:0005623 [GO:0003824]; GO:0003674 [GO:0004553]; GO:0016798; GO:0016787; GO:0003824; GO:0003674 [GO:0004559]; GO:0015923; GO:0004553; GO:0016798…	Pf01074, Pf07748, Pf09261	134.641	33	0.317988	33	63	111373	10478.3	10438.5	10061.5	10190	10007.3	10029.9	10244.3	10493.7	10237.7	9360.9	9831.39	-0.0523152	-0.0648586	-0.0409888	0.0238699	-0.0284454	0.964387	0.956039	0.971989	1.01668	0.980476		0.196331	0.39994	0.444425			0.419707	0.920908	0.599885		3		ü			ü
9855	AT3G62240.1		Symbols: RING/U-box superfamily protein chr3:23033592-23036653 REVERSE LENGTH=812	AT3G62240	[GO:0003676]; GO:0097159; GO:1901363; GO:0005488; GO:0003674 [GO:0003729]; GO:0003723; GO:0003676; GO:0097159; GO:1901363; GO:0005488; GO:0003674 [GO:0005634]; GO:0043231; GO:0043227; GO:0043229; GO:0043226; GO:0044424; GO:0005575; GO:0005622; GO:0044464; GO:0005623 [GO:0008270]; GO:0046914; GO:0046872; GO:0043169; GO:0043167; GO:0005488; GO:0003674 [GO:0046872]; GO:0043169; GO:0043167; GO:000548…	Pf13920	90.168	33	0.475369	34	68	114994	10284.8	10088	10452.4	10475.4	10565.8	10130.4	10255.1	10256.8	10776	11259.2	10449.9	0.0435104	0.083604	0.0440601	-0.0395438	0.00396659	1.03062	1.05966	1.03101	0.972963	1.00275		0.073962	0.330444	0.15947			0.262495	0.905301	0.30624		2					ü
10268	AT5G28740.1		Symbols: Tetratricopeptide repeat (TPR)-like superfamily protein chr5:10780774-10783772 FORWARD LENGTH=917	AT5G28740	[GO:0000349]; GO:0000393; GO:0022618; GO:0000398; GO:0022613; GO:0034622; GO:0071826; GO:0000377; GO:0006397; GO:0044085; GO:0065003; GO:0043933; GO:0000375; GO:0006396; GO:0016071; GO:0071840; GO:0022607; GO:0016043; GO:0008380; GO:0010467; GO:0016070; GO:0008150; GO:0009987; GO:0043170; GO:0044260; GO:0090304; GO:0071704; GO:0044237; GO:0006139; GO:0008152; GO:0006725; GO:0034641; GO:0044238; G…		106.984	33	0.343511	33	79	170528	15426.4	15127.3	15442.2	15671.7	15692.1	15105.1	15346.2	15335.6	16008.8	15984.6	15387.7	0.0304126	0.0491757	0.017418	-0.0317576	-0.00134509	1.0213	1.03467	1.01215	0.978228	0.999068		0.186745	0.648044	0.256669			0.409093	0.967917	0.417487		1
10634	AT1G54010.1		Symbols: GDSL-like Lipase/Acylhydrolase superfamily protein chr1:20158854-20160747 REVERSE LENGTH=386	AT1G54010	[GO:0005576]; GO:0005575 [GO:0005773]; GO:0043231; GO:0044444; GO:0043227; GO:0043229; GO:0005737; GO:0044424; GO:0043226; GO:0005622; GO:0044464; GO:0005575; GO:0005623 [GO:0005774]; GO:0044437; GO:0098588; GO:0098805; GO:0005773; GO:0044444; GO:0044446; GO:0031090; GO:0016020; GO:0043231; GO:0005737; GO:0044424; GO:0043229; GO:0044422; GO:0043227; GO:0005575; GO:0005622; GO:0044464; GO:0043226;…	Pf00657	43.116	33	0.593264	38	364	534377	46760.4	47071.9	47701.7	48046.9	48719.2	52089.5	50289.5	51522	47153.3	47063.4	47958.8	0.0375805	-0.114227	-0.0230706	0.091156	0.128736	1.02639	0.923877	0.984136	1.06522	1.09334		0.0117211	0.520467	0.0175716			0.11606	0.947743	0.081896		1		ü
10819	AT5G17380.1		Symbols: Thiamine pyrophosphate dependent pyruvate decarboxylase family protein chr5:5724920-5726720 REVERSE LENGTH=572	AT5G17380	[GO:0000287]; GO:0046872; GO:0043169; GO:0043167; GO:0005488; GO:0003674 [GO:0003824]; GO:0003674 [GO:0004737]; GO:0016831; GO:0016830; GO:0016829; GO:0003824; GO:0003674 [GO:0005829]; GO:0044444; GO:0005737; GO:0044424; GO:0005622; GO:0044464; GO:0005575; GO:0005623 [GO:0009507]; GO:0009536; GO:0043231; GO:0044444; GO:0043227; GO:0043229; GO:0005737; GO:0044424; GO:0043226; GO:0005622; GO:004446…	Pf00205, Pf02552, Pf02775, Pf02776	61.432	33	0.515734	33	115	230048	18921.2	17984.1	20601	22725.7	22716.3	19912.9	19984.9	20208.5	23806.9	21241	21945.8	0.253561	0.154867	0.0204715	-0.134395	0.119166	1.19215	1.11332	1.01429	0.911052	1.08611		0.0204581	0.763666	0.0276393			0.14565	0.979571	0.106298		2		ü			ü
11776	AT1G06680.1	AT2G30790.1; AT1G06680.2	Symbols: PSBP-1, OEE2, PSII-P, OE23 photosystem II subunit P-1 chr1:2047940-2049186 FORWARD LENGTH=263	PSBP-1	[GO:0005509]; GO:0046872; GO:0043169; GO:0043167; GO:0005488; GO:0003674 [GO:0008266]; GO:0008187; GO:0003727; GO:0003723; GO:0003676; GO:0097159; GO:1901363; GO:0005488; GO:0003674 [GO:0009507]; GO:0009536; GO:0043231; GO:0044444; GO:0043227; GO:0043229; GO:0005737; GO:0044424; GO:0043226; GO:0005622; GO:0044464; GO:0005575; GO:0005623 [GO:0009523]; GO:0009521; GO:0034357; GO:0044436; GO:0098796…	Pf01789	28.078	33	0.589354	33	249	420612	40871.3	45823.7	43667	35693.3	35919.4	38742	36187.8	33960.5	29502.5	41667.4	38577.3	-0.177937	-0.00191683	-0.079817	-0.0779001	-0.255838	0.883966	0.998672	0.946178	0.947436	0.837501		0.989098	0.618803	0.441887			0.99451	0.964881	0.597537		3					ü
12031	AT5G37510.2	AT5G37510.1	Symbols: EMB1467, CI76 NADH-ubiquinone dehydrogenase, mitochondrial, putative chr5:14897490-14900447 FORWARD LENGTH=748	EMB1467	[GO:0003954]; GO:0016651; GO:0016491; GO:0003824; GO:0003674 [GO:0005739]; GO:0043231; GO:0044444; GO:0043227; GO:0043229; GO:0005737; GO:0044424; GO:0043226; GO:0005622; GO:0044464; GO:0005575; GO:0005623 [GO:0005743]; GO:0019866; GO:0031966; GO:0031090; GO:0031967; GO:0044424; GO:0005740; GO:0044429; GO:0016020; GO:0043227; GO:0044422; GO:0031975; GO:0044446; GO:0005622; GO:0044464; GO:0005739;…	Pf00111, Pf00384, Pf09326, Pf10588, Pf13510	81.473	33	0.483957	33	113	238251	21191	21436.1	21935.2	21931	22044.4	21395.2	21143	21647.3	22430.7	21078.9	22018.1	0.0437986	0.0294357	-0.00889105	-0.0383267	0.00547185	1.03082	1.02061	0.993856	0.973784	1.0038		0.454442	0.827638	0.179726			0.652999	0.988736	0.330801		2		ü			ü
12350	AT1G09210.1		Symbols: CRT1b, AtCRT1b calreticulin 1b chr1:2973217-2976655 REVERSE LENGTH=424	CRT1b	[GO:0005509]; GO:0046872; GO:0043169; GO:0043167; GO:0005488; GO:0003674 [GO:0005515]; GO:0005488; GO:0003674 [GO:0005739]; GO:0043231; GO:0044444; GO:0043227; GO:0043229; GO:0005737; GO:0044424; GO:0043226; GO:0005622; GO:0044464; GO:0005575; GO:0005623 [GO:0005773]; GO:0043231; GO:0044444; GO:0043227; GO:0043229; GO:0005737; GO:0044424; GO:0043226; GO:0005622; GO:0044464; GO:0005575; GO:0005623…	Pf00262	48.127	33	0.790094	58	315	368304	21995.5	21222.1	36195.5	47879.2	48955.6	23581.1	23329.5	24053	50933.8	34849.6	35309.2	1.02417	0.747936	-0.145624	-0.89356	0.130613	2.03379	1.67939	0.903988	0.538284	1.09476		0.00252384	0.477876	0.000339546			0.0605108	0.93537	0.0110442		2					ü
134	AT3G13990.1	AT3G13990.2	Symbols: Kinase-related protein of unknown function (DUF1296) chr3:4625708-4630383 REVERSE LENGTH=848	AT3G13990	[GO:0003729]; GO:0003723; GO:0003676; GO:0097159; GO:1901363; GO:0005488; GO:0003674 [GO:0005515]; GO:0005488; GO:0003674 [GO:0005634]; GO:0043231; GO:0043227; GO:0043229; GO:0043226; GO:0044424; GO:0005575; GO:0005622; GO:0044464; GO:0005623 [GO:0005829]; GO:0044444; GO:0005737; GO:0044424; GO:0005622; GO:0044464; GO:0005575; GO:0005623 [GO:0008150]	Pf06972	92.24	32	0.428066	32	74	127013	11103.3	11497.1	10800.9	12067.9	12496.2	10851.5	11214.4	11104.3	13315.1	11622.2	10939.9	0.0584782	0.108391	0.0185786	-0.0898125	-0.0313343	1.04137	1.07803	1.01296	0.939645	0.978515		0.199871	0.848632	0.179649			0.423037	0.991319	0.330801		2
308	AT2G30490.1	AT3G61040.1; AT3G61040.2	Symbols: ATC4H, C4H, CYP73A5, REF3 cinnamate-4-hydroxylase chr2:12993861-12995683 REVERSE LENGTH=505	C4H	[GO:0004497]; GO:0016491; GO:0003824; GO:0003674 [GO:0005506]; GO:0046914; GO:0046872; GO:0043169; GO:0043167; GO:0005488; GO:0003674 [GO:0005515]; GO:0005488; GO:0003674 [GO:0005576]; GO:0005575 [GO:0005774]; GO:0044437; GO:0098588; GO:0098805; GO:0005773; GO:0044444; GO:0044446; GO:0031090; GO:0016020; GO:0043231; GO:0005737; GO:0044424; GO:0043229; GO:0044422; GO:0043227; GO:0005575; GO:000562…	Pf00067	57.756	32	0.50297	34	157	259433	22458.5	21729.1	22309.2	24186.2	23463.3	23644.2	24199.1	25056.6	24694.8	23409.9	24281.6	0.0772971	-0.0101468	0.0496542	0.059801	0.137098	1.05504	0.992991	1.03502	1.04232	1.09969		0.80587	0.330644	0.205969			0.896568	0.905312	0.362677		3		ü			ü
484	AT4G34830.1		Symbols: MRL1 Pentatricopeptide repeat (PPR) superfamily protein chr4:16599976-16605994 REVERSE LENGTH=1089	MRL1	[GO:0003723]; GO:0003676; GO:0097159; GO:1901363; GO:0005488; GO:0003674 [GO:0004519]; GO:0004518; GO:0016788; GO:0016787; GO:0003824; GO:0003674 [GO:0005515]; GO:0005488; GO:0003674 [GO:0009451]; GO:0016070; GO:0043412; GO:0044260; GO:0090304; GO:0043170; GO:0044237; GO:0006139; GO:0071704; GO:0008152; GO:0009987; GO:0006725; GO:0034641; GO:0044238; GO:0046483; GO:1901360; GO:0008150; GO:0006807…	Pf01535, Pf12854, Pf13041, Pf13812	119.696	32	0.302112	32	58	155034	15244.6	16707.4	14066	12857.9	12728.3	15052.5	14828.8	14539	11758.7	13747.9	13502.6	-0.273421	-0.190719	-0.0255785	0.16514	-0.108281	0.827355	0.876169	0.982427	1.12128	0.927693		0.0278841	0.752621	0.0125997			0.167354	0.977586	0.0683246		3		ü
1036	AT4G16990.2	AT4G16990.5; AT4G16990.3; AT4G16990.4; AT4G16990.1	Symbols: RLM3 disease resistance protein (TIR-NBS class), putative chr4:9560155-9565225 FORWARD LENGTH=796	RLM3	[GO:0000166]; GO:0036094; GO:1901265; GO:0005488; GO:0097159; GO:1901363; GO:0003674 [GO:0005515]; GO:0005488; GO:0003674 [GO:0005524]; GO:0032559; GO:0035639; GO:0030554; GO:0032555; GO:0043168; GO:1901265; GO:0017076; GO:0032553; GO:0043167; GO:0097159; GO:1901363; GO:0000166; GO:0097367; GO:0005488; GO:0036094; GO:0003674 [GO:0005634]; GO:0043231; GO:0043227; GO:0043229; GO:0043226; GO:0044424…	Pf00931, Pf01582, Pf08381, Pf13676	91.097	32	0.379397	32	61	104898	10440.2	11278.6	10789.1	9121.87	8728.09	9035.74	9162.85	9116.3	8122.64	9580.69	9522.09	-0.190959	-0.0088438	-0.0710474	-0.0622036	-0.253163	0.876023	0.993889	0.951947	0.9578	0.839055		0.903734	0.528395	0.472652			0.950568	0.949256	0.623916		2
1425	AT1G56340.1	AT1G56340.2	Symbols: CRT1, CRT1a, AtCRT1a calreticulin 1a chr1:21090059-21092630 REVERSE LENGTH=425	CRT1a	[GO:0005509]; GO:0046872; GO:0043169; GO:0043167; GO:0005488; GO:0003674 [GO:0005515]; GO:0005488; GO:0003674 [GO:0005739]; GO:0043231; GO:0044444; GO:0043227; GO:0043229; GO:0005737; GO:0044424; GO:0043226; GO:0005622; GO:0044464; GO:0005575; GO:0005623 [GO:0005774]; GO:0044437; GO:0098588; GO:0098805; GO:0005773; GO:0044444; GO:0044446; GO:0031090; GO:0016020; GO:0043231; GO:0005737; GO:0044424…	Pf00262	48.497	32	0.774118	57	308	422811	29471.4	28461.6	42101.6	49492.9	50514.8	30804.2	29979.6	31086.9	52155.8	38946	39796.6	0.705102	0.497846	-0.126952	-0.624798	0.0803048	1.63026	1.4121	0.915764	0.648511	1.05724		0.00505595	0.387969	0.000180342			0.0813935	0.918888	0.00818765		2					ü
1942	AT5G30510.1		Symbols: RPS1, ARRPS1 ribosomal protein S1 chr5:11619262-11621223 REVERSE LENGTH=416	RPS1	[GO:0003676]; GO:0097159; GO:1901363; GO:0005488; GO:0003674 [GO:0003723]; GO:0003676; GO:0097159; GO:1901363; GO:0005488; GO:0003674 [GO:0003729]; GO:0003723; GO:0003676; GO:0097159; GO:1901363; GO:0005488; GO:0003674 [GO:0005739]; GO:0043231; GO:0044444; GO:0043227; GO:0043229; GO:0005737; GO:0044424; GO:0043226; GO:0005622; GO:0044464; GO:0005575; GO:0005623 [GO:0005840]; GO:0030529; GO:004323…	Pf00575	45.082	32	0.40625	32	195	357716	32948.6	35561.4	33883.2	32452.6	31684.2	32233.9	32115.1	30342.7	30012.3	33838.2	32644.1	-0.067708	0.0259474	-0.0238806	-0.0498279	-0.117536	0.954153	1.01815	0.983583	0.966052	0.921761		0.658404	0.697017	0.268974			0.805885	0.973814	0.430716		1
2501	AT3G16830.1		Symbols: TPR2 TOPLESS-related 2 chr3:5731709-5737531 FORWARD LENGTH=1131	TPR2	[GO:0005515]; GO:0005488; GO:0003674 [GO:0005634]; GO:0043231; GO:0043227; GO:0043229; GO:0043226; GO:0044424; GO:0005575; GO:0005622; GO:0044464; GO:0005623 [GO:0006351]; GO:0010467; GO:0034645; GO:0097659; GO:0043170; GO:0009059; GO:0044249; GO:0044260; GO:0032774; GO:0071704; GO:1901576; GO:0009058; GO:0044237; GO:0016070; GO:0034654; GO:0008152; GO:0009987; GO:0090304; GO:0006139; GO:0018130;…	Pf00400, Pf10607	124.681	32	0.28824	38	73	97332.6	8827.14	7950.86	9716.81	9113.97	9123.31	8358.95	8368.71	8323.35	9057.1	9168.88	9323.53	0.152844	0.137059	-0.0204831	-0.157542	-0.00469802	1.11176	1.09966	0.985902	0.896551	0.996749		0.00406154	0.644974	0.00430023			0.0745128	0.967917	0.0387717		1
2869	AT4G29010.1		Symbols: AIM1 Enoyl-CoA hydratase/isomerase family chr4:14297312-14302016 REVERSE LENGTH=721	AIM1	[GO:0003729]; GO:0003723; GO:0003676; GO:0097159; GO:1901363; GO:0005488; GO:0003674 [GO:0003824]; GO:0003674 [GO:0003857]; GO:0016616; GO:0016614; GO:0016491; GO:0003824; GO:0003674 [GO:0004165]; GO:0016863; GO:0016860; GO:0016853; GO:0003824; GO:0003674 [GO:0004300]; GO:0016836; GO:0016835; GO:0016829; GO:0003824; GO:0003674 [GO:0005618]; GO:0030312; GO:0044464; GO:0071944; GO:0005575; GO:00056…	Pf00378, Pf00725, Pf01266, Pf02737	77.809	32	0.37448	32	104	205949	18316.9	18089.4	19827.2	19493.5	19273.7	18102.8	17685.8	18658.3	18842.1	18233.3	19426	0.101546	0.0533017	-0.052863	-0.106165	-0.00461863	1.07292	1.03764	0.964021	0.929055	0.996804		0.233628	0.23743	0.0161351			0.458075	0.872118	0.0785483		3		ü
2943	AT1G17210.1		Symbols: ATILP1, ILP1 IAP-like protein 1 chr1:5880502-5884657 REVERSE LENGTH=958	ILP1	[GO:0005634]; GO:0043231; GO:0043227; GO:0043229; GO:0043226; GO:0044424; GO:0005575; GO:0005622; GO:0044464; GO:0005623 [GO:0005829]; GO:0044444; GO:0005737; GO:0044424; GO:0005622; GO:0044464; GO:0005575; GO:0005623 [GO:0008270]; GO:0046914; GO:0046872; GO:0043169; GO:0043167; GO:0005488; GO:0003674 [GO:0009524]; GO:0044444; GO:0005737; GO:0044424; GO:0005622; GO:0044464; GO:0005575; GO:0005623	Pf07967	103.026	32	0.272443	33	52	90942.3	8010.25	7722.5	8197.61	8396.23	8432.05	8130.88	8246.53	8256.3	8624.75	8631.57	8293.61	0.0848193	0.0524713	0.0297594	-0.022712	0.0621073	1.06055	1.03704	1.02084	0.984381	1.04399		0.163771	0.456548	0.426603			0.382567	0.930823	0.583742		1					ü
3495	AT1G18830.1		Symbols: Transducin/WD40 repeat-like superfamily protein chr1:6489309-6494218 FORWARD LENGTH=969	AT1G18830	[GO:0000166]; GO:0036094; GO:1901265; GO:0005488; GO:0097159; GO:1901363; GO:0003674 [GO:0005515]; GO:0005488; GO:0003674 [GO:0005737]; GO:0044424; GO:0005622; GO:0044464; GO:0005575; GO:0005623 [GO:0005783]; GO:0012505; GO:0043231; GO:0044444; GO:0044464; GO:0043227; GO:0043229; GO:0005737; GO:0044424; GO:0005575; GO:0005623; GO:0043226; GO:0005622 [GO:0005794]; GO:0012505; GO:0043231; GO:004444…	Pf00400	106.526	32	0.330237	33	56	109473	4059.07	4140.8	11101.1	16086.7	17192.9	4309.2	4477.82	4179.86	17390.1	12892.5	13643.5	1.82586	1.74837	-0.0017928	-1.75016	0.0756929	3.54518	3.35979	0.998758	0.297268	1.05387		5.21808e-06	0.993131	5.34906e-05			0.00334035	0.999896	0.00465878		2
3804	AT5G27540.1		Symbols: MIRO1, emb2473 MIRO-related GTP-ase 1 chr5:9722816-9727112 FORWARD LENGTH=648	MIRO1	[GO:0000166]; GO:0036094; GO:1901265; GO:0005488; GO:0097159; GO:1901363; GO:0003674 [GO:0003924]; GO:0017111; GO:0016462; GO:0016818; GO:0016817; GO:0016787; GO:0003824; GO:0003674 [GO:0005509]; GO:0046872; GO:0043169; GO:0043167; GO:0005488; GO:0003674 [GO:0005525]; GO:0032550; GO:0032561; GO:0035639; GO:0001883; GO:0032549; GO:0019001; GO:0032555; GO:0043168; GO:1901265; GO:0001882; GO:0017076…	Pf00071, Pf01926, Pf08355, Pf08356, Pf08477	72.277	32	0.512346	32	103	184993	16192.4	16181	16260.4	17829.6	17927.5	16135.7	16338.8	16434.7	18638.5	16138.8	16915.4	0.0977925	0.0772822	-0.0102169	-0.0874991	0.0102934	1.07013	1.05503	0.992943	0.941153	1.00716		0.231359	0.890647	0.10244			0.455707	0.994687	0.230378		3		ü			ü
3891	AT3G20630.1		Symbols: UBP14, TTN6, ATUBP14, PER1 ubiquitin-specific protease 14 chr3:7203001-7208340 REVERSE LENGTH=797	UBP14	[GO:0004843]; GO:0036459; GO:0019783; GO:0101005; GO:0008234; GO:0016787; GO:0140096; GO:0070011; GO:0003824; GO:0008233; GO:0003674 [GO:0005515]; GO:0005488; GO:0003674 [GO:0005634]; GO:0043231; GO:0043227; GO:0043229; GO:0043226; GO:0044424; GO:0005575; GO:0005622; GO:0044464; GO:0005623 [GO:0005829]; GO:0044444; GO:0005737; GO:0044424; GO:0005622; GO:0044464; GO:0005575; GO:0005623 [GO:0006508…	Pf00443, Pf00627, Pf02148, Pf13423	88.318	32	0.352572	32	90	157629	13152	13270.6	13999.5	15542	15891.8	13452.7	13551.1	13660.8	16254.3	14181	14673.1	0.194856	0.147203	-0.0106258	-0.157828	0.0370278	1.14461	1.10742	0.992662	0.896373	1.026		0.0404783	0.892336	0.0251826			0.198518	0.994687	0.101165		3		ü			ü
4256	AT1G60420.1		Symbols: DC1 domain-containing protein chr1:22261978-22264243 FORWARD LENGTH=578	AT1G60420	[GO:0004791]; GO:0015036; GO:0016209; GO:0016668; GO:0016667; GO:0003674; GO:0016651; GO:0016491; GO:0003824 [GO:0005829]; GO:0044444; GO:0005737; GO:0044424; GO:0005622; GO:0044464; GO:0005575; GO:0005623 [GO:0009860]; GO:0000904; GO:0003006; GO:0009932; GO:0048588; GO:0048868; GO:0000902; GO:0048468; GO:0022414; GO:0032502; GO:0009826; GO:0016049; GO:0048589; GO:0009856; GO:0048856; GO:0032989;…	Pf00085, Pf00578, Pf03107, Pf07649, Pf08534, Pf13098, Pf13899, Pf13905	65.129	32	0.50346	32	92	199868	17633.5	16638.8	18307.4	20377.6	20451.6	16898.9	16698.3	17125.7	20662.4	17332.4	17741.2	0.200771	0.131597	-0.0880125	-0.219609	-0.0188383	1.14931	1.09551	0.940818	0.858798	0.987027		0.11595	0.343983	0.00511495			0.321644	0.909335	0.0423736		2	ü	ü
4314	AT1G61690.1		Symbols: phosphoinositide binding chr1:22782825-22786782 REVERSE LENGTH=1171	AT1G61690	[GO:0005515]; GO:0005488; GO:0003674 [GO:0005634]; GO:0043231; GO:0043227; GO:0043229; GO:0043226; GO:0044424; GO:0005575; GO:0005622; GO:0044464; GO:0005623 [GO:0007165]; GO:0007154; GO:0009987; GO:0023052; GO:0050794; GO:0051716; GO:0008150; GO:0050789; GO:0050896; GO:0065007 [GO:0009506]; GO:0005911; GO:0055044; GO:0030054; GO:0005575 [GO:0035091]; GO:0005543; GO:0008289; GO:0043168; GO:000548…	Pf01363	128.866	32	0.263877	32	57	93884.8	7989.83	7957.83	8579.56	9180.56	9154.24	7970.55	8044.73	8129.72	9360.88	8842.1	8674.83	0.169372	0.153979	-0.00201915	-0.155999	0.0133733	1.12457	1.11263	0.998601	0.897511	1.00931		0.00844312	0.969057	0.00541516			0.101595	0.998846	0.0436533		2					ü
4689	AT5G20280.1		Symbols: ATSPS1F, SPS1F sucrose phosphate synthase 1F chr5:6844994-6849997 REVERSE LENGTH=1043	SPS1F	[GO:0005634]; GO:0043231; GO:0043227; GO:0043229; GO:0043226; GO:0044424; GO:0005575; GO:0005622; GO:0044464; GO:0005623 [GO:0005829]; GO:0044444; GO:0005737; GO:0044424; GO:0005622; GO:0044464; GO:0005575; GO:0005623 [GO:0005886]; GO:0016020; GO:0044464; GO:0071944; GO:0005575; GO:0005623 [GO:0005985]; GO:0005984; GO:0009311; GO:0044262; GO:0005975; GO:0044237; GO:0044238; GO:0071704; GO:0008152…	Pf00534, Pf00862, Pf05116, Pf13524, Pf13579, Pf13692	117.247	32	0.317354	41	114	206290	17708.8	17956.3	18098.6	19991.2	20340.7	18250.8	18485.2	18415.1	20535.5	17638.3	18869.7	0.125388	0.0458949	-0.0355671	-0.081462	0.0439256	1.0908	1.03232	0.975648	0.945099	1.03092		0.469678	0.655341	0.154615			0.664893	0.96824	0.300066		1		ü
4723	AT3G10690.1		Symbols: GYRA DNA GYRASE A chr3:3339612-3346243 REVERSE LENGTH=950	GYRA	[GO:0000166]; GO:0036094; GO:1901265; GO:0005488; GO:0097159; GO:1901363; GO:0003674 [GO:0003677]; GO:0003676; GO:0097159; GO:1901363; GO:0005488; GO:0003674 [GO:0003824]; GO:0003674 [GO:0003916]; GO:0016853; GO:0140097; GO:0003824; GO:0003674 [GO:0003918]; GO:0008094; GO:0061505; GO:0042623; GO:0003916; GO:0016887; GO:0016853; GO:0140097; GO:0017111; GO:0003824; GO:0016462; GO:0003674; GO:001681…	Pf00521, Pf03989	104.472	32	0.305263	32	73	134965	12433	12694.8	12350.7	12028.6	12195.4	12191.3	12156.8	12082.5	12508.8	12176.6	12146.2	-0.0434033	0.0156747	0.0100515	-0.00562318	-0.0490265	0.970363	1.01092	1.00699	0.99611	0.966588		0.629293	0.785459	0.833578			0.785604	0.982437	0.894426		3		ü	ü
5200	AT5G64940.2		Symbols: ATATH13, ATH13 ABC2 homolog 13 chr5:25949116-25953326 FORWARD LENGTH=761	ATH13	[GO:0000166]; GO:0036094; GO:1901265; GO:0005488; GO:0097159; GO:1901363; GO:0003674 [GO:0005215]; GO:0003674 [GO:0005524]; GO:0032559; GO:0035639; GO:0030554; GO:0032555; GO:0043168; GO:1901265; GO:0017076; GO:0032553; GO:0043167; GO:0097159; GO:1901363; GO:0000166; GO:0097367; GO:0005488; GO:0036094; GO:0003674 [GO:0005886]; GO:0016020; GO:0044464; GO:0071944; GO:0005575; GO:0005623 [GO:0006629…	Pf03109	85.97	32	0.354796	32	70	177493	17638.1	18934.3	13580.3	16150.9	16655	16396.9	16969.8	16541.5	16181.5	14339	14105.9	-0.246815	-0.163968	-0.0528371	0.111131	-0.135684	0.842755	0.892567	0.964039	1.08007	0.910238		0.0338582	0.608548	0.218795			0.182953	0.964665	0.37727		3		ü
5283	AT5G51070.1		Symbols: ERD1, CLPD, SAG15 Clp ATPase chr5:20764479-20768481 FORWARD LENGTH=945	ERD1	[GO:0000166]; GO:0036094; GO:1901265; GO:0005488; GO:0097159; GO:1901363; GO:0003674 [GO:0005524]; GO:0032559; GO:0035639; GO:0030554; GO:0032555; GO:0043168; GO:1901265; GO:0017076; GO:0032553; GO:0043167; GO:0097159; GO:1901363; GO:0000166; GO:0097367; GO:0005488; GO:0036094; GO:0003674 [GO:0009507]; GO:0009536; GO:0043231; GO:0044444; GO:0043227; GO:0043229; GO:0005737; GO:0044424; GO:0043226;…	Pf00004, Pf02861, Pf07724, Pf07728, Pf10431, Pf13191, Pf13401	103.171	32	0.336508	34	68	118999	9789.99	9187.92	12592.7	12262.6	12076.8	9709.85	9227.61	9127.13	10960.1	12307.5	11756.7	0.376105	0.318502	-0.0779371	-0.396439	-0.0203339	1.29783	1.24704	0.947411	0.759731	0.986004		0.00106805	0.198455	4.15014e-05			0.0413388	0.853394	0.00425074		3		ü
5440	AT4G22690.1	AT4G22710.1	Symbols: CYP706A1 cytochrome P450, family 706, subfamily A, polypeptide 1 chr4:11929847-11931520 FORWARD LENGTH=557	CYP706A1	[GO:0004497]; GO:0016491; GO:0003824; GO:0003674 [GO:0005506]; GO:0046914; GO:0046872; GO:0043169; GO:0043167; GO:0005488; GO:0003674 [GO:0005618]; GO:0030312; GO:0044464; GO:0071944; GO:0005575; GO:0005623 [GO:0005739]; GO:0043231; GO:0044444; GO:0043227; GO:0043229; GO:0005737; GO:0044424; GO:0043226; GO:0005622; GO:0044464; GO:0005575; GO:0005623 [GO:0005774]; GO:0044437; GO:0098588; GO:009880…	Pf00067	63.077	32	0.393178	33	118	210619	20642.9	19757	21623.5	15478	14485.2	22078.9	20899.4	21753.2	14174.4	20516	19210.7	-0.254872	-0.281802	0.0681842	0.349986	0.0951145	0.838062	0.822563	1.0484	1.27455	1.06815		0.0889907	0.750502	0.0618126			0.285408	0.977586	0.169825		2		ü			ü
5795	AT1G48410.2	AT1G48410.1	Symbols: AGO1 Stabilizer of iron transporter SufD / Polynucleotidyl transferase chr1:17886285-17891892 REVERSE LENGTH=1050	AGO1	[GO:0003676]; GO:0097159; GO:1901363; GO:0005488; GO:0003674 [GO:0003729]; GO:0003723; GO:0003676; GO:0097159; GO:1901363; GO:0005488; GO:0003674 [GO:0004521]; GO:0004519; GO:0004540; GO:0004518; GO:0140098; GO:0016788; GO:0003824; GO:0016787; GO:0003674 [GO:0005515]; GO:0005488; GO:0003674 [GO:0005634]; GO:0043231; GO:0043227; GO:0043229; GO:0043226; GO:0044424; GO:0005575; GO:0005622; GO:004446…	Pf02170, Pf02171, Pf08699, Pf12764	116.387	32	0.272381	33	78	151674	14204.2	12996.5	14266.5	13130.1	12760.8	13927.2	14420.8	14238.3	13203.9	14175	14350.6	-0.0231473	-0.0301378	0.0560639	0.0862017	0.0630544	0.984084	0.979327	1.03963	1.06157	1.04468		0.515309	0.388011	0.12494			0.700149	0.918888	0.262437		4		ü			ü
5954	AT3G07100.1		Symbols: ERMO2, SEC24A Sec23/Sec24 protein transport family protein chr3:2245689-2250077 REVERSE LENGTH=1038	ERMO2	[GO:0000139]; GO:0044431; GO:0098588; GO:0098791; GO:0005794; GO:0044444; GO:0044446; GO:0031090; GO:0031984; GO:0012505; GO:0043231; GO:0005737; GO:0044424; GO:0043229; GO:0044422; GO:0016020; GO:0043227; GO:0044464; GO:0005622; GO:0043226; GO:0005575; GO:0005623 [GO:0005215]; GO:0003674 [GO:0005515]; GO:0005488; GO:0003674 [GO:0005737]; GO:0044424; GO:0005622; GO:0044464; GO:0005575; GO:0005623…	Pf00626, Pf04810, Pf04811, Pf04815, Pf08033	113.887	32	0.285164	32	95	178644	15612.1	15545.7	15511.1	17107.6	17009.1	15936	16174.8	16018	17803.6	15489.5	16436.7	0.0851583	0.0448832	0.00204065	-0.0428426	0.0423157	1.0608	1.0316	1.00142	0.97074	1.02977		0.451965	0.977539	0.379795			0.650901	0.998846	0.53932		3					ü
6210	AT2G17410.1	AT2G17410.2	Symbols: ARID/BRIGHT DNA-binding domain-containing protein chr2:7559869-7563474 FORWARD LENGTH=786	AT2G17410	[GO:0000977]; GO:0000976; GO:0001012; GO:0044212; GO:1990837; GO:0000975; GO:0003690; GO:0043565; GO:0001067; GO:0003677; GO:0003676; GO:0097159; GO:1901363; GO:0005488; GO:0003674 [GO:0001228]; GO:0000981; GO:0003700; GO:0140110; GO:0003674 [GO:0003677]; GO:0003676; GO:0097159; GO:1901363; GO:0005488; GO:0003674 [GO:0003700]; GO:0140110; GO:0003674 [GO:0005515]; GO:0005488; GO:0003674 [GO:000563…	Pf01388	86.517	32	0.456743	33	64	116882	10930.3	10478.9	10626.2	10305.1	10329.9	10466.1	10838.2	10530.5	10744.1	10940.2	10692.2	-0.0386475	0.0244386	0.0506449	0.0262063	-0.0124411	0.973567	1.01708	1.03573	1.01833	0.991414		0.478646	0.202304	0.408739			0.671279	0.853394	0.56682		2			ü
6317	AT2G36810.1		Symbols: ARM repeat superfamily protein chr2:15425739-15439462 REVERSE LENGTH=1716	AT2G36810	[GO:0003674] [GO:0005488]; GO:0003674 [GO:0005634]; GO:0043231; GO:0043227; GO:0043229; GO:0043226; GO:0044424; GO:0005575; GO:0005622; GO:0044464; GO:0005623 [GO:0005773]; GO:0043231; GO:0044444; GO:0043227; GO:0043229; GO:0005737; GO:0044424; GO:0043226; GO:0005622; GO:0044464; GO:0005575; GO:0005623 [GO:0005774]; GO:0044437; GO:0098588; GO:0098805; GO:0005773; GO:0044444; GO:0044446; GO:003109…		189.303	32	0.196387	32	43	97517	8804.81	8477.66	9221.4	8685.98	8679.02	8922.47	8896.77	8770.26	8505.19	9360.38	9193.02	0.0360901	0.0240354	0.0247478	0.00071248	0.0368026	1.02533	1.0168	1.0173	1.00049	1.02584		0.615615	0.660071	0.984143			0.776371	0.968865	0.989542		0
6334	AT3G59970.3	AT3G59970.2; AT3G59970.1	Symbols: MTHFR1 methylenetetrahydrofolate reductase 1 chr3:22151303-22154323 FORWARD LENGTH=592	MTHFR1	[GO:0004489]; GO:0016646; GO:0016645; GO:0016491; GO:0003824; GO:0003674 [GO:0005829]; GO:0044444; GO:0005737; GO:0044424; GO:0005622; GO:0044464; GO:0005575; GO:0005623 [GO:0006555]; GO:0000096; GO:0009066; GO:0006520; GO:0006790; GO:1901605; GO:0019752; GO:0044238; GO:1901564; GO:0044237; GO:0043436; GO:0008152; GO:0006807; GO:0071704; GO:0009987; GO:0006082; GO:0008150; GO:0044281 [GO:0006730]…	Pf02219	66.246	32	0.557432	44	222	301280	29095.2	28258.7	28490.8	26946.2	26076.9	27973.6	27864.1	28186.1	25117.9	26286.5	26984	-0.0786216	-0.100772	-0.0560707	0.0447017	-0.0339199	0.946962	0.932534	0.96188	1.03147	0.976763		0.0381042	0.316988	0.298719			0.192521	0.900236	0.462027		1		ü
6360	AT3G52880.1	AT3G52880.2	Symbols: ATMDAR1, MDAR1 monodehydroascorbate reductase 1 chr3:19601477-19604366 REVERSE LENGTH=434	MDAR1	[GO:0005737]; GO:0044424; GO:0005622; GO:0044464; GO:0005575; GO:0005623 [GO:0005777]; GO:0042579; GO:0043231; GO:0044444; GO:0043227; GO:0043229; GO:0005737; GO:0044424; GO:0043226; GO:0005622; GO:0044464; GO:0005575; GO:0005623 [GO:0005782]; GO:0031907; GO:0044439; GO:0044438; GO:0070013; GO:0005777; GO:0042579; GO:0044444; GO:0044446; GO:0043229; GO:0043233; GO:0044424; GO:0043231; GO:0005737;…	Pf00070, Pf04820, Pf07992	46.458	32	0.624424	36	157	320905	28003	29292.9	30251	31200.2	31735.2	27200.2	26660.5	27256.2	31924.1	28546.9	28834.7	0.116807	0.13696	-0.0629473	-0.199907	-0.0830995	1.08433	1.09959	0.957306	0.870607	0.944027		0.0380632	0.306324	0.000658217			0.192404	0.897173	0.0145859		2		ü
6596	AT2G31660.1		Symbols: SAD2, URM9 ARM repeat superfamily protein chr2:13464519-13471353 FORWARD LENGTH=1040	SAD2	[GO:0005488]; GO:0003674 [GO:0005515]; GO:0005488; GO:0003674 [GO:0005634]; GO:0043231; GO:0043227; GO:0043229; GO:0043226; GO:0044424; GO:0005575; GO:0005622; GO:0044464; GO:0005623 [GO:0005635]; GO:0012505; GO:0031967; GO:0044428; GO:0044464; GO:0031975; GO:0043227; GO:0044446; GO:0005634; GO:0005575; GO:0005623; GO:0043226; GO:0043229; GO:0044422; GO:0044424; GO:0043231; GO:0005622 [GO:0005643…	Pf03810, Pf08506	119.172	32	0.361538	35	80	121908	10950.1	11076.9	10672.6	11363.2	11238.5	10787.5	11110.1	11081.2	11621.2	10925	11081.4	0.00965579	0.027729	0.0152725	-0.0124565	-0.00280071	1.00672	1.01941	1.01064	0.991403	0.998061		0.490708	0.748954	0.734353			0.680812	0.977357	0.825816		2
6626	AT5G42740.1		Symbols: Sugar isomerase (SIS) family protein chr5:17136080-17140622 FORWARD LENGTH=560	AT5G42740	[GO:0004347]; GO:0016861; GO:0016860; GO:0016853; GO:0003824; GO:0003674 [GO:0005737]; GO:0044424; GO:0005622; GO:0044464; GO:0005575; GO:0005623 [GO:0005829]; GO:0044444; GO:0005737; GO:0044424; GO:0005622; GO:0044464; GO:0005575; GO:0005623 [GO:0006094]; GO:0006006; GO:0019319; GO:0019318; GO:0046364; GO:0005996; GO:0016051; GO:0044283; GO:0005975; GO:0044281; GO:1901576; GO:0009058; GO:0044238…	Pf00342	61.679	32	0.453571	32	110	196370	17121.8	17899.9	17513.2	18343	18551.1	17527.2	17482.2	17521.8	18559.8	17959.7	17890.8	0.050497	0.0505083	0.000329977	-0.0501784	0.000318616	1.03562	1.03563	1.00023	0.965817	1.00022		0.162763	0.993833	0.166514			0.381355	0.999896	0.314684		1		ü
6703	AT5G53170.1		Symbols: FTSH11 FTSH protease 11 chr5:21563023-21567922 REVERSE LENGTH=806	FTSH11	[GO:0000166]; GO:0036094; GO:1901265; GO:0005488; GO:0097159; GO:1901363; GO:0003674 [GO:0003678]; GO:0004386; GO:0140097; GO:0017111; GO:0003824; GO:0016462; GO:0003674; GO:0016818; GO:0016817; GO:0016787 [GO:0004176]; GO:0042623; GO:0070011; GO:0016887; GO:0008233; GO:0017111; GO:0016787; GO:0140096; GO:0016462; GO:0003824; GO:0016818; GO:0003674; GO:0016817 [GO:0004222]; GO:0004175; GO:0008237…	Pf00004, Pf01057, Pf01078, Pf01434, Pf06068, Pf07724, Pf07726, Pf07728, Pf13173, Pf13191, Pf13207, Pf13238, Pf13401, Pf13481, Pf13521	88.662	32	0.42804	33	83	150342	14279.8	15316.6	12560.1	13221.8	13160.6	13863.5	14205.7	13897.9	13724.8	13053.2	13058.3	-0.188537	-0.0754884	0.0327201	0.108209	-0.0803289	0.877495	0.949021	1.02294	1.07789	0.945842		0.0802701	0.472864	0.0158576			0.272077	0.934873	0.0777773		3		ü			ü
6714	AT2G16950.1	AT2G16950.2	Symbols: TRN1, ATTRN1 transportin 1 chr2:7353939-7360637 FORWARD LENGTH=895	TRN1	[GO:0000060]; GO:0006606; GO:0006886; GO:0017038; GO:0034504; GO:0051170; GO:0072594; GO:0015031; GO:0034613; GO:0046907; GO:0033365; GO:0006913; GO:0045184; GO:0015833; GO:0008104; GO:0070727; GO:0006810; GO:0051641; GO:0051649; GO:0051169; GO:0051234; GO:0042886; GO:0071702; GO:0033036; GO:0051179; GO:0071705; GO:0008150 [GO:0005515]; GO:0005488; GO:0003674 [GO:0005634]; GO:0043231; GO:0043227;…	Pf03810, Pf13513	99.572	32	0.310615	32	97	201806	17674.4	17507	18158.7	19242.8	18954.1	17813.6	17815	18263.6	19704.6	18174.9	18497	0.0943669	0.0642444	9.5294e-05	-0.0641491	0.0302178	1.0676	1.04554	1.00007	0.956509	1.02117		0.176024	0.998491	0.101913			0.396907	0.999896	0.22964		2
6750	AT1G79550.2		Symbols: PGK phosphoglycerate kinase chr1:29924347-29926295 REVERSE LENGTH=401	PGK	[GO:0000166]; GO:0036094; GO:1901265; GO:0005488; GO:0097159; GO:1901363; GO:0003674 [GO:0002237]; GO:0009617; GO:0010033; GO:0043207; GO:0051707; GO:0042221; GO:0009605; GO:0009607; GO:0051704; GO:0050896; GO:0008150 [GO:0004618]; GO:0016301; GO:0016774; GO:0016772; GO:0016740; GO:0003824; GO:0003674 [GO:0005524]; GO:0032559; GO:0035639; GO:0030554; GO:0032555; GO:0043168; GO:1901265; GO:0017076…	Pf00162	42.105	32	0.780549	41	300	466993	38803.2	40960.5	40535.9	44024.1	45009.6	41606.3	41568.1	42398.9	47985	41481.3	42620.1	0.114037	0.0700904	0.0262831	-0.0438073	0.0702302	1.08225	1.04978	1.01839	0.970092	1.04988		0.291131	0.732503	0.374553			0.508645	0.97533	0.534578		2		ü
6783	AT4G18030.1		Symbols: S-adenosyl-L-methionine-dependent methyltransferases superfamily protein chr4:10012850-10015267 REVERSE LENGTH=621	AT4G18030	[GO:0000139]; GO:0044431; GO:0098588; GO:0098791; GO:0005794; GO:0044444; GO:0044446; GO:0031090; GO:0031984; GO:0012505; GO:0043231; GO:0005737; GO:0044424; GO:0043229; GO:0044422; GO:0016020; GO:0043227; GO:0044464; GO:0005622; GO:0043226; GO:0005575; GO:0005623 [GO:0000179]; GO:0008170; GO:0016433; GO:0008168; GO:0008649; GO:0016741; GO:0008173; GO:0008757; GO:0140102; GO:0016740; GO:0140098; …	Pf03141, Pf08241	70.292	32	0.429952	34	97	193198	18587.4	18029.9	15971	16350.8	16405.8	19134.5	19426.8	19580.1	16768.8	16161.9	16780.4	-0.172681	-0.226152	0.0287127	0.254864	0.0821833	0.887193	0.854912	1.0201	1.19322	1.05862		0.000492535	0.466111	9.73276e-05			0.0276576	0.932993	0.00601974		1		ü
7111	AT4G37870.1		Symbols: PCK1, PEPCK phosphoenolpyruvate carboxykinase 1 chr4:17802974-17806332 REVERSE LENGTH=671	PCK1	[GO:0000166]; GO:0036094; GO:1901265; GO:0005488; GO:0097159; GO:1901363; GO:0003674 [GO:0004611]; GO:0016831; GO:0016830; GO:0016829; GO:0003824; GO:0003674 [GO:0004612]; GO:0004611; GO:0016831; GO:0016830; GO:0016829; GO:0003824; GO:0003674 [GO:0005524]; GO:0032559; GO:0035639; GO:0030554; GO:0032555; GO:0043168; GO:1901265; GO:0017076; GO:0032553; GO:0043167; GO:0097159; GO:1901363; GO:0000166…	Pf01293	73.359	32	0.560358	42	149	191234	13048.2	13335.5	14697.7	18795.2	20523.7	17742.6	17561.2	17712.1	23323.9	16421.6	18072.2	0.434853	0.108946	0.0959766	-0.0129692	0.421884	1.35177	1.07844	1.06879	0.991051	1.33968		0.424012	0.606933	0.918924			0.627232	0.964508	0.950398		2		ü
7222	AT1G77180.2	AT1G77180.3	Symbols: SKIP chromatin protein family chr1:28999791-29001632 REVERSE LENGTH=613	SKIP	[GO:0000350]; GO:0000393; GO:0022618; GO:0000398; GO:0022613; GO:0034622; GO:0071826; GO:0000377; GO:0006397; GO:0044085; GO:0065003; GO:0043933; GO:0000375; GO:0006396; GO:0016071; GO:0071840; GO:0022607; GO:0016043; GO:0008380; GO:0010467; GO:0016070; GO:0008150; GO:0009987; GO:0043170; GO:0044260; GO:0090304; GO:0071704; GO:0044237; GO:0006139; GO:0008152; GO:0006725; GO:0034641; GO:0044238; G…	Pf02731	69.38	32	0.477977	32	67	128316	11637.2	10841.4	11315.2	11392.1	11722.4	11598.4	12124.6	11923	12346.2	11721.3	11694.5	0.0308704	0.00447109	0.0544895	0.0500184	0.0808887	1.02163	1.0031	1.03849	1.03528	1.05767		0.911504	0.230142	0.160915			0.954444	0.866877	0.308183		1
8204	AT1G76850.1		Symbols: SEC5A exocyst complex component sec5 chr1:28848013-28854282 FORWARD LENGTH=1090	SEC5A	[GO:0000145]; GO:0043234; GO:0044448; GO:0099023; GO:0032991; GO:0005938; GO:0044444; GO:0005575; GO:0071944; GO:0099568; GO:0005737; GO:0044424; GO:0044464; GO:0005622; GO:0005623 [GO:0001927]; GO:0006904; GO:0043623; GO:0140029; GO:0048278; GO:0006461; GO:0034622; GO:0006887; GO:0009987; GO:0016192; GO:0140056; GO:0065003; GO:0070271; GO:0071822; GO:0032940; GO:0008150; GO:0006810; GO:0022406; …	Pf15469	121.826	32	0.36789	43	87	124347	11457.1	10927	11798.2	11400.3	11335.1	11186.8	11149	11124.6	11118.9	11396	11453.7	0.0407436	0.0216363	-0.0236902	-0.0453265	-0.00458284	1.02864	1.01511	0.983713	0.96907	0.996828		0.506379	0.547598	0.159366			0.693165	0.951297	0.306155		1
8213	AT4G13930.1		Symbols: SHM4 serine hydroxymethyltransferase 4 chr4:8048013-8050021 REVERSE LENGTH=471	SHM4	[GO:0003824]; GO:0003674 [GO:0004372]; GO:0016742; GO:0016741; GO:0016740; GO:0003824; GO:0003674 [GO:0005515]; GO:0005488; GO:0003674 [GO:0005737]; GO:0044424; GO:0005622; GO:0044464; GO:0005575; GO:0005623 [GO:0005829]; GO:0044444; GO:0005737; GO:0044424; GO:0005622; GO:0044464; GO:0005575; GO:0005623 [GO:0005886]; GO:0016020; GO:0044464; GO:0071944; GO:0005575; GO:0005623 [GO:0006544]; GO:0009…	Pf00155, Pf00464	51.685	32	0.607219	35	218	353448	31930.4	31321.6	31611.1	31007.4	31080.2	33145.3	33203.4	33678.1	31210.1	32154.2	33106	-0.0180312	-0.0526097	0.0416914	0.0943011	0.07627	0.98758	0.964191	1.02932	1.06755	1.05429		0.188503	0.324693	0.0107343			0.410442	0.903321	0.0619804		2		ü
8932	AT3G23940.1	AT3G23940.2	Symbols: dehydratase family chr3:8648780-8652323 FORWARD LENGTH=608	AT3G23940	[GO:0003824]; GO:0003674 [GO:0004160]; GO:0016836; GO:0016835; GO:0016829; GO:0003824; GO:0003674 [GO:0005507]; GO:0046914; GO:0046872; GO:0043169; GO:0043167; GO:0005488; GO:0003674 [GO:0005829]; GO:0044444; GO:0005737; GO:0044424; GO:0005622; GO:0044464; GO:0005575; GO:0005623 [GO:0008152]; GO:0008150 [GO:0008652]; GO:0006520; GO:0046394; GO:1901566; GO:0019752; GO:0044238; GO:1901564; GO:00160…	Pf00920, Pf04023	64.872	32	0.28125	32	111	191668	17339.2	17583.7	17484.6	17546.8	17718.6	17387.4	17426.3	17301.9	17944.2	16720.1	17214.8	0.0100458	-0.00716398	-0.0246033	-0.0174393	-0.00739353	1.00699	0.995047	0.983091	0.987985	0.994888		0.85496	0.568649	0.500715			0.922567	0.956313	0.64665		2		ü			ü
9050	AT3G59820.1	AT3G59820.2	Symbols: LETM1-like protein chr3:22098306-22101759 REVERSE LENGTH=755	AT3G59820; LETM1	[GO:0005509]; GO:0046872; GO:0043169; GO:0043167; GO:0005488; GO:0003674 [GO:0005739]; GO:0043231; GO:0044444; GO:0043227; GO:0043229; GO:0005737; GO:0044424; GO:0043226; GO:0005622; GO:0044464; GO:0005575; GO:0005623 [GO:0006875]; GO:0030003; GO:0055065; GO:0006873; GO:0055080; GO:0098771; GO:0050801; GO:0055082; GO:0048878; GO:0019725; GO:0042592; GO:0009987; GO:0065008; GO:0008150; GO:0065007 …	Pf07766	85.681	32	0.472848	34	78	140745	12246.8	12559.8	12471.6	12982.8	12849.7	12582.6	12871.1	12737.6	13580.8	12878.5	12983.5	0.0417169	0.0461873	0.0420768	-0.00411048	0.0376064	1.02934	1.03253	1.02959	0.997155	1.02641		0.240603	0.339174	0.891412			0.464782	0.908461	0.933406		1					ü
9207	AT5G25060.1	AT5G10800.1	Symbols: RNA recognition motif (RRM)-containing protein chr5:8634219-8639984 REVERSE LENGTH=946	AT5G25060; RRC1	[GO:0003676]; GO:0097159; GO:1901363; GO:0005488; GO:0003674 [GO:0003723]; GO:0003676; GO:0097159; GO:1901363; GO:0005488; GO:0003674 [GO:0005634]; GO:0043231; GO:0043227; GO:0043229; GO:0043226; GO:0044424; GO:0005575; GO:0005622; GO:0044464; GO:0005623 [GO:0006396]; GO:0010467; GO:0016070; GO:0043170; GO:0044260; GO:0090304; GO:0071704; GO:0044237; GO:0006139; GO:0008152; GO:0009987; GO:0006725…	Pf00076, Pf01805, Pf08312, Pf13893, Pf14259	108.219	32	0.303383	32	56	90621.9	8112.24	7962.98	8160.63	8393.25	8519.93	8041.6	8118.23	8029.37	8663.89	8350.07	8269.69	0.0562126	0.0635676	0.0119615	-0.0516062	0.0046064	1.03973	1.04505	1.00833	0.964862	1.0032		0.105721	0.771898	0.120773			0.307975	0.980024	0.256452		1
9646	ATCG00190.1		Symbols: RPOB RNA polymerase subunit beta chrC:23111-26329 REVERSE LENGTH=1072	rpoB	[GO:0000428]; GO:0030880; GO:0044424; GO:0061695; GO:0005622; GO:0044464; GO:1990234; GO:0005575; GO:0005623; GO:1902494; GO:0032991 [GO:0003677]; GO:0003676; GO:0097159; GO:1901363; GO:0005488; GO:0003674 [GO:0003899]; GO:0034062; GO:0097747; GO:0016779; GO:0140098; GO:0016772; GO:0003824; GO:0016740; GO:0003674 [GO:0005515]; GO:0005488; GO:0003674 [GO:0006351]; GO:0010467; GO:0034645; GO:009765…	Pf00562, Pf04560, Pf04561, Pf04563, Pf04565, Pf10385	120.983	32	0.344216	32	82	120030	11201.2	11932.2	11003.4	10743.5	10727.4	10496.2	10683.9	10319.7	10729.7	11250.1	10943.1	-0.0950199	0.0636222	0.0196194	-0.0440028	-0.139023	0.936259	1.04509	1.01369	0.96996	0.908134		0.118567	0.619508	0.172843			0.324141	0.964881	0.322019		3		ü	ü
9701	AT1G09010.1		Symbols: glycoside hydrolase family 2 protein chr1:2895259-2899287 REVERSE LENGTH=944	AT1G09010	[GO:0004553]; GO:0016798; GO:0016787; GO:0003824; GO:0003674 [GO:0005576]; GO:0005575 [GO:0005773]; GO:0043231; GO:0044444; GO:0043227; GO:0043229; GO:0005737; GO:0044424; GO:0043226; GO:0005622; GO:0044464; GO:0005575; GO:0005623 [GO:0005829]; GO:0044444; GO:0005737; GO:0044424; GO:0005622; GO:0044464; GO:0005575; GO:0005623 [GO:0005975]; GO:0044238; GO:0071704; GO:0008152; GO:0008150 [GO:000815…	Pf00703, Pf02836, Pf02837	107.592	32	0.353814	32	67	129533	11479.8	11441.9	11994.5	12367.2	11994.5	11360.2	11467.7	11395.7	11983.2	11948.1	12099.7	0.0803789	0.0742339	-0.0128379	-0.0870717	-0.00669284	1.0573	1.0528	0.991141	0.941432	0.995372		0.0436805	0.724307	0.0184774			0.206486	0.974633	0.0840607		1		ü
9964	AT3G08590.1		Symbols: Phosphoglycerate mutase, 2,3-bisphosphoglycerate-independent chr3:2608683-2611237 REVERSE LENGTH=560	AT3G08590; iPGAM2	[GO:0003824]; GO:0003674 [GO:0004619]; GO:0016868; GO:0016866; GO:0016853; GO:0003824; GO:0003674 [GO:0005737]; GO:0044424; GO:0005622; GO:0044464; GO:0005575; GO:0005623 [GO:0005829]; GO:0044444; GO:0005737; GO:0044424; GO:0005622; GO:0044464; GO:0005575; GO:0005623 [GO:0006007]; GO:0006006; GO:0019320; GO:0019318; GO:0046365; GO:0005996; GO:0016052; GO:0044282; GO:0005975; GO:0044281; GO:190157…	Pf01676, Pf06415	60.726	32	0.583929	47	229	345413	26204.4	30940.9	26990.7	37372.2	39462.1	28396.9	28513.2	28466.9	40769.7	28771.3	29524.6	0.261971	0.195797	-0.0669503	-0.262747	-0.000776752	1.19912	1.14536	0.954654	0.833499	0.999462		0.198774	0.747618	0.119406			0.421972	0.977357	0.254436		2		ü			ü
10002	AT3G18860.1	AT3G18860.2	Symbols: transducin family protein / WD-40 repeat family protein chr3:6501774-6508352 FORWARD LENGTH=760	AT3G18860	[GO:0000166]; GO:0036094; GO:1901265; GO:0005488; GO:0097159; GO:1901363; GO:0003674 [GO:0005515]; GO:0005488; GO:0003674 [GO:0005634]; GO:0043231; GO:0043227; GO:0043229; GO:0043226; GO:0044424; GO:0005575; GO:0005622; GO:0044464; GO:0005623 [GO:0005829]; GO:0044444; GO:0005737; GO:0044424; GO:0005622; GO:0044464; GO:0005575; GO:0005623 [GO:0008150] [GO:0009506]; GO:0005911; GO:0055044; GO:00300…	Pf00400, Pf08324, Pf09070	84.222	32	0.496053	32	88	181937	16468.2	15307.2	16506.7	17593.4	16670.4	16378.6	16525.6	16269	17274	16180.8	16762.8	0.091511	0.0298342	-0.015746	-0.0455802	0.0459308	1.06549	1.02089	0.989145	0.9689	1.03235		0.446842	0.743824	0.229663			0.646402	0.977015	0.388886		2
10028	AT2G42490.1		Symbols: Copper amine oxidase family protein chr2:17691600-17695526 REVERSE LENGTH=776	AT2G42490	[GO:0005507]; GO:0046914; GO:0046872; GO:0043169; GO:0043167; GO:0005488; GO:0003674 [GO:0005777]; GO:0042579; GO:0043231; GO:0044444; GO:0043227; GO:0043229; GO:0005737; GO:0044424; GO:0043226; GO:0005622; GO:0044464; GO:0005575; GO:0005623 [GO:0008131]; GO:0016641; GO:0016638; GO:0016491; GO:0003824; GO:0003674 [GO:0009308]; GO:1901564; GO:0006807; GO:0071704; GO:0008152; GO:0008150 [GO:0009507…	Pf01179, Pf02727, Pf02728	86.636	32	0.372423	32	74	140722	12375.9	12587.7	12846.6	12889.6	12879	12823.4	12722.5	12971.9	12927.8	12535.2	13162.1	0.0444341	0.00376726	7.5283e-05	-0.00369197	0.0407421	1.03128	1.00261	1.00005	0.997444	1.02864		0.914963	0.998419	0.886059			0.956423	0.999896	0.930569		2		ü			ü
10071	AT3G11450.1		Symbols: DnaJ domain ;Myb-like DNA-binding domain chr3:3605459-3607402 REVERSE LENGTH=647	AT3G11450	[GO:0003677]; GO:0003676; GO:0097159; GO:1901363; GO:0005488; GO:0003674 [GO:0005634]; GO:0043231; GO:0043227; GO:0043229; GO:0043226; GO:0044424; GO:0005575; GO:0005622; GO:0044464; GO:0005623 [GO:0006342]; GO:0006325; GO:0016458; GO:0045814; GO:0045892; GO:0016043; GO:0051276; GO:0009987; GO:0010629; GO:0040029; GO:0006351; GO:0006355; GO:1903507; GO:2000113; GO:0071840; GO:0006996; GO:0008150;…	Pf00226, Pf00249	73.945	32	0.544049	40	92	161300	14972.6	14999.2	13672.1	15196.7	15738.5	14014	14509	14402	16125.8	13790.9	13879.5	-0.0138451	0.0253178	-0.0277486	-0.0530664	-0.0669115	0.990449	1.0177	0.98095	0.963885	0.95468		0.722237	0.757746	0.391466			0.848409	0.978387	0.550884		1			ü
10262	AT5G11170.1	AT5G11200.2; AT5G11200.3; AT5G11170.2	Symbols: DEAD/DEAH box RNA helicase family protein chr5:3553334-3556646 FORWARD LENGTH=427	AT5G11170; UAP56a; AT5G11200; UAP56b	[GO:0000166]; GO:0036094; GO:1901265; GO:0005488; GO:0097159; GO:1901363; GO:0003674 [GO:0000398]; GO:0000377; GO:0006397; GO:0000375; GO:0006396; GO:0016071; GO:0008380; GO:0010467; GO:0016070; GO:0043170; GO:0044260; GO:0090304; GO:0071704; GO:0044237; GO:0006139; GO:0008152; GO:0009987; GO:0006725; GO:0034641; GO:0044238; GO:0046483; GO:1901360; GO:0008150; GO:0006807 [GO:0003676]; GO:0097159;…	Pf00270, Pf00271	48.307	32	0.498829	32	122	289918	26744.2	26081.6	26350.9	26667.2	25089.2	26242.2	26827.2	26465.2	26196.9	25475.6	27778.1	-0.0211351	-0.00240586	0.0241602	0.026566	0.00543097	0.985457	0.998334	1.01689	1.01858	1.00377		0.956394	0.644547	0.458437			0.97742	0.967879	0.612523		5		ü	ü
10512	AT3G13330.1		Symbols: PA200 proteasome activating protein 200 chr3:4319804-4330061 REVERSE LENGTH=1816	PA200	[GO:0005634]; GO:0043231; GO:0043227; GO:0043229; GO:0043226; GO:0044424; GO:0005575; GO:0005622; GO:0044464; GO:0005623 [GO:0005829]; GO:0044444; GO:0005737; GO:0044424; GO:0005622; GO:0044464; GO:0005575; GO:0005623 [GO:0005839]; GO:0000502; GO:0043234; GO:0044424; GO:1905369; GO:0032991; GO:0005622; GO:0044464; GO:1905368; GO:0005575; GO:0005623; GO:1902494 [GO:0010499]; GO:0010498; GO:0030163…	Pf11919	203.49	32	0.201542	32	59	114094	9736.21	9166.99	10246.2	11152.5	10958.3	9959.99	10060.5	10236.2	11300.9	10482.4	10793.4	0.190188	0.105985	0.0100217	-0.0959632	0.0942247	1.14091	1.07623	1.00697	0.935647	1.06749		0.0371154	0.853096	0.0552195			0.190532	0.991319	0.158906		2				ü
11531	AT1G30580.1		Symbols: GTP binding chr1:10831953-10835454 REVERSE LENGTH=394	AT1G30580	[GO:0000166]; GO:0036094; GO:1901265; GO:0005488; GO:0097159; GO:1901363; GO:0003674 [GO:0005515]; GO:0005488; GO:0003674 [GO:0005524]; GO:0032559; GO:0035639; GO:0030554; GO:0032555; GO:0043168; GO:1901265; GO:0017076; GO:0032553; GO:0043167; GO:0097159; GO:1901363; GO:0000166; GO:0097367; GO:0005488; GO:0036094; GO:0003674 [GO:0005525]; GO:0032550; GO:0032561; GO:0035639; GO:0001883; GO:0032549…	Pf00005, Pf01926, Pf02421, Pf06071	44.443	32	0.670051	32	172	342743	30824.8	31041.3	30685	31549.4	31557.7	31033.5	30701.9	31482.1	32481.2	30838.3	30548.3	0.0152392	0.00957605	0.000759762	-0.00881629	0.00642287	1.01062	1.00666	1.00053	0.993908	1.00446		0.806427	0.985829	0.76047			0.896568	0.999399	0.844066		4		ü			ü
11537	AT2G35880.1		Symbols: TPX2 (targeting protein for Xklp2) protein family chr2:15063204-15065259 REVERSE LENGTH=432	AT2G35880	[GO:0003674] [GO:0005634]; GO:0043231; GO:0043227; GO:0043229; GO:0043226; GO:0044424; GO:0005575; GO:0005622; GO:0044464; GO:0005623 [GO:0005737]; GO:0044424; GO:0005622; GO:0044464; GO:0005575; GO:0005623 [GO:0005856]; GO:0043232; GO:0043228; GO:0043229; GO:0043226; GO:0044424; GO:0005575; GO:0005622; GO:0044464; GO:0005623 [GO:0005874]; GO:0015630; GO:0099513; GO:0005856; GO:0044430; GO:009951…	Pf06886	46.668	32	0.520833	32	76	197759	19643.4	18473.4	18936.7	16865.6	17244.7	18539.9	18049.2	18250.5	16076.4	18415.6	17263.9	-0.109276	-0.0856249	-0.035932	0.0496929	-0.0595831	0.927053	0.942376	0.975401	1.03504	0.959541		0.172128	0.631999	0.355708			0.391988	0.966988	0.518515		0
12059	AT4G23850.1	AT4G11030.1	Symbols: LACS4 AMP-dependent synthetase and ligase family protein chr4:12403720-12408263 REVERSE LENGTH=666	LACS4	[GO:0000166]; GO:0036094; GO:1901265; GO:0005488; GO:0097159; GO:1901363; GO:0003674 [GO:0001676]; GO:0006631; GO:0032787; GO:0044255; GO:0019752; GO:0006629; GO:0044237; GO:0043436; GO:0044238; GO:0071704; GO:0008152; GO:0009987; GO:0006082; GO:0008150; GO:0044281 [GO:0003824]; GO:0003674 [GO:0004467]; GO:0015645; GO:0016877; GO:0016874; GO:0003824; GO:0003674 [GO:0005524]; GO:0032559; GO:003563…	Pf00501	74.46	32	0.396396	34	127	262630	23234.3	22950.5	24197.5	24638.5	24918.4	22915.5	23016.2	23814.3	24579.8	23889.1	24475.5	0.0902705	0.0647877	-0.0159394	-0.0807271	0.00954343	1.06457	1.04593	0.989012	0.945581	1.00664		0.102786	0.668467	0.0355919			0.304058	0.970289	0.123995		2		ü
672	AT4G03550.1		Symbols: ATGSL05, GSL05, ATGSL5, PMR4, GSL5 glucan synthase-like 5 chr4:1573513-1579195 FORWARD LENGTH=1780	GSL05	[GO:0000003]; GO:0008150 [GO:0000148]; GO:0044459; GO:1990234; GO:0005886; GO:0044425; GO:0044464; GO:1902494; GO:0016020; GO:0071944; GO:0005575; GO:0005623; GO:0032991 [GO:0003843]; GO:0035251; GO:0008194; GO:0046527; GO:0016757; GO:0016758; GO:0016740; GO:0003824; GO:0003674 [GO:0005794]; GO:0012505; GO:0043231; GO:0044444; GO:0044464; GO:0043227; GO:0043229; GO:0005737; GO:0044424; GO:0005575…	Pf02364, Pf14288	206.78	31	0.225281	39	74	139935	12933	12554.7	12882.2	12732.5	12653.6	12696.9	12960	12863.7	12555.3	12398.2	12705.2	0.0015103	-0.0326627	-0.0231997	0.00946298	0.0109733	1.00105	0.977614	0.984048	1.00658	1.00764		0.326984	0.519029	0.724114			0.545812	0.947743	0.819123		1		ü
716	AT5G39500.1		Symbols: GNL1, ERMO1 GNOM-like 1 chr5:15815274-15819910 FORWARD LENGTH=1443	GNL1	[GO:0000139]; GO:0044431; GO:0098588; GO:0098791; GO:0005794; GO:0044444; GO:0044446; GO:0031090; GO:0031984; GO:0012505; GO:0043231; GO:0005737; GO:0044424; GO:0043229; GO:0044422; GO:0016020; GO:0043227; GO:0044464; GO:0005622; GO:0043226; GO:0005575; GO:0005623 [GO:0005085]; GO:0051020; GO:0098772; GO:0019899; GO:0003674; GO:0005515; GO:0005488 [GO:0005086]; GO:0005085; GO:0051020; GO:0098772;…	Pf01369, Pf12783	161.85	31	0.255024	35	64	103776	9165.94	8952.24	9140.31	9842.23	9824.75	9198.97	9378.31	9352.88	10112	9285.71	9522.37	0.0832837	0.0493719	0.00555908	-0.0438128	0.0394709	1.05943	1.03481	1.00386	0.970088	1.02774		0.283924	0.919951	0.297302			0.502152	0.997589	0.460763		0
797	AT1G75660.1		Symbols: XRN3, AtXRN3 5'-3' exoribonuclease 3 chr1:28408289-28414825 FORWARD LENGTH=1020	XRN3	[GO:0000175]; GO:0008408; GO:0016896; GO:0004527; GO:0004532; GO:0016796; GO:0004518; GO:0004540; GO:0016788; GO:0140098; GO:0016787; GO:0003824; GO:0003674 [GO:0000967]; GO:0006364; GO:0034471; GO:0016072; GO:0034470; GO:0042254; GO:0000966; GO:0034660; GO:0006396; GO:0022613; GO:0016070; GO:0010467; GO:0044085; GO:0044260; GO:0090304; GO:0043170; GO:0071840; GO:0044237; GO:0006139; GO:0071704; …	Pf00098, Pf03159	116.752	31	0.328431	34	68	121244	11442	10731.4	10854.5	10414.6	10605	11059.2	11414.3	11545.1	10929.9	11097	11151.1	-0.0608703	-0.0359137	0.0579967	0.0939105	0.0330402	0.958686	0.975414	1.04102	1.06726	1.02317		0.320244	0.159269	0.0261517			0.538068	0.845504	0.103171		2		ü			ü
800	AT3G11400.2	AT5G06000.1; AT3G11400.1	Symbols: EIF3G1, ATEIF3G1 eukaryotic translation initiation factor 3G1 chr3:3578536-3580366 FORWARD LENGTH=321	EIF3G1	[GO:0001731]; GO:0002183; GO:0022618; GO:0002181; GO:0006413; GO:0022613; GO:0034622; GO:0071826; GO:0006412; GO:0044237; GO:0044085; GO:0065003; GO:0043933; GO:0010467; GO:0034645; GO:0043043; GO:0044267; GO:0008152; GO:0009987; GO:0071840; GO:0022607; GO:0016043; GO:0043170; GO:0009059; GO:0044249; GO:0044260; GO:0006518; GO:0043604; GO:1901566; GO:0019538; GO:0008150; GO:0071704; GO:1901576; G…	Pf00076, Pf12353, Pf13893, Pf14259	35.641	31	0.610592	31	95	178590	16523.1	16410.1	15993.5	16463.3	16457.7	16135.4	16199.1	16256.1	16626.9	15470.4	16054.4	-0.0143659	-0.0137091	-0.0231675	-0.00945841	-0.0238243	0.990092	0.990543	0.98407	0.993465	0.983622		0.729197	0.60411	0.733308			0.853132	0.964508	0.825221		1
929	AT1G70070.1		Symbols: EMB25, PDE317, ISE2 DEAD/DEAH box helicase, putative chr1:26390016-26394148 REVERSE LENGTH=1171	EMB25	[GO:0000166]; GO:0036094; GO:1901265; GO:0005488; GO:0097159; GO:1901363; GO:0003674 [GO:0000373]; GO:0000377; GO:0000375; GO:0008380; GO:0006396; GO:0010467; GO:0016070; GO:0043170; GO:0044260; GO:0090304; GO:0071704; GO:0044237; GO:0006139; GO:0008152; GO:0009987; GO:0006725; GO:0034641; GO:0044238; GO:0046483; GO:1901360; GO:0008150; GO:0006807 [GO:0003676]; GO:0097159; GO:1901363; GO:0005488;…	Pf00270, Pf00271, Pf02562, Pf08148	132.354	31	0.285226	31	58	127432	12624.7	12222.6	11990.4	10803.2	10530.9	12210.1	12119.8	11740.8	10304.8	11352.3	11532.6	-0.163574	-0.121651	-0.00531648	0.116335	-0.0472394	0.892811	0.919135	0.996322	1.08398	0.967786		0.0595327	0.943048	0.0804447			0.237672	0.997962	0.199475		3		ü
1421	AT5G64330.1	AT5G64330.2	Symbols: NPH3, RPT3, JK218 Phototropic-responsive NPH3 family protein chr5:25727568-25730225 FORWARD LENGTH=746	NPH3	[GO:0004871]; GO:0003674 [GO:0005515]; GO:0005488; GO:0003674 [GO:0005634]; GO:0043231; GO:0043227; GO:0043229; GO:0043226; GO:0044424; GO:0005575; GO:0005622; GO:0044464; GO:0005623 [GO:0005886]; GO:0016020; GO:0044464; GO:0071944; GO:0005575; GO:0005623 [GO:0007165]; GO:0007154; GO:0009987; GO:0023052; GO:0050794; GO:0051716; GO:0008150; GO:0050789; GO:0050896; GO:0065007 [GO:0009416]; GO:00093…	Pf03000	81.821	31	0.514745	31	67	116745	10157	11209.3	10065.9	11543.8	11443.9	10035.4	10252.4	10087.7	11391.4	10368.6	10189.7	0.0434694	0.0712084	-0.0479661	-0.119175	-0.0757052	1.03059	1.0506	0.967299	0.920714	0.948878		0.20815	0.545242	0.0897089			0.431081	0.950924	0.212481		2
2167	AT2G20990.2	AT2G20990.3; AT1G20080.1; AT2G20990.1; AT2G34240.1; AT2G21010.1	Symbols: SYTA synaptotagmin A chr2:9014827-9017829 FORWARD LENGTH=565	SYTA	[GO:0001778]; GO:0007009; GO:0042060; GO:0010256; GO:0061024; GO:0009611; GO:0016043; GO:0006950; GO:0009987; GO:0071840; GO:0050896; GO:0008150 [GO:0005515]; GO:0005488; GO:0003674 [GO:0005768]; GO:0012505; GO:0031410; GO:0044464; GO:0044444; GO:0097708; GO:0005575; GO:0005623; GO:0005737; GO:0044424; GO:0031982; GO:0043229; GO:0005622; GO:0043227; GO:0043226 [GO:0005773]; GO:0043231; GO:0044444…	Pf00168	64.449	31	0.431858	31	132	267340	25868.9	24316.7	25340.4	23282.5	23333.7	24792.6	24832.3	25363.9	22766.6	23179.1	24263.3	-0.0655473	-0.0954597	-0.0348603	0.0605994	-0.00494786	0.955583	0.935974	0.976126	1.0429	0.996576		0.043225	0.525566	0.199443			0.205459	0.949154	0.354748		2					ü
2277	AT1G73430.1		Symbols: sec34-like family protein chr1:27604096-27610829 FORWARD LENGTH=784	AT1G73430	[GO:0005794]; GO:0012505; GO:0043231; GO:0044444; GO:0044464; GO:0043227; GO:0043229; GO:0005737; GO:0044424; GO:0005575; GO:0005623; GO:0043226; GO:0005622 [GO:0005801]; GO:0043231; GO:0043227; GO:0043229; GO:0043226; GO:0044424; GO:0005575; GO:0005622; GO:0044464; GO:0005623 [GO:0005829]; GO:0044444; GO:0005737; GO:0044424; GO:0005622; GO:0044464; GO:0005575; GO:0005623 [GO:0006886]; GO:0015031…	Pf04136	88.554	31	0.375	31	64	160470	13976.6	13906.4	14537.3	15085.1	15201.5	14136.4	14412.9	14477.4	15418.3	14473.5	14844.4	0.0996532	0.0557979	-0.00304205	-0.05884	0.0408132	1.07152	1.03943	0.997894	0.960036	1.02869		0.181574	0.945107	0.100669			0.403172	0.998017	0.227714		1
3824	AT5G04230.2	AT5G04230.1	Symbols: PAL3 phenyl alanine ammonia-lyase 3 chr5:1160831-1163707 FORWARD LENGTH=698	PAL3	[GO:0003824]; GO:0003674 [GO:0005515]; GO:0005488; GO:0003674 [GO:0005737]; GO:0044424; GO:0005622; GO:0044464; GO:0005575; GO:0005623 [GO:0006559]; GO:0006558; GO:0009074; GO:1902222; GO:0009072; GO:1902221; GO:0009063; GO:0019439; GO:1901361; GO:1901606; GO:0006520; GO:0006725; GO:1901360; GO:1901605; GO:0046395; GO:1901565; GO:0044248; GO:1901575; GO:0019752; GO:0044238; GO:1901564; GO:0044237…	Pf00221	76.626	31	0.495702	37	93	142811	13749.3	12722.3	12594.2	10812.1	10394.6	14918.6	14929.5	14659.3	10223.9	13801.5	14005.8	-0.236278	-0.241433	0.160515	0.401948	0.165671	0.848933	0.845904	1.11769	1.32129	1.12169		0.101106	0.312805	0.00183204			0.302223	0.897756	0.0250358		2		ü
3892	AT5G52640.1		Symbols: HSP81-1, ATHS83, HSP81.1, HSP83, ATHSP90.1, AtHsp90-1, HSP90.1 heat shock protein 90.1 chr5:21352542-21355147 FORWARD LENGTH=705	HSP90.1	[GO:0005515]; GO:0005488; GO:0003674 [GO:0005524]; GO:0032559; GO:0035639; GO:0030554; GO:0032555; GO:0043168; GO:1901265; GO:0017076; GO:0032553; GO:0043167; GO:0097159; GO:1901363; GO:0000166; GO:0097367; GO:0005488; GO:0036094; GO:0003674 [GO:0005618]; GO:0030312; GO:0044464; GO:0071944; GO:0005575; GO:0005623 [GO:0005737]; GO:0044424; GO:0005622; GO:0044464; GO:0005575; GO:0005623 [GO:0005829…	Pf00183, Pf02518, Pf13589	81.129	31	0.448227	57	252	169542	9761.79	14206.2	9852.99	25526.6	27751.2	11067.3	11015.7	11014	26117.4	11969.3	11259.6	0.698523	0.463435	-0.329225	-0.79266	-0.0941371	1.62284	1.37882	0.795964	0.577279	0.936832		0.199361	0.547071	0.09532			0.422516	0.951083	0.220033		2
4070	AT4G22670.1		Symbols: AtHip1, HIP1, TPR11 HSP70-interacting protein 1 chr4:11918236-11920671 FORWARD LENGTH=441	HIP1	[GO:0005515]; GO:0005488; GO:0003674 [GO:0005737]; GO:0044424; GO:0005622; GO:0044464; GO:0005575; GO:0005623 [GO:0005829]; GO:0044444; GO:0005737; GO:0044424; GO:0005622; GO:0044464; GO:0005575; GO:0005623 [GO:0046686]; GO:0010038; GO:0010035; GO:0042221; GO:0050896; GO:0008150 [GO:0046983]; GO:0005515; GO:0005488; GO:0003674	Pf00515, Pf13371, Pf13414, Pf13424, Pf13432, Pf14559	46.591	31	0.446712	32	155	302822	28100.3	27018.6	28126.6	27757.4	28556.2	27190.1	26600.5	27229.1	28641.5	26688.1	26914.1	0.0306021	0.0209934	-0.03865	-0.0596434	-0.0290413	1.02144	1.01466	0.973566	0.959501	0.980071		0.617327	0.403675	0.0722266			0.777707	0.921305	0.187025		1
4483	AT2G33730.1		Symbols: P-loop containing nucleoside triphosphate hydrolases superfamily protein chr2:14265679-14267880 REVERSE LENGTH=733	AT2G33730	[GO:0000166]; GO:0036094; GO:1901265; GO:0005488; GO:0097159; GO:1901363; GO:0003674 [GO:0000375]; GO:0008380; GO:0006396; GO:0010467; GO:0016070; GO:0043170; GO:0044260; GO:0090304; GO:0071704; GO:0044237; GO:0006139; GO:0008152; GO:0009987; GO:0006725; GO:0034641; GO:0044238; GO:0046483; GO:1901360; GO:0008150; GO:0006807 [GO:0003676]; GO:0097159; GO:1901363; GO:0005488; GO:0003674 [GO:0003723]…	Pf00176, Pf00270, Pf00271	85.225	31	0.427012	31	62	106294	9571.01	9174.97	9754.68	9540.65	9555.23	9526.55	9848.79	9663.97	9852.74	9804.89	10001	0.0373035	0.0305265	0.0398748	0.00934822	0.0466517	1.02619	1.02138	1.02802	1.0065	1.03287		0.370816	0.286856	0.747668			0.58453	0.887996	0.835579		3		ü
4499	AT4G37820.1		Symbols: unknown protein; BEST Arabidopsis thaliana protein match is: unknown protein (TAIR:AT2G22795.1); Has 433572 Blast hits to 177005 proteins in 4263 species: Archae - 2016; Bacteria - 67591; Metazoa - 157995; Fungi - 49745; Plants - 22011; Viruses - 2192; Other Eukaryotes - 132022 (source: NCBI BLink). chr4:17785692-17787290 FORWARD LENGTH=532	AT4G37820	[GO:0003674] [GO:0005768]; GO:0012505; GO:0031410; GO:0044464; GO:0044444; GO:0097708; GO:0005575; GO:0005623; GO:0005737; GO:0044424; GO:0031982; GO:0043229; GO:0005622; GO:0043227; GO:0043226 [GO:0005794]; GO:0012505; GO:0043231; GO:0044444; GO:0044464; GO:0043227; GO:0043229; GO:0005737; GO:0044424; GO:0005575; GO:0005623; GO:0043226; GO:0005622 [GO:0005802]; GO:0098791; GO:0031984; GO:0044431…		59.1	31	0.530075	31	59	92097.3	8195.81	8340.29	7745.5	8447.52	8588.24	8571.33	8683.49	8647.37	9060.91	7953.81	7863.08	-0.00274291	-0.0612191	0.00405016	0.0652693	0.0625264	0.998101	0.958454	1.00281	1.04628	1.04429		0.354508	0.958211	0.201384			0.570231	0.99821	0.357282		0
4586	AT4G24800.3		Symbols: MA3 domain-containing protein chr4:12782463-12784902 FORWARD LENGTH=702	AT4G24800; ECIP1	[GO:0005488]; GO:0003674 [GO:0005737]; GO:0044424; GO:0005622; GO:0044464; GO:0005575; GO:0005623 [GO:0005794]; GO:0012505; GO:0043231; GO:0044444; GO:0044464; GO:0043227; GO:0043229; GO:0005737; GO:0044424; GO:0005575; GO:0005623; GO:0043226; GO:0005622 [GO:0005829]; GO:0044444; GO:0005737; GO:0044424; GO:0005622; GO:0044464; GO:0005575; GO:0005623 [GO:0008168]; GO:0016741; GO:0016740; GO:000382…	Pf02847	77.387	31	0.452991	32	90	187365	18169.6	17033.9	18255.5	16250.1	16171.9	17657.3	17126.3	17526.8	15814.6	16282.2	17076.6	-0.060878	-0.0898245	-0.0419008	0.0479236	-0.0129543	0.958681	0.939637	0.971374	1.03378	0.991061		0.0681478	0.533554	0.411293			0.253117	0.950195	0.56952		1		ü
5139	AT2G38280.2		Symbols: FAC1, ATAMPD AMP deaminase, putative / myoadenylate deaminase, putative chr2:16033767-16038793 REVERSE LENGTH=839	FAC1	[GO:0000166]; GO:0036094; GO:1901265; GO:0005488; GO:0097159; GO:1901363; GO:0003674 [GO:0003824]; GO:0003674 [GO:0003876]; GO:0047623; GO:0016814; GO:0019239; GO:0016810; GO:0016787; GO:0003824; GO:0003674 [GO:0005515]; GO:0005488; GO:0003674 [GO:0005524]; GO:0032559; GO:0035639; GO:0030554; GO:0032555; GO:0043168; GO:1901265; GO:0017076; GO:0032553; GO:0043167; GO:0097159; GO:1901363; GO:000016…	Pf00962	95.07	31	0.324195	31	74	154855	13767.7	13796.9	13538.7	14743.5	14810.4	13622.2	14033.9	13932.8	15148.9	13496	13963.7	0.0584439	0.0333553	-0.0167842	-0.0501395	0.0083044	1.04134	1.02339	0.988434	0.965843	1.00577		0.534878	0.79862	0.295032			0.715798	0.985774	0.458409		4		ü			ü
5249	AT5G43310.2	AT5G43310.3; AT5G43310.1	Symbols: COP1-interacting protein-related chr5:17379735-17385387 REVERSE LENGTH=1180	AT5G43310	[GO:0005634]; GO:0043231; GO:0043227; GO:0043229; GO:0043226; GO:0044424; GO:0005575; GO:0005622; GO:0044464; GO:0005623 [GO:0005829]; GO:0044444; GO:0005737; GO:0044424; GO:0005622; GO:0044464; GO:0005575; GO:0005623 [GO:0005886]; GO:0016020; GO:0044464; GO:0071944; GO:0005575; GO:0005623 [GO:0016020]; GO:0005575		130.566	31	0.236441	31	51	93387	8692.38	9006.13	8154.27	8318.2	8340.71	8745.89	8670.13	8636.36	8349.09	8282.63	8191.17	-0.0973305	-0.0697682	0.000593055	0.0703612	-0.0269692	0.934761	0.952791	1.00041	1.04998	0.98148		0.0569801	0.986625	0.0343631			0.232404	0.999399	0.121483		0
5486	AT1G04080.3	AT1G04080.1; AT1G04080.2	Symbols: PRP39 Tetratricopeptide repeat (TPR)-like superfamily protein chr1:1051803-1056550 FORWARD LENGTH=823	PRP39	[GO:0000243]; GO:0005684; GO:0005681; GO:0030529; GO:0044428; GO:0044424; GO:1990904; GO:0005634; GO:0044446; GO:0005622; GO:0044464; GO:0032991; GO:0043231; GO:0043229; GO:0044422; GO:0005575; GO:0005623; GO:0043227; GO:0043226 [GO:0000395]; GO:0006376; GO:0045292; GO:0000245; GO:0022618; GO:0000398; GO:0022613; GO:0034622; GO:0071826; GO:0000377; GO:0006397; GO:0044085; GO:0065003; GO:0043933; …	Pf05843	91.095	31	0.321993	31	81	165414	15458.6	15024	15229.1	15125.1	14893.8	14773.3	14933	14865.4	15552.7	14519.5	15039.2	-0.0150121	0.0168085	-0.00486803	-0.0216766	-0.0366886	0.989648	1.01172	0.996631	0.985087	0.97489		0.666841	0.908936	0.42453			0.810939	0.996012	0.581435		2
5978	AT5G15020.1	AT5G15020.2	Symbols: SNL2 SIN3-like 2 chr5:4859408-4865569 REVERSE LENGTH=1367	SNL2	[GO:0000118]; GO:0044451; GO:1902494; GO:0005654; GO:0044428; GO:0032991; GO:0031981; GO:0005634; GO:0044446; GO:0005575; GO:0070013; GO:0043231; GO:0043229; GO:0044422; GO:0044424; GO:0043233; GO:0043227; GO:0043226; GO:0005622; GO:0044464; GO:0031974; GO:0005623 [GO:0000122]; GO:0006357; GO:0006366; GO:0045892; GO:0006355; GO:0006351; GO:0010629; GO:1903507; GO:2000113; GO:0010468; GO:1903506; …	Pf02671, Pf08295	155.023	31	0.299195	36	63	88140.8	7712.18	7526.75	8013.68	8149	8071.03	7600.71	7920.29	7560.87	8355.46	8902.98	8327.89	0.0843638	0.14824	0.0777062	-0.0705334	0.0138304	1.06022	1.10822	1.05534	0.952286	1.00963		0.012658	0.113914	0.0587784			0.118987	0.833832	0.164886		1		ü
6570	ATCG00180.1		Symbols: RPOC1 DNA-directed RNA polymerase family protein chrC:20251-23084 REVERSE LENGTH=680	rpoC1	[GO:0003677]; GO:0003676; GO:0097159; GO:1901363; GO:0005488; GO:0003674 [GO:0003899]; GO:0034062; GO:0097747; GO:0016779; GO:0140098; GO:0016772; GO:0003824; GO:0016740; GO:0003674 [GO:0006351]; GO:0010467; GO:0034645; GO:0097659; GO:0043170; GO:0009059; GO:0044249; GO:0044260; GO:0032774; GO:0071704; GO:1901576; GO:0009058; GO:0044237; GO:0016070; GO:0034654; GO:0008152; GO:0009987; GO:0090304;…	Pf00623, Pf04983, Pf04997	78.533	31	0.469118	31	65	106581	10219.9	10535.6	9972.38	9497.21	9444.11	9760.02	9703.48	9572.61	9140.58	9236.07	9498.64	-0.106971	-0.0590039	-0.0525235	0.00648043	-0.10049	0.928536	0.959927	0.964248	1.0045	0.932716		0.118179	0.245244	0.847356			0.323715	0.877839	0.904134		2		ü	ü
6786	AT1G12840.1		Symbols: DET3, ATVHA-C vacuolar ATP synthase subunit C (VATC) / V-ATPase C subunit / vacuolar proton pump C subunit (DET3) chr1:4375584-4378220 FORWARD LENGTH=375	DET3	[GO:0000221]; GO:0016471; GO:0033180; GO:0044437; GO:0005774; GO:0033176; GO:0033178; GO:0005773; GO:0044444; GO:0044446; GO:0098588; GO:0098805; GO:0016469; GO:0098796; GO:0043231; GO:0005737; GO:0044424; GO:0043229; GO:0044422; GO:0031090; GO:0016020; GO:0043234; GO:0044425; GO:0043227; GO:0005622; GO:0044464; GO:0043226; GO:0005575; GO:0032991; GO:0005623 [GO:0000325]; GO:0005773; GO:0043231; …	Pf03223	42.593	31	0.549333	31	109	278308	24843.4	24580.6	25898.9	25487.4	25342.1	25601.3	25362.7	25509.7	24949.4	25103.7	25628.8	0.0495474	-0.015102	-0.0198493	-0.00474725	0.0448001	1.03494	0.989587	0.986336	0.996715	1.03154		0.636168	0.586222	0.856704			0.79092	0.960081	0.909755		3		ü
[truncated: 11,934 more rows]
[truncated: 47 more columns]

## Sheet: Analysis Summary
Analysis summary
[truncated: 1 more rows]
