# Supplementary material for: A cross-kingdom conserved ER-phagy receptor maintains endoplasmic reticulum homeostasis during stress
Source: eLife. 2020 Aug 27;9:e58396. doi: 10.7554/eLife.58396 (PMC7515635; doi:10.7554/eLife.58396)
Supplement: Supplementary file 5. [file elife-58396-supp5.xlsm]

## Sheet: Main
Table S5. IP/MS-analyses of YFP, C53-GFP, UFL1-GFP and DDRGK1-GFP under non-treated (NT) and tunicamycin(Tm) induced conditions. C53, DDRGK1 and UFL1 as hit are highlighted in yellow.
Main
#	Contaminant	Accession	Protein group accessions	Description	Genes	GO Accessions	Pfam IDs	MW[kDa]	YFP-1						YFP-2						YFP-Tm_treated						C53_1nt						C53_2nt						C53_Tm_treated						UFL_1nt
									Norm. Area	Area	Coverage	# Peptides	# Unique peptides	# PSMs	Norm. Area	Area	Coverage	# Peptides	# Unique peptides	# PSMs	Norm. Area	Area	Coverage	# Peptides	# Unique peptides	# PSMs	Norm. Area	Area	Coverage	# Peptides	# Unique peptides	# PSMs	Norm. Area	Area	Coverage	# Peptides	# Unique peptides	# PSMs	Norm. Area	Area	Coverage	# Peptides	# Unique peptides	# PSMs	Norm. Area	Area	Coverage	# Peptides	# Unique peptides
14	ü	cont_P00023		GFP-nanobody GFP-nanobody				13.79	3.38119e+09	3.38119e+09	0.430894	7	7	111	3.34346e+09	3.34346e+09	0.292683	8	8	84	3.60381e+09	3.60381e+09	0.447154	14	14	126	5.694e+09	5.694e+09	0.333333	15	15	137	5.40759e+09	5.40759e+09	0.333333	17	17	142	5.64494e+09	5.64494e+09	0.487805	13	13	133	4.155e+09	4.155e+09	0.333333	9	9
984	ü	cont_P00761		Trypsin OS=Sus scrofa PE=1 SV=1				24.394	2.7805e+09	2.7805e+09	0.558442	38	37	261	3.30661e+09	3.30661e+09	0.52381	39	39	206	3.29718e+09	3.29718e+09	0.52381	37	37	264	1.75349e+09	1.75349e+09	0.480519	29	28	143	1.09324e+09	1.09324e+09	0.480519	26	25	112	1.98156e+09	1.98156e+09	0.558442	28	27	158	3.4426e+09	3.4426e+09	0.52381	31	31
2879	ü	cont_P15636		Protease 1 OS=Achromobacter lyticus PE=1 SV=1				68.083	1.38412e+09	1.38412e+09	0.179173	25	25	239	2.08852e+09	2.08852e+09	0.188361	24	24	217	1.96006e+09	1.96006e+09	0.18683	26	26	282	1.76176e+09	1.76176e+09	0.202144	25	25	223	1.50219e+09	1.50219e+09	0.202144	25	25	219	1.10232e+09	1.10232e+09	0.196018	26	26	229	1.98699e+09	1.98699e+09	0.192956	25	25
95		AT2G39730.1	AT2G39730.2; AT2G39730.3	Symbols: RCA rubisco activase chr2:16570951-16573345 REVERSE LENGTH=474	RCA	[GO:0000166]; GO:0036094; GO:1901265; GO:0005488; GO:0097159; GO:1901363; GO:0003674_x000D_ [GO:0005524]; GO:0032559; GO:0035639; GO:0030554; GO:0032555; GO:0043168; GO:1901265; GO:0017076; GO:0032553; GO:0043167; GO:0097159; GO:1901363; GO:0000166; GO:0097367; GO:0005488; GO:0036094; GO:0003674_x000D_ [GO:0005618]; GO:0030312; GO:0044464; GO:0071944; GO:0005575; GO:0005623_x000D_ [GO:0005634]; G…	Pf00004, Pf06309	51.948	1.45589e+08	1.45589e+08	0.392405	27	27	94	5.11421e+08	5.11421e+08	0.434599	35	35	116	8.12699e+07	8.12699e+07	0.35865	20	20	64	2.93845e+07	2.93845e+07	0.223629	10	10	21	4.44593e+07	4.44593e+07	0.240506	11	11	23	8.15696e+07	8.15696e+07	0.301688	19	19	55	1.94427e+08	1.94427e+08	0.438819	29	29
1831		AT5G14740.2	AT5G14740.5; AT5G14740.4; AT5G14740.3; AT5G14740.1	Symbols: CA2, CA18, BETA CA2 carbonic anhydrase 2 chr5:4760536-4762382 FORWARD LENGTH=259	CA2	[GO:0004089]; GO:0016836; GO:0016835; GO:0016829; GO:0003824; GO:0003674_x000D_ [GO:0005737]; GO:0044424; GO:0005622; GO:0044464; GO:0005575; GO:0005623_x000D_ [GO:0005829]; GO:0044444; GO:0005737; GO:0044424; GO:0005622; GO:0044464; GO:0005575; GO:0005623_x000D_ [GO:0008270]; GO:0046914; GO:0046872; GO:0043169; GO:0043167; GO:0005488; GO:0003674_x000D_ [GO:0009507]; GO:0009536; GO:0043231; GO:00…	Pf00484	28.326	1.22569e+08	1.22569e+08	0.478764	17	12	42	3.22365e+08	3.22365e+08	0.602317	19	11	61	5.83579e+07	5.83579e+07	0.540541	15	9	29	5.90674e+06	5.90674e+06	0.254826	5	4	5	7.30565e+06	7.30565e+06	0.258687	8	6	9	7.74774e+06	7.74774e+06	0.281853	6	5	7	2.91202e+08	2.91202e+08	0.548263	17	10
3419		AT1G07940.2	AT5G60390.2; AT1G35550.1; AT1G07930.2	Symbols: GTP binding Elongation factor Tu family protein chr1:2463350-2464792 REVERSE LENGTH=449	AT1G07940; AT5G60390; AT1G07920; AT1G07930	[GO:0000166]; GO:0036094; GO:1901265; GO:0005488; GO:0097159; GO:1901363; GO:0003674_x000D_ [GO:0003729]; GO:0003723; GO:0003676; GO:0097159; GO:1901363; GO:0005488; GO:0003674_x000D_ [GO:0003746]; GO:0008135; GO:0003723; GO:0003676; GO:0097159; GO:1901363; GO:0005488; GO:0003674_x000D_ [GO:0003924]; GO:0017111; GO:0016462; GO:0016818; GO:0016817; GO:0016787; GO:0003824; GO:0003674_x000D_ [GO:000…	Pf00009, Pf03143, Pf03144	49.471	1.21104e+08	1.21104e+08	0.461024	34	34	82	4.86935e+08	4.86935e+08	0.616926	52	52	134	6.39978e+07	6.39978e+07	0.44098	31	31	71	8.59727e+07	8.59727e+07	0.420935	25	25	48	9.63853e+07	9.63853e+07	0.423163	27	27	46	1.1582e+08	1.1582e+08	0.465479	29	29	59	3.15472e+08	3.15472e+08	0.47216	46	46
3601		AT1G15820.1		Symbols: LHCB6, CP24 light harvesting complex photosystem II subunit 6 chr1:5446685-5447676 REVERSE LENGTH=258	LHCB6	[GO:0009507]; GO:0009536; GO:0043231; GO:0044444; GO:0043227; GO:0043229; GO:0005737; GO:0044424; GO:0043226; GO:0005622; GO:0044464; GO:0005575; GO:0005623_x000D_ [GO:0009522]; GO:0009521; GO:0034357; GO:0044436; GO:0098796; GO:0016020; GO:0009579; GO:0044424; GO:0043234; GO:0044425; GO:0005575; GO:0005622; GO:0044464; GO:0032991; GO:0005623_x000D_ [GO:0009523]; GO:0009521; GO:0034357; GO:004443…	Pf00504	27.505	1.12954e+08	1.12954e+08	0.182171	7	7	15	5.86471e+08	5.86471e+08	0.20155	7	7	28	6.72087e+07	6.72087e+07	0.116279	5	5	11	2.17276e+06	2.17276e+06	0.0697674	1	1	1	3.11434e+06	3.11434e+06	0.0271318	1	1	1	1.30322e+07	1.30322e+07	0.116279	3	3	4	3.80274e+08	3.80274e+08	0.155039	6	6
498		AT5G01530.1		Symbols: LHCB4.1 light harvesting complex photosystem II chr5:209084-210243 FORWARD LENGTH=290	LHCB4.1	[GO:0005515]; GO:0005488; GO:0003674_x000D_ [GO:0009507]; GO:0009536; GO:0043231; GO:0044444; GO:0043227; GO:0043229; GO:0005737; GO:0044424; GO:0043226; GO:0005622; GO:0044464; GO:0005575; GO:0005623_x000D_ [GO:0009522]; GO:0009521; GO:0034357; GO:0044436; GO:0098796; GO:0016020; GO:0009579; GO:0044424; GO:0043234; GO:0044425; GO:0005575; GO:0005622; GO:0044464; GO:0032991; GO:0005623_x000D_ [GO…	Pf00504	31.12	9.76449e+07	9.76449e+07	0.175862	5	5	18	4.80775e+08	4.80775e+08	0.286207	9	6	34	5.90427e+07	5.90427e+07	0.2	6	5	15	58178.7	58178.7	0.0344828	1	1	1	167835	167835	0.0689655	2	1	2	2.11341e+06	2.11341e+06	0.103448	3	2	4	2.78984e+08	2.78984e+08	0.2	6	5
966		AT4G10340.1		Symbols: LHCB5 light harvesting complex of photosystem II 5 chr4:6408200-6409496 FORWARD LENGTH=280	LHCB5	[GO:0005515]; GO:0005488; GO:0003674_x000D_ [GO:0009507]; GO:0009536; GO:0043231; GO:0044444; GO:0043227; GO:0043229; GO:0005737; GO:0044424; GO:0043226; GO:0005622; GO:0044464; GO:0005575; GO:0005623_x000D_ [GO:0009517]; GO:0009503; GO:0030076; GO:0098807; GO:0043234; GO:0044424; GO:0009535; GO:0044434; GO:0044436; GO:0098796; GO:0032991; GO:0005622; GO:0044464; GO:0009534; GO:0055035; GO:000950…	Pf00504	30.138	8.85324e+07	8.85324e+07	0.417857	9	9	18	4.25649e+08	4.25649e+08	0.396429	12	12	41	5.55608e+07	5.55608e+07	0.285714	8	8	14	4.3871e+06	4.3871e+06	0.0714286	2	2	3	9.55809e+06	9.55809e+06	0.0392857	1	1	1	1.7554e+07	1.7554e+07	0.203571	5	5	8	2.56068e+08	2.56068e+08	0.407143	10	10
835		AT3G27830.1	AT3G27850.1	Symbols: RPL12-A, RPL12 ribosomal protein L12-A chr3:10318576-10319151 FORWARD LENGTH=191	RPL12-A	[GO:0000311]; GO:0000315; GO:0009547; GO:0044435; GO:0000313; GO:0015934; GO:0009532; GO:0009536; GO:0044444; GO:0044446; GO:0005840; GO:0044422; GO:0044391; GO:0043231; GO:0005737; GO:0044424; GO:0043229; GO:0030529; GO:0043232; GO:0005575; GO:0043226; GO:0043227; GO:0005622; GO:0044464; GO:1990904; GO:0043228; GO:0005623; GO:0032991_x000D_ [GO:0003735]; GO:0005198; GO:0003674_x000D_ [GO:0005622…	Pf00542	20.063	8.41687e+07	8.41687e+07	0.230366	5	5	10	3.66267e+08	3.66267e+08	0.240838	6	6	13	4.70032e+07	4.70032e+07	0.230366	5	5	7	4.20398e+06	4.20398e+06	0.188482	4	4	8	4.62481e+06	4.62481e+06	0.188482	4	4	5	7.32535e+06	7.32535e+06	0.0680628	2	2	2	2.33722e+08	2.33722e+08	0.240838	6	6
3239		AT5G20720.3		Symbols: CPN20 chaperonin 20 chr5:7015015-7016354 FORWARD LENGTH=253	CPN20	[GO:0005507]; GO:0046914; GO:0046872; GO:0043169; GO:0043167; GO:0005488; GO:0003674_x000D_ [GO:0005515]; GO:0005488; GO:0003674_x000D_ [GO:0005516]; GO:0005515; GO:0005488; GO:0003674_x000D_ [GO:0005524]; GO:0032559; GO:0035639; GO:0030554; GO:0032555; GO:0043168; GO:1901265; GO:0017076; GO:0032553; GO:0043167; GO:0097159; GO:1901363; GO:0000166; GO:0097367; GO:0005488; GO:0036094; GO:0003674_x0…	Pf00166	26.785	7.89781e+07	7.89781e+07	0.462451	12	12	22	2.95377e+08	2.95377e+08	0.529644	18	18	33	3.32388e+07	3.32388e+07	0.375494	8	8	14	2.94128e+06	2.94128e+06	0.221344	4	4	4	886300	886300	0.16996	4	4	4	53436	53436					1.96931e+08	1.96931e+08	0.501976	14	14
1217		AT5G35630.3		Symbols: GS2, GLN2, ATGSL1 glutamine synthetase 2 chr5:13831220-13833239 FORWARD LENGTH=430	GS2	[GO:0000166]; GO:0036094; GO:1901265; GO:0005488; GO:0097159; GO:1901363; GO:0003674_x000D_ [GO:0003824]; GO:0003674_x000D_ [GO:0004356]; GO:0016211; GO:0016880; GO:0016879; GO:0016874; GO:0003824; GO:0003674_x000D_ [GO:0005524]; GO:0032559; GO:0035639; GO:0030554; GO:0032555; GO:0043168; GO:1901265; GO:0017076; GO:0032553; GO:0043167; GO:0097159; GO:1901363; GO:0000166; GO:0097367; GO:0005488; G…	Pf00120, Pf03951	47.381	7.8732e+07	7.8732e+07	0.181395	11	9	26	2.96516e+08	2.96516e+08	0.327907	20	17	37	4.09686e+07	4.09686e+07	0.116279	11	8	23	1.1109e+06	1.1109e+06	0.027907	1		1	1.26126e+06	1.26126e+06	0.0813954	3	2	5	1.13189e+06	1.13189e+06	0.0604651	3	2	4	1.94868e+08	1.94868e+08	0.234884	13	11
2470		AT3G60750.1	AT3G60750.2	Symbols: Transketolase chr3:22454004-22456824 FORWARD LENGTH=741	AT3G60750	[GO:0003824]; GO:0003674_x000D_ [GO:0004802]; GO:0016744; GO:0016740; GO:0003824; GO:0003674_x000D_ [GO:0005829]; GO:0044444; GO:0005737; GO:0044424; GO:0005622; GO:0044464; GO:0005575; GO:0005623_x000D_ [GO:0008152]; GO:0008150_x000D_ [GO:0009507]; GO:0009536; GO:0043231; GO:0044444; GO:0043227; GO:0043229; GO:0005737; GO:0044424; GO:0043226; GO:0005622; GO:0044464; GO:0005575; GO:0005623_x000D_…	Pf00456, Pf02775, Pf02779, Pf02780	79.918	6.52418e+07	6.52418e+07	0.340081	27	18	47	2.58302e+08	2.58302e+08	0.376518	32	22	70	3.10427e+07	3.10427e+07	0.298246	22	17	27	579458	579458	0.0701754	4	3	4	816397	816397	0.0850202	5	5	5	538588	538588	0.0701754	4	3	5	1.6424e+08	1.6424e+08	0.323887	28	20
3202	ü	cont_P42212	cont_P00018	Green fluorescent protein OS=Aequorea victoria GN=GFP PE=1 SV=1				26.869	5.78862e+07	5.78862e+07	0.298319	9	9	15	2.37359e+07	2.37359e+07	0.302521	7	7	8	7.30903e+07	7.30903e+07	0.34874	10	10	21	8.60289e+08	8.60289e+08	0.436975	15	15	50	7.83298e+08	7.83298e+08	0.487395	15	15	60	9.35674e+08	9.35674e+08	0.487395	18	18	52	2.85044e+08	2.85044e+08	0.441176	13	13
1469		ATCG00490.1	AT2G07732.1; ATMG00280.1	Symbols: RBCL ribulose-bisphosphate carboxylases chrC:54958-56397 FORWARD LENGTH=479	rbcL	[GO:0000287]; GO:0046872; GO:0043169; GO:0043167; GO:0005488; GO:0003674_x000D_ [GO:0004497]; GO:0016491; GO:0003824; GO:0003674_x000D_ [GO:0005618]; GO:0030312; GO:0044464; GO:0071944; GO:0005575; GO:0005623_x000D_ [GO:0009507]; GO:0009536; GO:0043231; GO:0044444; GO:0043227; GO:0043229; GO:0005737; GO:0044424; GO:0043226; GO:0005622; GO:0044464; GO:0005575; GO:0005623_x000D_ [GO:0009535]; GO:00…	Pf00016, Pf02788	52.922	5.6408e+07	5.6408e+07	0.256785	15	15	22	4.85651e+08	4.85651e+08	0.440501	32	32	88	4.04249e+07	4.04249e+07	0.323591	16	16	25	4.87357e+06	4.87357e+06	0.114823	5	5	8	5.80164e+06	5.80164e+06	0.196242	10	10	12	1.19965e+07	1.19965e+07	0.227557	10	10	12	1.21863e+08	1.21863e+08	0.367432	22	22
3628		AT1G42970.1		Symbols: GAPB glyceraldehyde-3-phosphate dehydrogenase B subunit chr1:16127552-16129584 FORWARD LENGTH=447	GAPB	[GO:0004365]; GO:0043891; GO:0016620; GO:0016903; GO:0016491; GO:0003824; GO:0003674_x000D_ [GO:0005829]; GO:0044444; GO:0005737; GO:0044424; GO:0005622; GO:0044464; GO:0005575; GO:0005623_x000D_ [GO:0006006]; GO:0019318; GO:0005996; GO:0005975; GO:0044281; GO:0044238; GO:0071704; GO:0008152; GO:0008150_x000D_ [GO:0006096]; GO:0006090; GO:0006757; GO:0016052; GO:0046496; GO:0032787; GO:0006091; G…	Pf00044, Pf02672, Pf02800	47.63	5.59377e+07	5.59377e+07	0.378076	24	23	40	1.54046e+08	1.54046e+08	0.505593	27	22	52	4.03698e+07	4.03698e+07	0.387025	20	18	36	1.95971e+07	1.95971e+07	0.317673	16	13	24	2.99109e+07	2.99109e+07	0.317673	19	16	29	2.46803e+07	2.46803e+07	0.337808	19	16	28	1.03202e+08	1.03202e+08	0.422819	26	22
692		AT4G33470.1		Symbols: hda14, ATHDA14 histone deacetylase 14 chr4:16102774-16105439 REVERSE LENGTH=423	hda14	[GO:0004407]; GO:0016811; GO:0033558; GO:0016810; GO:0019213; GO:0140096; GO:0016787; GO:0003824; GO:0003674_x000D_ [GO:0005515]; GO:0005488; GO:0003674_x000D_ [GO:0005634]; GO:0043231; GO:0043227; GO:0043229; GO:0043226; GO:0044424; GO:0005575; GO:0005622; GO:0044464; GO:0005623_x000D_ [GO:0005829]; GO:0044444; GO:0005737; GO:0044424; GO:0005622; GO:0044464; GO:0005575; GO:0005623_x000D_ [GO:000…	Pf00850	45.548	5.53287e+07	5.53287e+07	0.170213	9	9	24	6.5228e+07	6.5228e+07	0.200946	8	8	16	5.66441e+07	5.66441e+07	0.205674	10	10	28	9.08731e+07	9.08731e+07	0.1513	6	6	23	8.42378e+07	8.42378e+07	0.1513	7	7	20	6.70226e+07	6.70226e+07	0.186761	10	10	19	1.19741e+08	1.19741e+08	0.200946	11	11
372		AT3G63160.1		Symbols: FUNCTIONS IN: molecular_function unknown; INVOLVED IN: biological_process unknown; LOCATED IN: chloroplast outer membrane, thylakoid, chloroplast thylakoid membrane, chloroplast, chloroplast envelope; EXPRESSED IN: 21 plant structures; EXPRESSED DURING: 13 growth stages; BEST Arabidopsis thaliana protein match is: outer envelope membrane protein 7 (TAIR:AT3G52420.1); Has 26 Blast hits to…	AT3G63160; OEP6	[GO:0003674]_x000D_ [GO:0008150]_x000D_ [GO:0009507]; GO:0009536; GO:0043231; GO:0044444; GO:0043227; GO:0043229; GO:0005737; GO:0044424; GO:0043226; GO:0005622; GO:0044464; GO:0005575; GO:0005623_x000D_ [GO:0009535]; GO:0009534; GO:0044434; GO:0055035; GO:0031976; GO:0009507; GO:0044435; GO:0042651; GO:0009579; GO:0031984; GO:0009536; GO:0044444; GO:0044446; GO:0034357; GO:0044424; GO:0043227; G…		7.252	5.18716e+07	5.18716e+07	0.362319	2	2	4	2.20069e+08	2.20069e+08	0.362319	2	2	6	3.749e+07	3.749e+07	0.362319	2	2	3	1.64717e+06	1.64717e+06	0.130435	1	1	1	1.679e+06	1.679e+06	0.130435	1	1	1	1.29853e+06	1.29853e+06	0.130435	1	1	1	1.14265e+08	1.14265e+08	0.362319	2	2
531		AT1G79040.1		Symbols: PSBR photosystem II subunit R chr1:29736085-29736781 FORWARD LENGTH=140	PSBR	[GO:0005515]; GO:0005488; GO:0003674_x000D_ [GO:0009507]; GO:0009536; GO:0043231; GO:0044444; GO:0043227; GO:0043229; GO:0005737; GO:0044424; GO:0043226; GO:0005622; GO:0044464; GO:0005575; GO:0005623_x000D_ [GO:0009523]; GO:0009521; GO:0034357; GO:0044436; GO:0098796; GO:0016020; GO:0009579; GO:0044424; GO:0043234; GO:0044425; GO:0005575; GO:0005622; GO:0044464; GO:0032991; GO:0005623_x000D_ [GO…	Pf04725	14.577	5.07624e+07	5.07624e+07	0.278571	5	5	29	2.42763e+08	2.42763e+08	0.292857	7	7	33	1.56771e+07	1.56771e+07	0.278571	5	5	20	1.44419e+06	1.44419e+06	0.1	1	1	1	2.33292e+06	2.33292e+06	0.1	4	4	6	9.59284e+06	9.59284e+06	0.1	3	3	12	1.37262e+08	1.37262e+08	0.278571	7	7
1360		AT5G66570.1		Symbols: PSBO-1, OEE1, OEE33, OE33, PSBO1, MSP-1 PS II oxygen-evolving complex 1 chr5:26568744-26570124 FORWARD LENGTH=332	PSBO1	[GO:0005509]; GO:0046872; GO:0043169; GO:0043167; GO:0005488; GO:0003674_x000D_ [GO:0005515]; GO:0005488; GO:0003674_x000D_ [GO:0008266]; GO:0008187; GO:0003727; GO:0003723; GO:0003676; GO:0097159; GO:1901363; GO:0005488; GO:0003674_x000D_ [GO:0009507]; GO:0009536; GO:0043231; GO:0044444; GO:0043227; GO:0043229; GO:0005737; GO:0044424; GO:0043226; GO:0005622; GO:0044464; GO:0005575; GO:0005623_x0…	Pf01716	35.121	5.01488e+07	5.01488e+07	0.472892	26	10	44	1.21695e+08	1.21695e+08	0.506024	27	9	47	4.30921e+07	4.30921e+07	0.46988	25	10	42	9.29714e+06	9.29714e+06	0.38253	13	4	19	5.27839e+06	5.27839e+06	0.36747	12	6	14	2.36826e+06	2.36826e+06	0.385542	13	6	15	1.32188e+08	1.32188e+08	0.53012	25	8
2441		AT4G20360.1		Symbols: ATRAB8D, ATRABE1B, RABE1b RAB GTPase homolog E1B chr4:10990036-10991466 FORWARD LENGTH=476	RABE1b	[GO:0000166]; GO:0036094; GO:1901265; GO:0005488; GO:0097159; GO:1901363; GO:0003674_x000D_ [GO:0003746]; GO:0008135; GO:0003723; GO:0003676; GO:0097159; GO:1901363; GO:0005488; GO:0003674_x000D_ [GO:0003924]; GO:0017111; GO:0016462; GO:0016818; GO:0016817; GO:0016787; GO:0003824; GO:0003674_x000D_ [GO:0005515]; GO:0005488; GO:0003674_x000D_ [GO:0005525]; GO:0032550; GO:0032561; GO:0035639; GO:00…	Pf00009, Pf03143, Pf03144	51.598	4.94809e+07	4.94809e+07	0.40126	20	19	35	1.44087e+08	1.44087e+08	0.491597	31	30	68	3.12367e+07	3.12367e+07	0.361345	18	17	24	3.63482e+07	3.63482e+07	0.222689	11	10	32	4.55001e+07	4.55001e+07	0.277311	16	15	35	4.819e+07	4.819e+07	0.367647	19	18	40	1.04516e+08	1.04516e+08	0.420168	25	24
1084		AT2G04390.1	AT5G04800.1; AT2G05220.2; AT3G10610.1	Symbols: Ribosomal S17 family protein chr2:1527911-1528336 FORWARD LENGTH=141	AT2G04390	[GO:0000028]; GO:0022618; GO:0042255; GO:0042274; GO:0022613; GO:0034622; GO:0071826; GO:0042254; GO:0070925; GO:0044085; GO:0065003; GO:0043933; GO:0006996; GO:0022607; GO:0071840; GO:0016043; GO:0008150; GO:0009987_x000D_ [GO:0003735]; GO:0005198; GO:0003674_x000D_ [GO:0005622]; GO:0044464; GO:0005575; GO:0005623_x000D_ [GO:0005730]; GO:0031981; GO:0043232; GO:0044428; GO:0070013; GO:0043228; G…	Pf00833	16.037	4.91528e+07	4.91528e+07	0.276596	6	6	16	2.54701e+08	2.54701e+08	0.283688	8	8	23	2.37646e+07	2.37646e+07	0.219858	6	6	13	3.26741e+06	3.26741e+06	0.0780142	1	1	1	4.77115e+06	4.77115e+06	0.163121	2	2	2	8.49129e+06	8.49129e+06	0.163121	2	2	3	1.23284e+08	1.23284e+08	0.283688	8	8
977	ü	cont_P13645	cont_Q2M2I5; cont_Q148H6; cont_Q7Z3Y9; cont_P05784; cont_Q7Z3Z0; cont_Q99456	Keratin, type I cytoskeletal 10 OS=Homo sapiens GN=KRT10 PE=1 SV=6				58.792	4.57115e+07	4.57115e+07	0.392123	38	25	70	1.86444e+07	1.86444e+07	0.378425	29	16	36	6.79826e+07	6.79826e+07	0.476027	41	27	82	6.78947e+07	6.78947e+07	0.453767	40	26	73	5.17332e+06	5.17332e+06	0.219178	17	10	21	1.92415e+07	1.92415e+07	0.373288	30	18	39	1.26088e+08	1.26088e+08	0.476027	40	26
344		AT3G18780.2	AT1G49240.1; AT3G18780.1	Symbols: ACT2, DER1, LSR2, ENL2 actin 2 chr3:6475535-6476832 FORWARD LENGTH=377	ACT2	[GO:0000166]; GO:0036094; GO:1901265; GO:0005488; GO:0097159; GO:1901363; GO:0003674_x000D_ [GO:0005200]; GO:0005198; GO:0003674_x000D_ [GO:0005515]; GO:0005488; GO:0003674_x000D_ [GO:0005524]; GO:0032559; GO:0035639; GO:0030554; GO:0032555; GO:0043168; GO:1901265; GO:0017076; GO:0032553; GO:0043167; GO:0097159; GO:1901363; GO:0000166; GO:0097367; GO:0005488; GO:0036094; GO:0003674_x000D_ [GO:000…	Pf00022	41.85	4.18694e+07	4.18694e+07	0.3687	15	8	35	8.52252e+07	8.52252e+07	0.485411	24	12	49	4.25883e+07	4.25883e+07	0.363395	17	8	47	3.88159e+07	3.88159e+07	0.363395	13	5	35	3.25103e+07	3.25103e+07	0.339523	13	8	24	4.4683e+07	4.4683e+07	0.34748	14	7	34	7.73591e+07	7.73591e+07	0.448276	19	9
2278		AT3G08940.2	AT3G08940.1	Symbols: LHCB4.2 light harvesting complex photosystem II chr3:2717717-2718665 FORWARD LENGTH=287	LHCB4.2	[GO:0009507]; GO:0009536; GO:0043231; GO:0044444; GO:0043227; GO:0043229; GO:0005737; GO:0044424; GO:0043226; GO:0005622; GO:0044464; GO:0005575; GO:0005623_x000D_ [GO:0009522]; GO:0009521; GO:0034357; GO:0044436; GO:0098796; GO:0016020; GO:0009579; GO:0044424; GO:0043234; GO:0044425; GO:0005575; GO:0005622; GO:0044464; GO:0032991; GO:0005623_x000D_ [GO:0009523]; GO:0009521; GO:0034357; GO:004443…	Pf00504	31.174	3.95899e+07	3.95899e+07	0.163763	7	7	11	1.98606e+08	1.98606e+08	0.275261	11	8	27	2.05952e+07	2.05952e+07	0.188153	7	6	11	27246.4	0					26705.3	0	0.0243902	1		1	975921	975921	0.0592334	2	1	2	1.1568e+08	1.1568e+08	0.188153	9	8
1023	ü	cont_P04264	cont_H-INV:HIT000016045	Keratin, type II cytoskeletal 1 OS=Homo sapiens GN=KRT1 PE=1 SV=6				65.999	3.93829e+07	3.93829e+07	0.470497	49	32	97	2.96715e+07	2.96715e+07	0.402174	42	25	64	3.99068e+08	3.99068e+08	0.450311	69	43	361	1.18693e+08	1.18693e+08	0.492236	56	35	147	2.55781e+07	2.55781e+07	0.276398	33	18	57	5.81673e+07	5.81673e+07	0.445652	48	30	86	4.63967e+08	4.63967e+08	0.513975	68	46
339		AT4G01150.1	AT4G01150.2	Symbols: unknown protein; FUNCTIONS IN: molecular_function unknown; INVOLVED IN: biological_process unknown; LOCATED IN: thylakoid, chloroplast thylakoid membrane, chloroplast, plastoglobule, chloroplast envelope; EXPRESSED IN: 23 plant structures; EXPRESSED DURING: 14 growth stages; BEST Arabidopsis thaliana protein match is: unknown protein (TAIR:AT4G38100.1); Has 323 Blast hits to 323 proteins…	AT4G01150	[GO:0003674]_x000D_ [GO:0008150]_x000D_ [GO:0009507]; GO:0009536; GO:0043231; GO:0044444; GO:0043227; GO:0043229; GO:0005737; GO:0044424; GO:0043226; GO:0005622; GO:0044464; GO:0005575; GO:0005623_x000D_ [GO:0009534]; GO:0031976; GO:0044434; GO:0009579; GO:0031984; GO:0044435; GO:0009507; GO:0044424; GO:0043227; GO:0044446; GO:0009536; GO:0044444; GO:0005622; GO:0044464; GO:0043226; GO:0043229; G…	Pf14159	17.686	3.81554e+07	3.81554e+07	0.237805	4	4	7	1.3794e+08	1.3794e+08	0.182927	5	5	11	2.38507e+07	2.38507e+07	0.237805	5	5	7	27246.4	0	0.0670732	1	1	1	1.13875e+06	1.13875e+06	0.0609756	1	1	1	462094	462094	0.182927	3	3	3	8.24861e+07	8.24861e+07	0.237805	6	6
214		AT3G61110.1	AT2G45710.1; AT3G61111.1	Symbols: ARS27A, RS27A ribosomal protein S27 chr3:22611710-22612632 FORWARD LENGTH=86	RS27A	[GO:0000028]; GO:0022618; GO:0042255; GO:0042274; GO:0022613; GO:0034622; GO:0071826; GO:0042254; GO:0070925; GO:0044085; GO:0065003; GO:0043933; GO:0006996; GO:0022607; GO:0071840; GO:0016043; GO:0008150; GO:0009987_x000D_ [GO:0003735]; GO:0005198; GO:0003674_x000D_ [GO:0005618]; GO:0030312; GO:0044464; GO:0071944; GO:0005575; GO:0005623_x000D_ [GO:0005622]; GO:0044464; GO:0005575; GO:0005623_x0…	Pf01667	9.594	3.56436e+07	3.56436e+07	0.290698	3	3	7	9.82835e+07	9.82835e+07	0.290698	3	3	7	2.98931e+07	2.98931e+07	0.197674	2	2	6	1.37924e+07	1.37924e+07	0.290698	2	2	4	1.96716e+07	1.96716e+07	0.290698	3	3	4	3.00686e+07	3.00686e+07	0.290698	3	3	5	6.90698e+07	6.90698e+07	0.290698	3	3
1041		AT2G28000.1		Symbols: CPN60A, CH-CPN60A, SLP chaperonin-60alpha chr2:11926603-11929184 FORWARD LENGTH=586	CPN60A	[GO:0000166]; GO:0036094; GO:1901265; GO:0005488; GO:0097159; GO:1901363; GO:0003674_x000D_ [GO:0005524]; GO:0032559; GO:0035639; GO:0030554; GO:0032555; GO:0043168; GO:1901265; GO:0017076; GO:0032553; GO:0043167; GO:0097159; GO:1901363; GO:0000166; GO:0097367; GO:0005488; GO:0036094; GO:0003674_x000D_ [GO:0005737]; GO:0044424; GO:0005622; GO:0044464; GO:0005575; GO:0005623_x000D_ [GO:0005739]; G…	Pf00118, Pf13723	62.034	3.39554e+07	3.39554e+07	0.377133	21	21	43	1.84796e+08	1.84796e+08	0.505119	32	32	61	2.0732e+07	2.0732e+07	0.43686	23	23	34	1.45665e+06	1.45665e+06	0.153584	9	9	9	677195	677195	0.122867	6	6	6	1.45595e+06	1.45595e+06	0.133106	7	7	7	8.25064e+07	8.25064e+07	0.363481	26	26
383		AT1G55670.1		Symbols: PSAG photosystem I subunit G chr1:20802874-20803356 REVERSE LENGTH=160	PSAG	[GO:0005515]; GO:0005488; GO:0003674_x000D_ [GO:0009507]; GO:0009536; GO:0043231; GO:0044444; GO:0043227; GO:0043229; GO:0005737; GO:0044424; GO:0043226; GO:0005622; GO:0044464; GO:0005575; GO:0005623_x000D_ [GO:0009522]; GO:0009521; GO:0034357; GO:0044436; GO:0098796; GO:0016020; GO:0009579; GO:0044424; GO:0043234; GO:0044425; GO:0005575; GO:0005622; GO:0044464; GO:0032991; GO:0005623_x000D_ [GO…	Pf01241	17.075	3.35361e+07	3.35361e+07	0.1125	2	2	3	2.69139e+08	2.69139e+08	0.1125	4	4	8	4.50943e+07	4.50943e+07	0.1125	3	3	5	4.9041e+06	4.9041e+06	0.1125	2	2	2	7.88682e+06	7.88682e+06	0.1125	2	2	2	3.66025e+07	3.66025e+07	0.05625	1	1	1	1.76126e+08	1.76126e+08	0.15625	4	4
1161		AT2G46820.1		Symbols: PTAC8, TMP14, PSAP, PSI-P photosystem I P subunit chr2:19243729-19244870 FORWARD LENGTH=174	PSI-P	[GO:0003677]; GO:0003676; GO:0097159; GO:1901363; GO:0005488; GO:0003674_x000D_ [GO:0009295]; GO:0005575_x000D_ [GO:0009507]; GO:0009536; GO:0043231; GO:0044444; GO:0043227; GO:0043229; GO:0005737; GO:0044424; GO:0043226; GO:0005622; GO:0044464; GO:0005575; GO:0005623_x000D_ [GO:0009508]; GO:0000229; GO:0042646; GO:0044435; GO:0005694; GO:0044444; GO:0009295; GO:0009532; GO:0043232; GO:0009536; G…	Pf14159	18.471	3.25055e+07	3.25055e+07	0.235632	3	3	5	1.06352e+08	1.06352e+08	0.189655	2	2	4	1.8521e+07	1.8521e+07	0.235632	3	3	3	366220	366220	0.045977	1	1	1	355270	355270	0.045977	1	1	1	535019	535019	0.189655	2	2	2	7.69049e+07	7.69049e+07	0.189655	2	2
2345		AT2G36530.1		Symbols: LOS2, ENO2 Enolase chr2:15321081-15323786 REVERSE LENGTH=444	LOS2	[GO:0000015]; GO:0044445; GO:1902494; GO:0005829; GO:0044444; GO:0032991; GO:0005737; GO:0044424; GO:0005575; GO:0005622; GO:0044464; GO:0005623_x000D_ [GO:0000287]; GO:0046872; GO:0043169; GO:0043167; GO:0005488; GO:0003674_x000D_ [GO:0003677]; GO:0003676; GO:0097159; GO:1901363; GO:0005488; GO:0003674_x000D_ [GO:0004634]; GO:0016836; GO:0016835; GO:0016829; GO:0003824; GO:0003674_x000D_ [GO:000…	Pf00113, Pf03952	47.689	3.028e+07	3.028e+07	0.445946	16	16	21	1.48013e+08	1.48013e+08	0.614865	26	26	45	9.48132e+06	9.48132e+06	0.443694	14	14	18	2.73102e+06	2.73102e+06	0.146396	6	6	6	2.2417e+06	2.2417e+06	0.0427928	2	2	2	1.71668e+06	1.71668e+06	0.0518018	2	2	3	7.10715e+07	7.10715e+07	0.466216	21	21
1134		AT3G17390.1		Symbols: MTO3, SAMS3, MAT4 S-adenosylmethionine synthetase family protein chr3:5952484-5953665 REVERSE LENGTH=393	MTO3	[GO:0000166]; GO:0036094; GO:1901265; GO:0005488; GO:0097159; GO:1901363; GO:0003674_x000D_ [GO:0003729]; GO:0003723; GO:0003676; GO:0097159; GO:1901363; GO:0005488; GO:0003674_x000D_ [GO:0004478]; GO:0016765; GO:0016740; GO:0003824; GO:0003674_x000D_ [GO:0005524]; GO:0032559; GO:0035639; GO:0030554; GO:0032555; GO:0043168; GO:1901265; GO:0017076; GO:0032553; GO:0043167; GO:0097159; GO:1901363; G…	Pf00438, Pf02772, Pf02773	42.769	3.0074e+07	3.0074e+07	0.480916	18	9	39	9.38559e+07	9.38559e+07	0.671756	29	15	57	2.30819e+07	2.30819e+07	0.552163	20	11	31	4.89232e+07	4.89232e+07	0.312977	12	6	24	4.75449e+07	4.75449e+07	0.43257	14	6	29	4.83229e+07	4.83229e+07	0.531807	18	10	37	6.33591e+07	6.33591e+07	0.531807	22	12
2775	ü	cont_P81605.2		Dermcidin				11.277	2.9275e+07	2.9275e+07	0.2	2	2	3	1.82591e+07	1.82591e+07	0.127273	2	2	2	4.24303e+07	4.24303e+07	0.227273	4	4	7	7.87226e+07	7.87226e+07	0.227273	4	4	6	4.05757e+07	4.05757e+07	0.2	2	2	2	1.87898e+07	1.87898e+07	0.2	2	2	2	5.95121e+07	5.95121e+07	0.227273	3	3
3186		AT3G01390.2		Symbols: VMA10, AVMA10 vacuolar membrane ATPase 10 chr3:150265-150922 REVERSE LENGTH=110	VMA10	[GO:0000325]; GO:0005773; GO:0043231; GO:0044444; GO:0043227; GO:0043229; GO:0005737; GO:0044424; GO:0043226; GO:0005622; GO:0044464; GO:0005575; GO:0005623_x000D_ [GO:0005773]; GO:0043231; GO:0044444; GO:0043227; GO:0043229; GO:0005737; GO:0044424; GO:0043226; GO:0005622; GO:0044464; GO:0005575; GO:0005623_x000D_ [GO:0005774]; GO:0044437; GO:0098588; GO:0098805; GO:0005773; GO:0044444; GO:004444…	Pf03179	12.389	2.79078e+07	2.79078e+07	0.409091	5	5	8	1.10107e+08	1.10107e+08	0.618182	7	7	12	1.29094e+07	1.29094e+07	0.281818	5	5	6	877354	877354	0.2	2	2	2	1.2243e+06	1.2243e+06	0.2	2	2	2	894670	894670	0.0818182	1	1	1	4.7235e+07	4.7235e+07	0.363636	6	6
2442		AT1G32060.1		Symbols: PRK phosphoribulokinase chr1:11532668-11534406 FORWARD LENGTH=395	PRK	[GO:0000166]; GO:0036094; GO:1901265; GO:0005488; GO:0097159; GO:1901363; GO:0003674_x000D_ [GO:0004849]; GO:0019206; GO:0019205; GO:0016301; GO:0016772; GO:0016740; GO:0003824; GO:0003674_x000D_ [GO:0005515]; GO:0005488; GO:0003674_x000D_ [GO:0005524]; GO:0032559; GO:0035639; GO:0030554; GO:0032555; GO:0043168; GO:1901265; GO:0017076; GO:0032553; GO:0043167; GO:0097159; GO:1901363; GO:0000166; G…	Pf00485	44.436	2.76053e+07	2.76053e+07	0.306329	10	10	30	1.53854e+08	1.53854e+08	0.496203	23	23	53	8.47415e+06	8.47415e+06	0.273418	8	8	12	367252	367252	0.0683544	3	3	3	207645	207645	0.043038	2	2	2	74776.4	74776.4	0.0531646	2	2	2	9.13235e+07	9.13235e+07	0.344304	14	14
843		AT4G20260.4	AT4G20260.2; AT4G20260.6; AT4G20260.5	Symbols: ATPCAP1, PCAP1 plasma-membrane associated cation-binding protein 1 chr4:10941593-10943227 FORWARD LENGTH=226	PCAP1	[GO:0005507]; GO:0046914; GO:0046872; GO:0043169; GO:0043167; GO:0005488; GO:0003674_x000D_ [GO:0005509]; GO:0046872; GO:0043169; GO:0043167; GO:0005488; GO:0003674_x000D_ [GO:0005515]; GO:0005488; GO:0003674_x000D_ [GO:0005516]; GO:0005515; GO:0005488; GO:0003674_x000D_ [GO:0005546]; GO:1902936; GO:1901981; GO:0035091; GO:0005543; GO:0008289; GO:0043168; GO:0005488; GO:0043167; GO:0003674_x000D_…	Pf05558	24.697	2.35513e+07	2.35513e+07	0.446903	9	9	13	1.41942e+08	1.41942e+08	0.628319	14	14	23	8.45432e+06	8.45432e+06	0.269911	5	5	9	196548	196548	0.0575221	1	1	1	208881	208881					104778	104778					6.75596e+07	6.75596e+07	0.522124	12	12
643		AT5G19510.1		Symbols: Translation elongation factor EF1B/ribosomal protein S6 family protein chr5:6581854-6583137 REVERSE LENGTH=224	AT5G19510	[GO:0003746]; GO:0008135; GO:0003723; GO:0003676; GO:0097159; GO:1901363; GO:0005488; GO:0003674_x000D_ [GO:0005773]; GO:0043231; GO:0044444; GO:0043227; GO:0043229; GO:0005737; GO:0044424; GO:0043226; GO:0005622; GO:0044464; GO:0005575; GO:0005623_x000D_ [GO:0005794]; GO:0012505; GO:0043231; GO:0044444; GO:0044464; GO:0043227; GO:0043229; GO:0005737; GO:0044424; GO:0005575; GO:0005623; GO:004322…	Pf00043, Pf00736, Pf13410	24.186	2.35173e+07	2.35173e+07	0.459821	11	9	15	1.14875e+08	1.14875e+08	0.459821	15	12	27	1.42335e+07	1.42335e+07	0.370536	8	7	12	3.11994e+06	3.11994e+06	0.214286	4	3	5	3.10715e+06	3.10715e+06	0.165179	3	2	4	3.63782e+06	3.63782e+06	0.25	4	3	5	6.23642e+07	6.23642e+07	0.428571	11	10
518		AT3G49910.1		Symbols: Translation protein SH3-like family protein chr3:18504311-18504751 FORWARD LENGTH=146	AT3G49910	[GO:0002181]; GO:0006412; GO:0010467; GO:0034645; GO:0043043; GO:0044267; GO:0043170; GO:0009059; GO:0044249; GO:0044260; GO:0006518; GO:0043604; GO:1901566; GO:0019538; GO:0071704; GO:1901576; GO:0009058; GO:0044237; GO:0043603; GO:1901564; GO:0044271; GO:0044238; GO:0008152; GO:0009987; GO:0034641; GO:0006807; GO:0008150_x000D_ [GO:0003723]; GO:0003676; GO:0097159; GO:1901363; GO:0005488; GO:00…	Pf00467	16.934	2.33935e+07	2.33935e+07	0.157534	3	3	4	9.14439e+07	9.14439e+07	0.226027	4	4	7	1.37004e+07	1.37004e+07	0.0616438	2	2	3	1.2154e+07	1.2154e+07	0.157534	2	2	3	1.31598e+07	1.31598e+07	0.0958904	1	1	2	2.08029e+07	2.08029e+07	0.205479	4	3	6	5.20218e+07	5.20218e+07	0.19863	3	2
3573		AT3G15190.1		Symbols: chloroplast 30S ribosomal protein S20, putative chr3:5116216-5117412 FORWARD LENGTH=202	AT3G15190; PRPS20	[GO:0003723]; GO:0003676; GO:0097159; GO:1901363; GO:0005488; GO:0003674_x000D_ [GO:0003735]; GO:0005198; GO:0003674_x000D_ [GO:0005622]; GO:0044464; GO:0005575; GO:0005623_x000D_ [GO:0005840]; GO:0030529; GO:0043232; GO:0044444; GO:0044424; GO:1990904; GO:0043228; GO:0043229; GO:0005737; GO:0005622; GO:0044464; GO:0032991; GO:0043226; GO:0005575; GO:0005623_x000D_ [GO:0006412]; GO:0010467; GO:00…	Pf01649	21.813	2.24228e+07	2.24228e+07	0.257426	5	5	8	6.15026e+07	6.15026e+07	0.306931	7	7	8	1.26506e+07	1.26506e+07	0.29703	5	5	7	475295	475295	0.108911	2	2	2	968642	968642	0.108911	2	2	2	7.40911e+06	7.40911e+06	0.173267	5	5	6	4.93744e+07	4.93744e+07	0.173267	6	6
3370	ü	cont_P35527		Keratin, type I cytoskeletal 9 OS=Homo sapiens GN=KRT9 PE=1 SV=3				62.027	2.21371e+07	2.21371e+07	0.329053	28	27	39	4.3255e+07	4.3255e+07	0.495987	45	44	67	4.88008e+08	4.88008e+08	0.483146	65	64	220	1.30323e+08	1.30323e+08	0.433387	36	35	85	4.02296e+07	4.02296e+07	0.365971	32	31	53	7.50561e+07	7.50561e+07	0.410915	40	39	74	6.1177e+08	6.1177e+08	0.487961	62	61
358		AT4G29060.1	AT4G29060.2	Symbols: emb2726 elongation factor Ts family protein chr4:14317744-14321315 FORWARD LENGTH=953	emb2726	[GO:0003676]; GO:0097159; GO:1901363; GO:0005488; GO:0003674_x000D_ [GO:0003729]; GO:0003723; GO:0003676; GO:0097159; GO:1901363; GO:0005488; GO:0003674_x000D_ [GO:0003746]; GO:0008135; GO:0003723; GO:0003676; GO:0097159; GO:1901363; GO:0005488; GO:0003674_x000D_ [GO:0005515]; GO:0005488; GO:0003674_x000D_ [GO:0005622]; GO:0044464; GO:0005575; GO:0005623_x000D_ [GO:0005739]; GO:0043231; GO:004444…	Pf00575, Pf00627, Pf00889	103.718	2.18797e+07	2.18797e+07	0.352571	35	35	51	8.97813e+07	8.97813e+07	0.41553	50	50	71	8.74383e+06	8.74383e+06	0.302204	28	28	33	67816.5	67816.5	0.0136411	1	1	1	110705	110705	0.0136411	1	1	1	26267.1	0					4.71548e+07	4.71548e+07	0.35362	39	39
1391		AT3G52930.1	AT4G26520.1	Symbols: Aldolase superfamily protein chr3:19627383-19628874 REVERSE LENGTH=358	AT3G52930; FBA8	[GO:0003824]; GO:0003674_x000D_ [GO:0004332]; GO:0016832; GO:0016830; GO:0016829; GO:0003824; GO:0003674_x000D_ [GO:0005507]; GO:0046914; GO:0046872; GO:0043169; GO:0043167; GO:0005488; GO:0003674_x000D_ [GO:0005515]; GO:0005488; GO:0003674_x000D_ [GO:0005618]; GO:0030312; GO:0044464; GO:0071944; GO:0005575; GO:0005623_x000D_ [GO:0005730]; GO:0031981; GO:0043232; GO:0044428; GO:0070013; GO:004322…	Pf00274	38.516	2.14323e+07	2.14323e+07	0.480447	15	9	24	1.1227e+08	1.1227e+08	0.659218	22	14	46	1.10136e+07	1.10136e+07	0.416201	11	7	16	6.36373e+06	6.36373e+06	0.312849	9	6	9	7.48777e+06	7.48777e+06	0.382682	11	5	14	1.03594e+07	1.03594e+07	0.488827	14	8	22	4.71586e+07	4.71586e+07	0.600559	19	12
2780		AT5G65220.1		Symbols: Ribosomal L29 family protein chr5:26061301-26062506 FORWARD LENGTH=173	AT5G65220	[GO:0003735]; GO:0005198; GO:0003674_x000D_ [GO:0005622]; GO:0044464; GO:0005575; GO:0005623_x000D_ [GO:0005840]; GO:0030529; GO:0043232; GO:0044444; GO:0044424; GO:1990904; GO:0043228; GO:0043229; GO:0005737; GO:0005622; GO:0044464; GO:0032991; GO:0043226; GO:0005575; GO:0005623_x000D_ [GO:0006412]; GO:0010467; GO:0034645; GO:0043043; GO:0044267; GO:0043170; GO:0009059; GO:0044249; GO:0044260; G…	Pf00831	19.365	2.091e+07	2.091e+07	0.231214	4	4	7	9.16324e+07	9.16324e+07	0.231214	4	4	8	1.04172e+07	1.04172e+07	0.231214	3	3	6	1.71423e+06	1.71423e+06	0.16763	3	3	4	4.46793e+06	4.46793e+06	0.231214	4	4	5	6.59474e+06	6.59474e+06	0.231214	3	3	5	6.19136e+07	6.19136e+07	0.231214	4	4
71		AT4G28750.1		Symbols: PSAE-1 Photosystem I reaction centre subunit IV / PsaE protein chr4:14202951-14203888 REVERSE LENGTH=143	PSAE-1	[GO:0009507]; GO:0009536; GO:0043231; GO:0044444; GO:0043227; GO:0043229; GO:0005737; GO:0044424; GO:0043226; GO:0005622; GO:0044464; GO:0005575; GO:0005623_x000D_ [GO:0009522]; GO:0009521; GO:0034357; GO:0044436; GO:0098796; GO:0016020; GO:0009579; GO:0044424; GO:0043234; GO:0044425; GO:0005575; GO:0005622; GO:0044464; GO:0032991; GO:0005623_x000D_ [GO:0009534]; GO:0031976; GO:0044434; GO:000957…	Pf02427	14.958	2.03619e+07	2.03619e+07	0.356643	4	3	8	1.39451e+08	1.39451e+08	0.503497	6	5	13	1.54506e+07	1.54506e+07	0.356643	4	3	7	643259	643259	0.111888	1	1	1	776884	776884	0.265734	3	2	4	215147	215147	0.111888	1	1	1	6.92793e+07	6.92793e+07	0.503497	5	4
546		ATCG00280.1		Symbols: PSBC photosystem II reaction center protein C chrC:33720-35141 FORWARD LENGTH=473	psbC	[GO:0005515]; GO:0005488; GO:0003674_x000D_ [GO:0009507]; GO:0009536; GO:0043231; GO:0044444; GO:0043227; GO:0043229; GO:0005737; GO:0044424; GO:0043226; GO:0005622; GO:0044464; GO:0005575; GO:0005623_x000D_ [GO:0009521]; GO:0034357; GO:0044436; GO:0098796; GO:0016020; GO:0009579; GO:0044424; GO:0043234; GO:0044425; GO:0005575; GO:0005622; GO:0044464; GO:0032991; GO:0005623_x000D_ [GO:0009523]; G…	Pf00421	51.835	2.0227e+07	2.0227e+07	0.135307	7	7	18	1.86292e+08	1.86292e+08	0.183932	13	13	47	9.99384e+06	9.99384e+06	0.10148	7	7	12	27246.4	0					75657.8	75657.8	0.0169133	1	1	1	338996	338996	0.0465116	2	2	2	5.94482e+07	5.94482e+07	0.118393	9	9
247		AT4G02770.1		Symbols: PSAD-1 photosystem I subunit D-1 chr4:1229247-1229873 REVERSE LENGTH=208	PSAD-1	[GO:0003674]_x000D_ [GO:0009507]; GO:0009536; GO:0043231; GO:0044444; GO:0043227; GO:0043229; GO:0005737; GO:0044424; GO:0043226; GO:0005622; GO:0044464; GO:0005575; GO:0005623_x000D_ [GO:0009522]; GO:0009521; GO:0034357; GO:0044436; GO:0098796; GO:0016020; GO:0009579; GO:0044424; GO:0043234; GO:0044425; GO:0005575; GO:0005622; GO:0044464; GO:0032991; GO:0005623_x000D_ [GO:0009534]; GO:0031976; G…	Pf02531	22.584	2.01185e+07	2.01185e+07	0.278846	4	1	5	9.10068e+07	9.10068e+07	0.557692	13	1	25	1.19323e+07	1.19323e+07	0.423077	9	1	10	450598	450598	0.0673077	1	1	1	26705.3	0					26267.1	0					5.79912e+07	5.79912e+07	0.350962	6	1
3334		AT5G02450.1		Symbols: Ribosomal protein L36e family protein chr5:533501-534394 FORWARD LENGTH=108	AT5G02450	[GO:0002181]; GO:0006412; GO:0010467; GO:0034645; GO:0043043; GO:0044267; GO:0043170; GO:0009059; GO:0044249; GO:0044260; GO:0006518; GO:0043604; GO:1901566; GO:0019538; GO:0071704; GO:1901576; GO:0009058; GO:0044237; GO:0043603; GO:1901564; GO:0044271; GO:0044238; GO:0008152; GO:0009987; GO:0034641; GO:0006807; GO:0008150_x000D_ [GO:0003723]; GO:0003676; GO:0097159; GO:1901363; GO:0005488; GO:00…	Pf01158	12.182	2.01174e+07	2.01174e+07	0.101852	1	1	1	6.81132e+07	6.81132e+07	0.268519	4	2	5	1.25488e+07	1.25488e+07	0.175926	2	1	2	1.31545e+07	1.31545e+07	0.268519	3	2	3	1.1916e+07	1.1916e+07	0.175926	2	1	2	2.04088e+07	2.04088e+07	0.268519	3	2	3	5.599e+07	5.599e+07	0.277778	4	2
1110		ATCG00680.1		Symbols: PSBB photosystem II reaction center protein B chrC:72371-73897 FORWARD LENGTH=508	psbB	[GO:0005515]; GO:0005488; GO:0003674_x000D_ [GO:0009507]; GO:0009536; GO:0043231; GO:0044444; GO:0043227; GO:0043229; GO:0005737; GO:0044424; GO:0043226; GO:0005622; GO:0044464; GO:0005575; GO:0005623_x000D_ [GO:0009521]; GO:0034357; GO:0044436; GO:0098796; GO:0016020; GO:0009579; GO:0044424; GO:0043234; GO:0044425; GO:0005575; GO:0005622; GO:0044464; GO:0032991; GO:0005623_x000D_ [GO:0009523]; G…	Pf00421	56.001	1.95886e+07	1.95886e+07	0.0905512	5	5	9	1.22817e+08	1.22817e+08	0.251969	16	16	41	1.40698e+07	1.40698e+07	0.0826772	4	4	7	299203	299203	0.0255906	1	1	1	322307	322307	0.0255906	1	1	1	923408	923408	0.0472441	2	2	2	5.68655e+07	5.68655e+07	0.165354	10	10
669		AT5G62300.2		Symbols: Ribosomal protein S10p/S20e family protein chr5:25021388-25022235 REVERSE LENGTH=124	AT5G62300; AT3G45030	[GO:0002181]; GO:0006412; GO:0010467; GO:0034645; GO:0043043; GO:0044267; GO:0043170; GO:0009059; GO:0044249; GO:0044260; GO:0006518; GO:0043604; GO:1901566; GO:0019538; GO:0071704; GO:1901576; GO:0009058; GO:0044237; GO:0043603; GO:1901564; GO:0044271; GO:0044238; GO:0008152; GO:0009987; GO:0034641; GO:0006807; GO:0008150_x000D_ [GO:0003723]; GO:0003676; GO:0097159; GO:1901363; GO:0005488; GO:00…	Pf00338	13.87	1.93013e+07	1.93013e+07	0.258065	4	1	5	7.18956e+07	7.18956e+07	0.298387	4	1	5	1.42653e+07	1.42653e+07	0.258065	4		5	6.56008e+06	6.56008e+06	0.298387	4	1	6	7.06637e+06	7.06637e+06	0.346774	4	1	7	1.05595e+07	1.05595e+07	0.201613	3	1	3	4.77653e+07	4.77653e+07	0.354839	5	1
1163		AT5G20290.1	AT5G59240.1	Symbols: Ribosomal protein S8e family protein chr5:6851695-6853012 REVERSE LENGTH=222	AT5G20290	[GO:0000462]; GO:0030490; GO:0006364; GO:0042274; GO:0016072; GO:0034470; GO:0042254; GO:0022613; GO:0034660; GO:0006396; GO:0044085; GO:0016070; GO:0010467; GO:0071840; GO:0044260; GO:0090304; GO:0043170; GO:0008150; GO:0044237; GO:0006139; GO:0071704; GO:0008152; GO:0009987; GO:0006725; GO:0034641; GO:0044238; GO:0046483; GO:1901360; GO:0006807_x000D_ [GO:0003729]; GO:0003723; GO:0003676; GO:00…	Pf01201	24.978	1.91029e+07	1.91029e+07	0.288288	8	8	12	9.22717e+07	9.22717e+07	0.427928	10	10	15	7.13661e+06	7.13661e+06	0.301802	6	6	9	2.64268e+06	2.64268e+06	0.243243	5	5	5	2.91016e+06	2.91016e+06	0.301802	7	7	8	5.30732e+06	5.30732e+06	0.369369	8	8	12	5.42997e+07	5.42997e+07	0.36036	10	10
762		AT4G38970.1	AT4G38970.2	Symbols: FBA2 fructose-bisphosphate aldolase 2 chr4:18163714-18165659 REVERSE LENGTH=398	FBA2	[GO:0003824]; GO:0003674_x000D_ [GO:0004332]; GO:0016832; GO:0016830; GO:0016829; GO:0003824; GO:0003674_x000D_ [GO:0006094]; GO:0006006; GO:0019319; GO:0019318; GO:0046364; GO:0005996; GO:0016051; GO:0044283; GO:0005975; GO:0044281; GO:1901576; GO:0009058; GO:0044238; GO:0071704; GO:0008152; GO:0008150_x000D_ [GO:0006096]; GO:0006090; GO:0006757; GO:0016052; GO:0046496; GO:0032787; GO:0006091; G…	Pf00274	42.961	1.80457e+07	1.80457e+07	0.371859	17	8	29	1.21617e+08	1.21617e+08	0.5201	25	12	68	8.52492e+06	8.52492e+06	0.359296	15	8	24	48673.3	48673.3	0.125628	3	2	3	62427	62427	0.0628141	2	1	2	26267.1	0	0.0628141	2	1	2	4.71079e+07	4.71079e+07	0.389447	21	9
3437		ATCG00120.1		Symbols: ATPA ATP synthase subunit alpha chrC:9938-11461 REVERSE LENGTH=507	atpA	[GO:0000166]; GO:0036094; GO:1901265; GO:0005488; GO:0097159; GO:1901363; GO:0003674_x000D_ [GO:0005524]; GO:0032559; GO:0035639; GO:0030554; GO:0032555; GO:0043168; GO:1901265; GO:0017076; GO:0032553; GO:0043167; GO:0097159; GO:1901363; GO:0000166; GO:0097367; GO:0005488; GO:0036094; GO:0003674_x000D_ [GO:0005739]; GO:0043231; GO:0044444; GO:0043227; GO:0043229; GO:0005737; GO:0044424; GO:004322…	Pf00006, Pf00306, Pf02874, Pf09378	55.294	1.71133e+07	1.71133e+07	0.175542	7	7	13	6.70703e+07	6.70703e+07	0.2643	12	12	16	2.0827e+07	2.0827e+07	0.224852	11	11	16	1.62225e+07	1.62225e+07	0.177515	8	8	9	2.1578e+07	2.1578e+07	0.155819	7	7	13	3.29882e+07	3.29882e+07	0.211045	10	10	17	6.32963e+07	6.32963e+07	0.252465	12	12
1503	ü	cont_P07477	cont_P07478.1	Trypsin-1 OS=Homo sapiens GN=PRSS1 PE=1 SV=1				26.541	1.70967e+07	1.70967e+07	0.157895	10	9	20	2.02226e+07	2.02226e+07	0.125506	6	6	9	1.49441e+07	1.49441e+07	0.0445344	8	8	17	8.32121e+06	8.32121e+06	0.157895	8	7	14	7.3817e+06	7.3817e+06	0.0769231	8	7	14	1.88144e+07	1.88144e+07	0.157895	10	9	19	1.02918e+07	1.02918e+07	0.125506	9	9
2745		AT4G34620.1		Symbols: SSR16 small subunit ribosomal protein 16 chr4:16535084-16536092 REVERSE LENGTH=113	SSR16	[GO:0003735]; GO:0005198; GO:0003674_x000D_ [GO:0005622]; GO:0044464; GO:0005575; GO:0005623_x000D_ [GO:0005739]; GO:0043231; GO:0044444; GO:0043227; GO:0043229; GO:0005737; GO:0044424; GO:0043226; GO:0005622; GO:0044464; GO:0005575; GO:0005623_x000D_ [GO:0005840]; GO:0030529; GO:0043232; GO:0044444; GO:0044424; GO:1990904; GO:0043228; GO:0043229; GO:0005737; GO:0005622; GO:0044464; GO:0032991; G…	Pf00886	12.691	1.66128e+07	1.66128e+07	0.256637	2	2	2	6.26396e+07	6.26396e+07	0.327434	3	3	4	1.04075e+07	1.04075e+07	0.256637	2	2	3	5.19907e+06	5.19907e+06	0.327434	3	3	3	5.42801e+06	5.42801e+06	0.132743	1	1	1	6.30954e+06	6.30954e+06	0.256637	2	2	2	3.6178e+07	3.6178e+07	0.256637	2	2
3201		AT5G54600.1	AT5G54600.2	Symbols: Translation protein SH3-like family protein chr5:22183046-22184403 FORWARD LENGTH=198	AT5G54600; RPL24	[GO:0003723]; GO:0003676; GO:0097159; GO:1901363; GO:0005488; GO:0003674_x000D_ [GO:0003735]; GO:0005198; GO:0003674_x000D_ [GO:0005622]; GO:0044464; GO:0005575; GO:0005623_x000D_ [GO:0005739]; GO:0043231; GO:0044444; GO:0043227; GO:0043229; GO:0005737; GO:0044424; GO:0043226; GO:0005622; GO:0044464; GO:0005575; GO:0005623_x000D_ [GO:0005840]; GO:0030529; GO:0043232; GO:0044444; GO:0044424; GO:19…	Pf00467	21.963	1.61498e+07	1.61498e+07	0.111111	2	2	3	5.08333e+07	5.08333e+07	0.242424	6	6	10	8.38034e+06	8.38034e+06	0.111111	2	2	3	2.20422e+06	2.20422e+06	0.050505	1	1	1	1.81741e+06	1.81741e+06	0.050505	1	1	1	2.52429e+06	2.52429e+06	0.111111	2	2	2	4.13956e+07	4.13956e+07	0.166667	4	4
927		AT1G54780.1		Symbols: TLP18.3 thylakoid lumen 18.3 kDa protein chr1:20439533-20440953 FORWARD LENGTH=285	TLP18.3	[GO:0003993]; GO:0016791; GO:0042578; GO:0016788; GO:0016787; GO:0003824; GO:0003674_x000D_ [GO:0009507]; GO:0009536; GO:0043231; GO:0044444; GO:0043227; GO:0043229; GO:0005737; GO:0044424; GO:0043226; GO:0005622; GO:0044464; GO:0005575; GO:0005623_x000D_ [GO:0009534]; GO:0031976; GO:0044434; GO:0009579; GO:0031984; GO:0044435; GO:0009507; GO:0044424; GO:0043227; GO:0044446; GO:0009536; GO:004444…	Pf04536	31.12	1.50251e+07	1.50251e+07	0.259649	9	9	12	5.90329e+07	5.90329e+07	0.25614	7	7	12	6.73773e+06	6.73773e+06	0.192982	6	6	7	27246.4	0	0.045614	1	1	1	28798.6	28798.6	0.0280702	1	1	1	179585	179585	0.045614	1	1	2	3.83138e+07	3.83138e+07	0.214035	8	8
1534		AT1G44575.1	AT1G44575.2	Symbols: NPQ4, PSBS Chlorophyll A-B binding family protein chr1:16871768-16873194 FORWARD LENGTH=265	NPQ4	[GO:0009507]; GO:0009536; GO:0043231; GO:0044444; GO:0043227; GO:0043229; GO:0005737; GO:0044424; GO:0043226; GO:0005622; GO:0044464; GO:0005575; GO:0005623_x000D_ [GO:0009517]; GO:0009503; GO:0030076; GO:0098807; GO:0043234; GO:0044424; GO:0009535; GO:0044434; GO:0044436; GO:0098796; GO:0032991; GO:0005622; GO:0044464; GO:0009534; GO:0055035; GO:0009507; GO:0044435; GO:0009579; GO:0044425; GO:00…	Pf00504	27.99	1.4979e+07	1.4979e+07	0.14717	4	4	6	8.86064e+07	8.86064e+07	0.177358	6	6	9	7.73844e+06	7.73844e+06	0.14717	3	3	4	27246.4	0					26705.3	0	0.0415094	1	1	1	3.76453e+06	3.76453e+06	0.0981132	2	2	2	3.77927e+07	3.77927e+07	0.177358	5	5
2392		AT4G13940.1	AT4G13940.2; AT4G13940.3; AT4G13940.4	Symbols: HOG1, EMB1395, SAHH1, MEE58, ATSAHH1 S-adenosyl-L-homocysteine hydrolase chr4:8054931-8056676 FORWARD LENGTH=485	MEE58; HOG1	[GO:0004013]; GO:0016802; GO:0016801; GO:0016787; GO:0003824; GO:0003674_x000D_ [GO:0005507]; GO:0046914; GO:0046872; GO:0043169; GO:0043167; GO:0005488; GO:0003674_x000D_ [GO:0005515]; GO:0005488; GO:0003674_x000D_ [GO:0005737]; GO:0044424; GO:0005622; GO:0044464; GO:0005575; GO:0005623_x000D_ [GO:0005773]; GO:0043231; GO:0044444; GO:0043227; GO:0043229; GO:0005737; GO:0044424; GO:0043226; GO:00…	Pf00670, Pf02254, Pf02826, Pf05221	53.344	1.49756e+07	1.49756e+07	0.179381	9	4	20	8.42314e+07	8.42314e+07	0.336082	16	6	33	7.82555e+06	7.82555e+06	0.179381	8	4	14	1.67582e+06	1.67582e+06	0.0412371	2	1	2	2.93649e+06	2.93649e+06	0.0969072	5	2	5	4.82404e+06	4.82404e+06	0.148454	6	2	7	4.41234e+07	4.41234e+07	0.249485	14	5
2306		ATCG00270.1		Symbols: PSBD photosystem II reaction center protein D chrC:32711-33772 FORWARD LENGTH=353	psbD	[GO:0005506]; GO:0046914; GO:0046872; GO:0043169; GO:0043167; GO:0005488; GO:0003674_x000D_ [GO:0005515]; GO:0005488; GO:0003674_x000D_ [GO:0006810]; GO:0051234; GO:0051179; GO:0008150_x000D_ [GO:0009055]; GO:0016491; GO:0003824; GO:0003674_x000D_ [GO:0009507]; GO:0009536; GO:0043231; GO:0044444; GO:0043227; GO:0043229; GO:0005737; GO:0044424; GO:0043226; GO:0005622; GO:0044464; GO:0005575; GO:00…	Pf00124	39.522	1.49453e+07	1.49453e+07	0.116147	4	4	6	1.21107e+08	1.21107e+08	0.152975	9	9	17	1.0463e+07	1.0463e+07	0.0878187	4	4	9	27246.4	0					26705.3	0					26267.1	0	0.0254958	1	1	1	5.83728e+07	5.83728e+07	0.124646	5	5
554		AT3G05560.2		Symbols: Ribosomal L22e protein family chr3:1614641-1615204 FORWARD LENGTH=124	AT3G05560	[GO:0002181]; GO:0006412; GO:0010467; GO:0034645; GO:0043043; GO:0044267; GO:0043170; GO:0009059; GO:0044249; GO:0044260; GO:0006518; GO:0043604; GO:1901566; GO:0019538; GO:0071704; GO:1901576; GO:0009058; GO:0044237; GO:0043603; GO:1901564; GO:0044271; GO:0044238; GO:0008152; GO:0009987; GO:0034641; GO:0006807; GO:0008150_x000D_ [GO:0003723]; GO:0003676; GO:0097159; GO:1901363; GO:0005488; GO:00…	Pf01776	14.009	1.41227e+07	1.41227e+07	0.387097	6	1	7	7.11606e+07	7.11606e+07	0.451613	7	1	8	7.62327e+06	7.62327e+06	0.379032	4	1	4	4.39071e+06	4.39071e+06	0.185484	2	1	3	4.17238e+06	4.17238e+06	0.185484	2	1	2	3.91036e+06	3.91036e+06	0.258065	3	1	4	3.47594e+07	3.47594e+07	0.379032	5	1
3098		AT4G03280.1	AT4G03280.2	Symbols: PETC, PGR1 photosynthetic electron transfer C chr4:1440314-1441717 FORWARD LENGTH=229	PETC	[GO:0005515]; GO:0005488; GO:0003674_x000D_ [GO:0005886]; GO:0016020; GO:0044464; GO:0071944; GO:0005575; GO:0005623_x000D_ [GO:0006810]; GO:0051234; GO:0051179; GO:0008150_x000D_ [GO:0009496]; GO:0052880; GO:0016679; GO:0016491; GO:0003824; GO:0003674_x000D_ [GO:0009507]; GO:0009536; GO:0043231; GO:0044444; GO:0043227; GO:0043229; GO:0005737; GO:0044424; GO:0043226; GO:0005622; GO:0044464; GO:00…	Pf00355, Pf08802	24.35	1.40457e+07	1.40457e+07	0.279476	7	7	10	9.48044e+07	9.48044e+07	0.248908	6	6	13	4.14448e+06	4.14448e+06	0.227074	5	5	7	84886.6	84886.6	0.0611354	1	1	1	214703	214703	0.113537	2	2	2	1.13333e+06	1.13333e+06	0.196507	4	4	4	2.5853e+07	2.5853e+07	0.248908	5	5
3287		AT3G46780.1		Symbols: PTAC16 plastid transcriptionally active 16 chr3:17228766-17231021 FORWARD LENGTH=510	PTAC16	[GO:0005515]; GO:0005488; GO:0003674_x000D_ [GO:0007623]; GO:0048511; GO:0008150_x000D_ [GO:0009295]; GO:0005575_x000D_ [GO:0009507]; GO:0009536; GO:0043231; GO:0044444; GO:0043227; GO:0043229; GO:0005737; GO:0044424; GO:0043226; GO:0005622; GO:0044464; GO:0005575; GO:0005623_x000D_ [GO:0009508]; GO:0000229; GO:0042646; GO:0044435; GO:0005694; GO:0044444; GO:0009295; GO:0009532; GO:0043232; GO:00…	Pf05368, Pf13460	54.325	1.36602e+07	1.36602e+07	0.403922	18	18	24	5.66325e+07	5.66325e+07	0.437255	20	20	27	9.12395e+06	9.12395e+06	0.290196	11	11	15	778380	778380	0.154902	6	6	6	1.65609e+06	1.65609e+06	0.243137	9	9	11	1.15347e+06	1.15347e+06	0.203922	8	8	8	4.07589e+07	4.07589e+07	0.441176	19	19
1386		AT1G62480.1		Symbols: Vacuolar calcium-binding protein-related chr1:23128799-23129548 FORWARD LENGTH=152	AT1G62480	[GO:0005575]_x000D_ [GO:0009651]; GO:0006970; GO:0006950; GO:0009628; GO:0050896; GO:0008150_x000D_ [GO:0046686]; GO:0010038; GO:0010035; GO:0042221; GO:0050896; GO:0008150		16.618	1.35091e+07	1.35091e+07	0.723684	10	10	12	1.34475e+08	1.34475e+08	0.776316	12	12	18	3.2443e+06	3.2443e+06	0.776316	9	9	10	27246.4	0					26705.3	0					26267.1	0					1.57425e+07	1.57425e+07	0.776316	8	8
1007		AT3G63490.1	AT3G63490.2	Symbols: Ribosomal protein L1p/L10e family chr3:23444269-23446020 FORWARD LENGTH=346	AT3G63490; EMB3126	[GO:0000470]; GO:0006364; GO:0042273; GO:0016072; GO:0034470; GO:0042254; GO:0022613; GO:0034660; GO:0006396; GO:0044085; GO:0016070; GO:0010467; GO:0071840; GO:0044260; GO:0090304; GO:0043170; GO:0008150; GO:0044237; GO:0006139; GO:0071704; GO:0008152; GO:0009987; GO:0006725; GO:0034641; GO:0044238; GO:0046483; GO:1901360; GO:0006807_x000D_ [GO:0003723]; GO:0003676; GO:0097159; GO:1901363; GO:00…	Pf00687	37.609	1.30375e+07	1.30375e+07	0.231214	7	7	10	7.42556e+07	7.42556e+07	0.349711	14	14	19	7.14587e+06	7.14587e+06	0.210983	6	6	8	27246.4	0					490643	490643	0.101156	3	3	3	2.67939e+06	2.67939e+06	0.225434	6	6	6	4.23656e+07	4.23656e+07	0.34104	12	12
3227		AT2G07698.1	ATMG01190.1	Symbols: ATPase, F1 complex, alpha subunit protein chr2:3361474-3364028 FORWARD LENGTH=777	AT2G07698	[GO:0005524]; GO:0032559; GO:0035639; GO:0030554; GO:0032555; GO:0043168; GO:1901265; GO:0017076; GO:0032553; GO:0043167; GO:0097159; GO:1901363; GO:0000166; GO:0097367; GO:0005488; GO:0036094; GO:0003674_x000D_ [GO:0005730]; GO:0031981; GO:0043232; GO:0044428; GO:0070013; GO:0043228; GO:0043229; GO:0005634; GO:0044446; GO:0043233; GO:0044424; GO:0043226; GO:0043231; GO:0044422; GO:0031974; GO:00…	Pf00006, Pf00306, Pf02874, Pf09378, Pf10325	85.879	1.30058e+07	1.30058e+07	0.109395	10	10	17	4.56742e+07	4.56742e+07	0.151866	15	15	26	9.06437e+06	9.06437e+06	0.0990991	10	10	15	6.54388e+06	6.54388e+06	0.0849421	8	8	11	1.05422e+07	1.05422e+07	0.0527671	5	5	9	5.73801e+06	5.73801e+06	0.0694981	7	7	10	3.32234e+07	3.32234e+07	0.0990991	11	11
557		AT5G30510.1		Symbols: RPS1, ARRPS1 ribosomal protein S1 chr5:11619262-11621223 REVERSE LENGTH=416	RPS1	[GO:0003676]; GO:0097159; GO:1901363; GO:0005488; GO:0003674_x000D_ [GO:0003723]; GO:0003676; GO:0097159; GO:1901363; GO:0005488; GO:0003674_x000D_ [GO:0003729]; GO:0003723; GO:0003676; GO:0097159; GO:1901363; GO:0005488; GO:0003674_x000D_ [GO:0005739]; GO:0043231; GO:0044444; GO:0043227; GO:0043229; GO:0005737; GO:0044424; GO:0043226; GO:0005622; GO:0044464; GO:0005575; GO:0005623_x000D_ [GO:000…	Pf00575	45.082	1.29769e+07	1.29769e+07	0.168269	8	8	13	5.72686e+07	5.72686e+07	0.329327	18	18	36	7.88533e+06	7.88533e+06	0.211538	8	8	10	718432	718432	0.100962	4	4	4	1.05132e+06	1.05132e+06	0.0552885	2	2	2	647376	647376	0.03125	1	1	2	3.39199e+07	3.39199e+07	0.286058	13	13
2428		AT3G27690.1	AT2G05100.1; AT2G05070.1	Symbols: LHCB2.4, LHCB2.3, LHCB2 photosystem II light harvesting complex gene 2.3 chr3:10256002-10256921 FORWARD LENGTH=266	LHCB2.3	[GO:0005515]; GO:0005488; GO:0003674_x000D_ [GO:0005794]; GO:0012505; GO:0043231; GO:0044444; GO:0044464; GO:0043227; GO:0043229; GO:0005737; GO:0044424; GO:0005575; GO:0005623; GO:0043226; GO:0005622_x000D_ [GO:0009269]; GO:0009414; GO:0006950; GO:0009415; GO:0050896; GO:0001101; GO:0009628; GO:0010035; GO:1901700; GO:0008150; GO:0042221_x000D_ [GO:0009409]; GO:0006950; GO:0009266; GO:0050896; G…	Pf00504	28.784	1.28036e+07	1.28036e+07	0.0827068	2	1	4	7.33415e+07	7.33415e+07	0.120301	4	2	8	1.29773e+07	1.29773e+07	0.112782	3	1	4	1.32828e+06	1.32828e+06	0.0827068	2	1	2	2.26415e+06	2.26415e+06	0.112782	3	1	6	3.55167e+06	3.55167e+06	0.112782	3	1	6	4.57514e+07	4.57514e+07	0.112782	4	2
2858		AT3G52300.1	AT3G52300.2	Symbols: ATPQ ATP synthase D chain, mitochondrial chr3:19396689-19398119 FORWARD LENGTH=168	ATPQ	[GO:0000274]; GO:0000276; GO:0045265; GO:0098800; GO:0005753; GO:0045263; GO:0044424; GO:0098796; GO:0005743; GO:0044455; GO:0098798; GO:0045259; GO:0033177; GO:0005622; GO:0044464; GO:0043234; GO:0044425; GO:0019866; GO:0031966; GO:0044429; GO:0016469; GO:0005575; GO:0005623; GO:0032991; GO:0016020; GO:0031090; GO:0031967; GO:0005740; GO:0005739; GO:0044444; GO:0044446; GO:0043227; GO:0044422; G…	Pf05873	19.574	1.25903e+07	1.25903e+07	0.589286	11	11	12	6.4431e+07	6.4431e+07	0.642857	13	13	16	9.79724e+06	9.79724e+06	0.529762	9	9	10	235405	235405	0.0833333	1	1	1	1.02755e+06	1.02755e+06	0.184524	4	4	4	1.29658e+06	1.29658e+06	0.279762	5	5	5	2.42456e+07	2.42456e+07	0.422619	8	8
3398		AT2G42740.1	AT5G45775.2; AT5G45775.1	Symbols: RPL16A ribosomal protein large subunit 16A chr2:17791794-17792946 FORWARD LENGTH=182	RPL16A	[GO:0000027]; GO:0022618; GO:0042255; GO:0042273; GO:0022613; GO:0034622; GO:0071826; GO:0042254; GO:0070925; GO:0044085; GO:0065003; GO:0043933; GO:0006996; GO:0022607; GO:0071840; GO:0016043; GO:0008150; GO:0009987_x000D_ [GO:0003723]; GO:0003676; GO:0097159; GO:1901363; GO:0005488; GO:0003674_x000D_ [GO:0003735]; GO:0005198; GO:0003674_x000D_ [GO:0005622]; GO:0044464; GO:0005575; GO:0005623_x0…	Pf00281, Pf00673	20.818	1.23558e+07	1.23558e+07	0.247253	4	4	4	5.90668e+07	5.90668e+07	0.247253	4	4	6	1.07421e+07	1.07421e+07	0.175824	3	3	3	239654	239654	0.0549451	1	1	1	1.03536e+07	1.03536e+07	0.175824	3	3	3	6.47318e+06	6.47318e+06	0.0989011	3	3	3	2.12341e+06	2.12341e+06	0.131868	2	2
1281		AT3G04400.2	AT3G04400.1	Symbols: emb2171 Ribosomal protein L14p/L23e family protein chr3:1167611-1168308 FORWARD LENGTH=125	emb2171; AT2G33370	[GO:0003735]; GO:0005198; GO:0003674_x000D_ [GO:0005730]; GO:0031981; GO:0043232; GO:0044428; GO:0070013; GO:0043228; GO:0043229; GO:0005634; GO:0044446; GO:0043233; GO:0044424; GO:0043226; GO:0043231; GO:0044422; GO:0031974; GO:0005622; GO:0044464; GO:0005575; GO:0043227; GO:0005623_x000D_ [GO:0005840]; GO:0030529; GO:0043232; GO:0044444; GO:0044424; GO:1990904; GO:0043228; GO:0043229; GO:000573…	Pf00238	13.397	1.2355e+07	1.2355e+07	0.352	4	4	6	4.49158e+07	4.49158e+07	0.416	7	7	12	6.18862e+06	6.18862e+06	0.352	4	4	6	8.5172e+06	8.5172e+06	0.208	3	3	7	1.08309e+07	1.08309e+07	0.208	3	3	4	1.13062e+07	1.13062e+07	0.128	3	3	5	2.58792e+07	2.58792e+07	0.416	5	5
1082		AT2G21870.1	AT2G21870.2	Symbols: MGP1 copper ion binding;cobalt ion binding;zinc ion binding chr2:9320456-9322618 REVERSE LENGTH=240	MGP1	[GO:0005507]; GO:0046914; GO:0046872; GO:0043169; GO:0043167; GO:0005488; GO:0003674_x000D_ [GO:0005730]; GO:0031981; GO:0043232; GO:0044428; GO:0070013; GO:0043228; GO:0043229; GO:0005634; GO:0044446; GO:0043233; GO:0044424; GO:0043226; GO:0043231; GO:0044422; GO:0031974; GO:0005622; GO:0044464; GO:0005575; GO:0043227; GO:0005623_x000D_ [GO:0005739]; GO:0043231; GO:0044444; GO:0043227; GO:004322…		27.579	1.22062e+07	1.22062e+07	0.308333	10	10	15	6.577e+07	6.577e+07	0.491667	15	15	20	8.75757e+06	8.75757e+06	0.391667	11	11	12	759884	759884	0.0791667	2	2	2	831818	831818	0.108333	2	2	3	1.08447e+06	1.08447e+06	0.0791667	2	2	2	2.92983e+07	2.92983e+07	0.366667	10	10
3444		AT2G38140.1		Symbols: PSRP4 plastid-specific ribosomal protein 4 chr2:15980948-15981459 FORWARD LENGTH=118	PSRP4	[GO:0003735]; GO:0005198; GO:0003674_x000D_ [GO:0005840]; GO:0030529; GO:0043232; GO:0044444; GO:0044424; GO:1990904; GO:0043228; GO:0043229; GO:0005737; GO:0005622; GO:0044464; GO:0032991; GO:0043226; GO:0005575; GO:0005623_x000D_ [GO:0006412]; GO:0010467; GO:0034645; GO:0043043; GO:0044267; GO:0043170; GO:0009059; GO:0044249; GO:0044260; GO:0006518; GO:0043604; GO:1901566; GO:0019538; GO:007170…		12.776	1.2194e+07	1.2194e+07	0.0762712	1	1	3	4.92235e+07	4.92235e+07	0.0762712	1	1	3	4.51809e+06	4.51809e+06	0.0762712	1	1	3	27246.4	0					26705.3	0					26267.1	0					3.85008e+07	3.85008e+07	0.0762712	1	1
1256		AT1G57720.1		Symbols: Translation elongation factor EF1B, gamma chain chr1:21377873-21380114 FORWARD LENGTH=413	AT1G57720	[GO:0003746]; GO:0008135; GO:0003723; GO:0003676; GO:0097159; GO:1901363; GO:0005488; GO:0003674_x000D_ [GO:0004364]; GO:0016765; GO:0016740; GO:0003824; GO:0003674_x000D_ [GO:0005507]; GO:0046914; GO:0046872; GO:0043169; GO:0043167; GO:0005488; GO:0003674_x000D_ [GO:0005515]; GO:0005488; GO:0003674_x000D_ [GO:0005618]; GO:0030312; GO:0044464; GO:0071944; GO:0005575; GO:0005623_x000D_ [GO:0005634…	Pf00043, Pf00647, Pf02798, Pf13409, Pf13410, Pf13417, Pf14497	46.37	1.2108e+07	1.2108e+07	0.336562	15	8	21	5.02494e+07	5.02494e+07	0.40678	21	12	40	6.81858e+06	6.81858e+06	0.256659	8	5	13	641012	641012	0.0702179	3	2	4	1.95931e+06	1.95931e+06	0.0653753	3	1	3	1.92877e+06	1.92877e+06	0.123487	5	2	5	2.95241e+07	2.95241e+07	0.2954	17	11
691		AT5G13490.2	AT4G28390.1	Symbols: AAC2 ADP/ATP carrier 2 chr5:4336034-4337379 FORWARD LENGTH=385	AAC2	[GO:0005215]; GO:0003674_x000D_ [GO:0005471]; GO:0005347; GO:0015217; GO:0015301; GO:0000295; GO:0005346; GO:0008514; GO:0008509; GO:0099516; GO:0015216; GO:1901505; GO:0015075; GO:0015297; GO:0015215; GO:0022857; GO:0022891; GO:0015291; GO:0015605; GO:0015932; GO:0005215; GO:0022892; GO:0022804; GO:0003674_x000D_ [GO:0005507]; GO:0046914; GO:0046872; GO:0043169; GO:0043167; GO:0005488; GO:000367…	Pf00153	41.72	1.19989e+07	1.19989e+07	0.0909091	7	4	19	4.45927e+07	4.45927e+07	0.148052	10	7	23	8.18521e+06	8.18521e+06	0.0753247	6	5	16	1.45699e+06	1.45699e+06	0.0493506	2	1	2	50404.9	50404.9	0.0909091	5	2	7	1.06623e+07	1.06623e+07	0.119481	6	3	10	3.61792e+07	3.61792e+07	0.145455	9	6
1682		AT2G37220.1		Symbols: RNA-binding (RRM/RBD/RNP motifs) family protein chr2:15634980-15636331 REVERSE LENGTH=289	AT2G37220	[GO:0003676]; GO:0097159; GO:1901363; GO:0005488; GO:0003674_x000D_ [GO:0003723]; GO:0003676; GO:0097159; GO:1901363; GO:0005488; GO:0003674_x000D_ [GO:0003729]; GO:0003723; GO:0003676; GO:0097159; GO:1901363; GO:0005488; GO:0003674_x000D_ [GO:0006397]; GO:0006396; GO:0016071; GO:0010467; GO:0016070; GO:0043170; GO:0044260; GO:0090304; GO:0071704; GO:0044237; GO:0006139; GO:0008152; GO:0009987; G…	Pf00076, Pf13893, Pf14259	30.699	1.15286e+07	1.15286e+07	0.231834	6	5	9	8.92755e+07	8.92755e+07	0.273356	7	4	14	6.02807e+06	6.02807e+06	0.15917	4	3	8	363312	363312	0.0346021	1	1	1	26705.3	0					81164.7	81164.7	0.0346021	1	1	1	5.39227e+07	5.39227e+07	0.297578	9	6
599		AT3G52150.2		Symbols: RNA-binding (RRM/RBD/RNP motifs) family protein chr3:19342074-19343090 FORWARD LENGTH=253	AT3G52150; PSRP2	[GO:0003676]; GO:0097159; GO:1901363; GO:0005488; GO:0003674_x000D_ [GO:0003677]; GO:0003676; GO:0097159; GO:1901363; GO:0005488; GO:0003674_x000D_ [GO:0003697]; GO:0003677; GO:0003676; GO:0097159; GO:1901363; GO:0005488; GO:0003674_x000D_ [GO:0003723]; GO:0003676; GO:0097159; GO:1901363; GO:0005488; GO:0003674_x000D_ [GO:0005840]; GO:0030529; GO:0043232; GO:0044444; GO:0044424; GO:1990904; GO:00…	Pf00076, Pf13893, Pf14259	27.731	1.10305e+07	1.10305e+07	0.241107	6	6	7	7.03731e+07	7.03731e+07	0.391304	10	10	12	8.86289e+06	8.86289e+06	0.41502	12	12	15	754059	754059	0.126482	3	3	3	663570	663570	0.0909091	2	2	2	463354	463354	0.0790514	2	2	2	4.6239e+07	4.6239e+07	0.426877	12	12
1687		AT1G05190.1		Symbols: emb2394 Ribosomal protein L6 family chr1:1502515-1503738 REVERSE LENGTH=223	emb2394	[GO:0002181]; GO:0006412; GO:0010467; GO:0034645; GO:0043043; GO:0044267; GO:0043170; GO:0009059; GO:0044249; GO:0044260; GO:0006518; GO:0043604; GO:1901566; GO:0019538; GO:0071704; GO:1901576; GO:0009058; GO:0044237; GO:0043603; GO:1901564; GO:0044271; GO:0044238; GO:0008152; GO:0009987; GO:0034641; GO:0006807; GO:0008150_x000D_ [GO:0003723]; GO:0003676; GO:0097159; GO:1901363; GO:0005488; GO:00…	Pf00347	24.69	1.09237e+07	1.09237e+07	0.345291	8	8	9	3.28691e+07	3.28691e+07	0.242152	6	6	10	5.39479e+06	5.39479e+06	0.255605	6	6	8	605353	605353	0.0807175	2	2	2	26705.3	0	0.0493274	1	1	1	478289	478289	0.0807175	2	2	2	4.66427e+06	4.66427e+06	0.26009	6	6
986		AT3G16420.3		Symbols: PBP1 PYK10-binding protein 1 chr3:5579560-5580674 FORWARD LENGTH=298	PBP1	[GO:0005507]; GO:0046914; GO:0046872; GO:0043169; GO:0043167; GO:0005488; GO:0003674_x000D_ [GO:0005515]; GO:0005488; GO:0003674_x000D_ [GO:0005576]; GO:0005575_x000D_ [GO:0005634]; GO:0043231; GO:0043227; GO:0043229; GO:0043226; GO:0044424; GO:0005575; GO:0005622; GO:0044464; GO:0005623_x000D_ [GO:0005737]; GO:0044424; GO:0005622; GO:0044464; GO:0005575; GO:0005623_x000D_ [GO:0005829]; GO:004444…	Pf01419	32.138	1.09135e+07	1.09135e+07	0.422819	12	8	13	6.92264e+07	6.92264e+07	0.479866	13	9	19	4.01435e+06	4.01435e+06	0.308725	6	4	7	285200	285200	0.100671	2	1	2	26705.3	0	0.0536913	1	1	1	26267.1	0	0.16443	4	1	5	3.08321e+07	3.08321e+07	0.449664	13	9
246		AT3G26650.1		Symbols: GAPA, GAPA-1 glyceraldehyde 3-phosphate dehydrogenase A subunit chr3:9795226-9796848 FORWARD LENGTH=396	GAPA	[GO:0004028]; GO:0016620; GO:0016903; GO:0016491; GO:0003824; GO:0003674_x000D_ [GO:0004365]; GO:0043891; GO:0016620; GO:0016903; GO:0016491; GO:0003824; GO:0003674_x000D_ [GO:0005515]; GO:0005488; GO:0003674_x000D_ [GO:0005829]; GO:0044444; GO:0005737; GO:0044424; GO:0005622; GO:0044464; GO:0005575; GO:0005623_x000D_ [GO:0006006]; GO:0019318; GO:0005996; GO:0005975; GO:0044281; GO:0044238; GO:00…	Pf00044, Pf02800	42.463	1.08962e+07	1.08962e+07	0.300505	14	6	26	1.90116e+07	1.90116e+07	0.484848	23	6	48	4.20286e+06	4.20286e+06	0.335859	16	6	23	1.28975e+06	1.28975e+06	0.20202	10	4	11	1.95306e+06	1.95306e+06	0.262626	12	6	15	2.71191e+06	2.71191e+06	0.260101	13	5	14	1.66305e+07	1.66305e+07	0.406566	21	6
3441		AT1G06680.1	AT2G30790.1; AT1G06680.2	Symbols: PSBP-1, OEE2, PSII-P, OE23 photosystem II subunit P-1 chr1:2047940-2049186 FORWARD LENGTH=263	PSBP-1	[GO:0005509]; GO:0046872; GO:0043169; GO:0043167; GO:0005488; GO:0003674_x000D_ [GO:0008266]; GO:0008187; GO:0003727; GO:0003723; GO:0003676; GO:0097159; GO:1901363; GO:0005488; GO:0003674_x000D_ [GO:0009507]; GO:0009536; GO:0043231; GO:0044444; GO:0043227; GO:0043229; GO:0005737; GO:0044424; GO:0043226; GO:0005622; GO:0044464; GO:0005575; GO:0005623_x000D_ [GO:0009523]; GO:0009521; GO:0034357; G…	Pf01789	28.078	1.08468e+07	1.08468e+07	0.136882	4	4	7	6.37091e+06	6.37091e+06	0.178707	5	5	5	6.55617e+06	6.55617e+06	0.0912548	3	3	8	3.93473e+06	3.93473e+06	0.0912548	2	2	5	1.19901e+06	1.19901e+06	0.0912548	2	2	4	831958	831958	0.0912548	2	2	2	2.86389e+07	2.86389e+07	0.136882	5	5
1437		AT5G02160.1		Symbols: unknown protein; FUNCTIONS IN: molecular_function unknown; INVOLVED IN: biological_process unknown; LOCATED IN: chloroplast thylakoid membrane; EXPRESSED IN: 23 plant structures; EXPRESSED DURING: 13 growth stages; Has 121 Blast hits to 121 proteins in 17 species: Archae - 0; Bacteria - 0; Metazoa - 0; Fungi - 0; Plants - 121; Viruses - 0; Other Eukaryotes - 0 (source: NCBI BLink). chr5:…	AT5G02160	[GO:0008150]_x000D_ [GO:0009507]; GO:0009536; GO:0043231; GO:0044444; GO:0043227; GO:0043229; GO:0005737; GO:0044424; GO:0043226; GO:0005622; GO:0044464; GO:0005575; GO:0005623_x000D_ [GO:0009535]; GO:0009534; GO:0044434; GO:0055035; GO:0031976; GO:0009507; GO:0044435; GO:0042651; GO:0009579; GO:0031984; GO:0009536; GO:0044444; GO:0044446; GO:0034357; GO:0044424; GO:0043227; GO:0043231; GO:000573…		13.37	1.07877e+07	1.07877e+07	0.100775	1	1	2	4.80012e+07	4.80012e+07	0.224806	4	4	6	4.22683e+06	4.22683e+06	0.217054	2	2	2	182943	182943	0.100775	1	1	1	418783	418783	0.100775	1	1	1	637718	637718	0.100775	1	1	1	2.01913e+07	2.01913e+07	0.217054	3	3
1243		AT4G32260.1		Symbols: ATPase, F0 complex, subunit B/B', bacterial/chloroplast chr4:15573859-15574586 REVERSE LENGTH=219	AT4G32260; PDE334	[GO:0006810]; GO:0051234; GO:0051179; GO:0008150_x000D_ [GO:0006811]; GO:0006810; GO:0051234; GO:0051179; GO:0008150_x000D_ [GO:0009507]; GO:0009536; GO:0043231; GO:0044444; GO:0043227; GO:0043229; GO:0005737; GO:0044424; GO:0043226; GO:0005622; GO:0044464; GO:0005575; GO:0005623_x000D_ [GO:0009534]; GO:0031976; GO:0044434; GO:0009579; GO:0031984; GO:0044435; GO:0009507; GO:0044424; GO:0043227; G…	Pf00430	23.903	1.07423e+07	1.07423e+07	0.269406	6	6	8	5.24404e+07	5.24404e+07	0.273973	9	9	11	1.0594e+07	1.0594e+07	0.178082	4	4	5	1.14167e+06	1.14167e+06	0.159817	4	4	4	1.93849e+06	1.93849e+06	0.159817	4	4	4	4.15151e+06	4.15151e+06	0.22831	5	5	6	4.61487e+07	4.61487e+07	0.273973	7	7
1751		AT3G12780.1		Symbols: PGK1 phosphoglycerate kinase 1 chr3:4061127-4063140 REVERSE LENGTH=481	PGK1	[GO:0000166]; GO:0036094; GO:1901265; GO:0005488; GO:0097159; GO:1901363; GO:0003674_x000D_ [GO:0004618]; GO:0016301; GO:0016774; GO:0016772; GO:0016740; GO:0003824; GO:0003674_x000D_ [GO:0005524]; GO:0032559; GO:0035639; GO:0030554; GO:0032555; GO:0043168; GO:1901265; GO:0017076; GO:0032553; GO:0043167; GO:0097159; GO:1901363; GO:0000166; GO:0097367; GO:0005488; GO:0036094; GO:0003674_x000D_ [GO…	Pf00162, Pf08282	50.081	1.06946e+07	1.06946e+07	0.361746	14	8	18	7.24292e+07	7.24292e+07	0.513514	25	14	49	1.02983e+06	1.02983e+06	0.301455	10	6	13	337828	337828	0.0686071	3	3	3	547545	547545	0.114345	5	5	5	158259	158259	0.0977131	4	2	4	4.04205e+07	4.04205e+07	0.486486	22	12
1711		AT3G14210.1		Symbols: ESM1 epithiospecifier modifier 1 chr3:4729886-4731562 FORWARD LENGTH=392	ESM1	[GO:0004620]; GO:0016298; GO:0016788; GO:0016787; GO:0003824; GO:0003674_x000D_ [GO:0005576]; GO:0005575_x000D_ [GO:0005634]; GO:0043231; GO:0043227; GO:0043229; GO:0043226; GO:0044424; GO:0005575; GO:0005622; GO:0044464; GO:0005623_x000D_ [GO:0005773]; GO:0043231; GO:0044444; GO:0043227; GO:0043229; GO:0005737; GO:0044424; GO:0043226; GO:0005622; GO:0044464; GO:0005575; GO:0005623_x000D_ [GO:000…	Pf00657	44.032	1.04191e+07	1.04191e+07	0.132653	7	7	9	5.09603e+07	5.09603e+07	0.336735	13	13	25	6.11781e+06	6.11781e+06	0.132653	8	8	9	27246.4	0					26705.3	0					150724	150724	0.0459184	2	2	2	2.29916e+07	2.29916e+07	0.140306	9	9
939		AT4G09320.1		Symbols: NDPK1 Nucleoside diphosphate kinase family protein chr4:5923424-5924366 FORWARD LENGTH=169	NDPK1	[GO:0004550]; GO:0016776; GO:0019205; GO:0016772; GO:0016301; GO:0016740; GO:0003824; GO:0003674_x000D_ [GO:0005515]; GO:0005488; GO:0003674_x000D_ [GO:0005524]; GO:0032559; GO:0035639; GO:0030554; GO:0032555; GO:0043168; GO:1901265; GO:0017076; GO:0032553; GO:0043167; GO:0097159; GO:1901363; GO:0000166; GO:0097367; GO:0005488; GO:0036094; GO:0003674_x000D_ [GO:0005737]; GO:0044424; GO:0005622; G…	Pf00334	18.802	1.04173e+07	1.04173e+07	0.272189	4	4	5	5.59396e+07	5.59396e+07	0.325444	5	5	5	2.90832e+06	2.90832e+06	0.0946746	1	1	1	962654	962654	0.142012	2	2	2	1.15382e+06	1.15382e+06	0.142012	2	2	2	956292	956292	0.100592	2	2	2	2.47341e+07	2.47341e+07	0.272189	4	4
2258		AT3G55800.1		Symbols: SBPASE sedoheptulose-bisphosphatase chr3:20709640-20711421 FORWARD LENGTH=393	SBPASE	[GO:0005975]; GO:0044238; GO:0071704; GO:0008152; GO:0008150_x000D_ [GO:0005986]; GO:0005985; GO:0046351; GO:0005984; GO:0009312; GO:0034637; GO:0009311; GO:0044262; GO:0016051; GO:0044249; GO:0005975; GO:0044237; GO:1901576; GO:0009058; GO:0044238; GO:0071704; GO:0008152; GO:0009987; GO:0008150_x000D_ [GO:0006000]; GO:0019318; GO:0005996; GO:0005975; GO:0044281; GO:0044238; GO:0071704; GO:000815…	Pf00316	42.388	1.04112e+07	1.04112e+07	0.122137	6	6	10	5.18976e+07	5.18976e+07	0.310433	13	13	19	5.90071e+06	5.90071e+06	0.122137	5	5	8	673817	673817	0.0941476	4	4	5	86569.3	86569.3	0.0458015	2	2	2	29815.8	29815.8	0.0254453	1	1	1	3.16788e+07	3.16788e+07	0.221374	10	10
2082		AT2G20260.1		Symbols: PSAE-2 photosystem I subunit E-2 chr2:8736780-8737644 FORWARD LENGTH=145	PSAE-2	[GO:0009507]; GO:0009536; GO:0043231; GO:0044444; GO:0043227; GO:0043229; GO:0005737; GO:0044424; GO:0043226; GO:0005622; GO:0044464; GO:0005575; GO:0005623_x000D_ [GO:0009522]; GO:0009521; GO:0034357; GO:0044436; GO:0098796; GO:0016020; GO:0009579; GO:0044424; GO:0043234; GO:0044425; GO:0005575; GO:0005622; GO:0044464; GO:0032991; GO:0005623_x000D_ [GO:0009534]; GO:0031976; GO:0044434; GO:000957…	Pf02427	15.18	1.04069e+07	1.04069e+07	0.4	4	3	6	6.02194e+07	6.02194e+07	0.462069	5	4	8	7.67749e+06	7.67749e+06	0.4	4	3	6	27246.4	0					26705.3	0	0.0896552	1		1	26267.1	0					2.578e+07	2.578e+07	0.289655	3	2
234		AT2G47400.1		Symbols: CP12-1, CP12 CP12 domain-containing protein 1 chr2:19446889-19447263 FORWARD LENGTH=124	CP12-1	[GO:0003674]_x000D_ [GO:0005507]; GO:0046914; GO:0046872; GO:0043169; GO:0043167; GO:0005488; GO:0003674_x000D_ [GO:0009416]; GO:0009314; GO:0009628; GO:0050896; GO:0008150_x000D_ [GO:0009507]; GO:0009536; GO:0043231; GO:0044444; GO:0043227; GO:0043229; GO:0005737; GO:0044424; GO:0043226; GO:0005622; GO:0044464; GO:0005575; GO:0005623_x000D_ [GO:0009536]; GO:0043231; GO:0044444; GO:0043227; GO:00…	Pf02672	13.479	1.03694e+07	1.03694e+07	0.258065	4	4	6	4.05383e+07	4.05383e+07	0.5	4	4	7	2.89973e+06	2.89973e+06	0.25	2	2	2	951967	951967	0.0806452	1	1	1	26705.3	0					26267.1	0	0.177419	2	2	2	4.00695e+07	4.00695e+07	0.258065	4	4
1889		AT2G39460.1	AT3G55280.1; AT3G55280.3	Symbols: ATRPL23A, RPL23A, RPL23AA ribosomal protein L23AA chr2:16475049-16475904 FORWARD LENGTH=154	RPL23AA	[GO:0000027]; GO:0022618; GO:0042255; GO:0042273; GO:0022613; GO:0034622; GO:0071826; GO:0042254; GO:0070925; GO:0044085; GO:0065003; GO:0043933; GO:0006996; GO:0022607; GO:0071840; GO:0016043; GO:0008150; GO:0009987_x000D_ [GO:0003723]; GO:0003676; GO:0097159; GO:1901363; GO:0005488; GO:0003674_x000D_ [GO:0003735]; GO:0005198; GO:0003674_x000D_ [GO:0005618]; GO:0030312; GO:0044464; GO:0071944; G…	Pf00276, Pf03939	17.43	1.00692e+07	1.00692e+07	0.116883	3	3	4	2.08837e+08	2.08837e+08	0.422078	10	10	14	2.06962e+07	2.06962e+07	0.0844156	1	1	1	2.31084e+07	2.31084e+07	0.253247	4	4	4	2.22314e+07	2.22314e+07	0.201299	3	3	4	3.65023e+07	3.65023e+07	0.162338	3	3	4	1.30096e+08	1.30096e+08	0.25974	6	6
110		AT3G56340.1		Symbols: Ribosomal protein S26e family protein chr3:20892309-20893343 REVERSE LENGTH=130	AT3G56340	[GO:0003729]; GO:0003723; GO:0003676; GO:0097159; GO:1901363; GO:0005488; GO:0003674_x000D_ [GO:0003735]; GO:0005198; GO:0003674_x000D_ [GO:0005622]; GO:0044464; GO:0005575; GO:0005623_x000D_ [GO:0005737]; GO:0044424; GO:0005622; GO:0044464; GO:0005575; GO:0005623_x000D_ [GO:0005829]; GO:0044444; GO:0005737; GO:0044424; GO:0005622; GO:0044464; GO:0005575; GO:0005623_x000D_ [GO:0005840]; GO:003052…	Pf01283	14.619	1.00531e+07	1.00531e+07	0.353846	4	3	4	3.6043e+06	3.6043e+06	0.276923	4	3	4	397543	397543	0.115385	1		1	27246.4	0					1.23831e+06	1.23831e+06	0.192308	2	1	2	390092	390092					1.66629e+07	1.66629e+07	0.3	3	2
561		AT3G26740.1		Symbols: CCL CCR-like chr3:9827868-9828461 FORWARD LENGTH=141	CCL	[GO:0003674]_x000D_ [GO:0005515]; GO:0005488; GO:0003674_x000D_ [GO:0007623]; GO:0048511; GO:0008150_x000D_ [GO:0008150]_x000D_ [GO:0009507]; GO:0009536; GO:0043231; GO:0044444; GO:0043227; GO:0043229; GO:0005737; GO:0044424; GO:0043226; GO:0005622; GO:0044464; GO:0005575; GO:0005623_x000D_ [GO:0098807]; GO:0009535; GO:0044434; GO:0044436; GO:0098796; GO:0009534; GO:0055035; GO:0009507; GO:004443…	Pf07207	15.304	9.70971e+06	9.70971e+06	0.312057	6	6	7	4.568e+07	4.568e+07	0.340426	8	8	10	2.90588e+06	2.90588e+06	0.248227	4	4	4	27246.4	0					26705.3	0					26267.1	0					2.25732e+07	2.25732e+07	0.312057	5	5
2570		ATCG00480.1		Symbols: ATPB, PB ATP synthase subunit beta chrC:52660-54156 REVERSE LENGTH=498	atpB	[GO:0000166]; GO:0036094; GO:1901265; GO:0005488; GO:0097159; GO:1901363; GO:0003674_x000D_ [GO:0005524]; GO:0032559; GO:0035639; GO:0030554; GO:0032555; GO:0043168; GO:1901265; GO:0017076; GO:0032553; GO:0043167; GO:0097159; GO:1901363; GO:0000166; GO:0097367; GO:0005488; GO:0036094; GO:0003674_x000D_ [GO:0005618]; GO:0030312; GO:0044464; GO:0071944; GO:0005575; GO:0005623_x000D_ [GO:0006754]; G…	Pf00006, Pf00306, Pf02874	53.9	9.69073e+06	9.69073e+06	0.210843	11	11	18	6.05671e+07	6.05671e+07	0.449799	21	20	33	7.39843e+06	7.39843e+06	0.279116	13	12	15	492379	492379	0.154618	6	6	7	576037	576037	0.176707	8	7	9	3.77159e+06	3.77159e+06	0.214859	10	9	11	3.04721e+07	3.04721e+07	0.381526	17	16
2703		AT5G23060.1		Symbols: CaS calcium sensing receptor chr5:7736760-7738412 REVERSE LENGTH=387	CaS	[GO:0005739]; GO:0043231; GO:0044444; GO:0043227; GO:0043229; GO:0005737; GO:0044424; GO:0043226; GO:0005622; GO:0044464; GO:0005575; GO:0005623_x000D_ [GO:0009507]; GO:0009536; GO:0043231; GO:0044444; GO:0043227; GO:0043229; GO:0005737; GO:0044424; GO:0043226; GO:0005622; GO:0044464; GO:0005575; GO:0005623_x000D_ [GO:0009534]; GO:0031976; GO:0044434; GO:0009579; GO:0031984; GO:0044435; GO:000950…	Pf00581	41.26	9.64931e+06	9.64931e+06	0.255814	10	10	11	4.60328e+07	4.60328e+07	0.310078	13	13	21	6.33933e+06	6.33933e+06	0.237726	7	7	9	134178	134178	0.0594315	2	2	2	211502	211502	0.0594315	2	2	2	130018	130018	0.0568475	2	2	2	2.80778e+07	2.80778e+07	0.338501	13	13
2533		AT1G04820.1	AT4G14960.2; AT4G14960.1	Symbols: TUA4, TOR2 tubulin alpha-4 chain chr1:1356421-1358266 REVERSE LENGTH=450	TUA4; TUA2	[GO:0000166]; GO:0036094; GO:1901265; GO:0005488; GO:0097159; GO:1901363; GO:0003674_x000D_ [GO:0003729]; GO:0003723; GO:0003676; GO:0097159; GO:1901363; GO:0005488; GO:0003674_x000D_ [GO:0003924]; GO:0017111; GO:0016462; GO:0016818; GO:0016817; GO:0016787; GO:0003824; GO:0003674_x000D_ [GO:0005200]; GO:0005198; GO:0003674_x000D_ [GO:0005525]; GO:0032550; GO:0032561; GO:0035639; GO:0001883; GO:00…	Pf00091, Pf03953	49.509	9.61812e+06	9.61812e+06	0.275556	13	3	21	2.24298e+07	2.24298e+07	0.408889	17	5	23	7.81845e+06	7.81845e+06	0.344444	15	3	23	3.17988e+06	3.17988e+06	0.224444	10	2	15	2.62508e+06	2.62508e+06	0.204444	7	2	15	1.00528e+07	1.00528e+07	0.297778	13	3	19	1.42383e+07	1.42383e+07	0.344444	16	4
2903		ATCG00350.1		Symbols: PSAA Photosystem I, PsaA/PsaB protein chrC:39605-41857 REVERSE LENGTH=750	psaA	[GO:0000287]; GO:0046872; GO:0043169; GO:0043167; GO:0005488; GO:0003674_x000D_ [GO:0006810]; GO:0051234; GO:0051179; GO:0008150_x000D_ [GO:0009055]; GO:0016491; GO:0003824; GO:0003674_x000D_ [GO:0009507]; GO:0009536; GO:0043231; GO:0044444; GO:0043227; GO:0043229; GO:0005737; GO:0044424; GO:0043226; GO:0005622; GO:0044464; GO:0005575; GO:0005623_x000D_ [GO:0009522]; GO:0009521; GO:0034357; GO:00…	Pf00223	83.178	9.6068e+06	9.6068e+06	0.0226667	2	2	5	3.96507e+07	3.96507e+07	0.0546667	5	5	9	8.89381e+06	8.89381e+06	0.0226667	2	2	2	537732	537732	0.0226667	2	2	2	576128	576128	0.0226667	2	2	2	488397	488397	0.012	1	1	1	3.01039e+07	3.01039e+07	0.0226667	2	2
2942		AT4G37930.1		Symbols: SHM1, STM, SHMT1 serine transhydroxymethyltransferase 1 chr4:17831891-17834742 REVERSE LENGTH=517	SHM1	[GO:0003824]; GO:0003674_x000D_ [GO:0004372]; GO:0016742; GO:0016741; GO:0016740; GO:0003824; GO:0003674_x000D_ [GO:0005515]; GO:0005488; GO:0003674_x000D_ [GO:0005634]; GO:0043231; GO:0043227; GO:0043229; GO:0043226; GO:0044424; GO:0005575; GO:0005622; GO:0044464; GO:0005623_x000D_ [GO:0005737]; GO:0044424; GO:0005622; GO:0044464; GO:0005575; GO:0005623_x000D_ [GO:0005739]; GO:0043231; GO:004444…	Pf00155, Pf00464	57.364	9.60571e+06	9.60571e+06	0.309478	19	14	24	4.87055e+07	4.87055e+07	0.450677	28	17	38	4.10752e+06	4.10752e+06	0.311412	17	13	19	187095	187095	0.0638298	4	3	4	406500	406500	0.065764	4	3	4	244361	244361	0.0483559	3	2	3	2.4535e+07	2.4535e+07	0.357834	21	13
273		AT5G10360.1	AT5G10360.2	Symbols: EMB3010, RPS6B Ribosomal protein S6e chr5:3258734-3260142 REVERSE LENGTH=249	EMB3010	[GO:0003729]; GO:0003723; GO:0003676; GO:0097159; GO:1901363; GO:0005488; GO:0003674_x000D_ [GO:0003735]; GO:0005198; GO:0003674_x000D_ [GO:0005622]; GO:0044464; GO:0005575; GO:0005623_x000D_ [GO:0005634]; GO:0043231; GO:0043227; GO:0043229; GO:0043226; GO:0044424; GO:0005575; GO:0005622; GO:0044464; GO:0005623_x000D_ [GO:0005829]; GO:0044444; GO:0005737; GO:0044424; GO:0005622; GO:0044464; GO:00…	Pf01092	28.144	9.53655e+06	9.53655e+06	0.164659	7	5	12	3.71805e+07	3.71805e+07	0.204819	7	4	14	5.60707e+06	5.60707e+06	0.204819	7	4	12	937969	937969	0.120482	3	3	4	2.51385e+06	2.51385e+06	0.15261	4	3	6	4.20533e+06	4.20533e+06	0.204819	6	4	10	1.99342e+07	1.99342e+07	0.257028	9	6
2666		AT5G42980.1		Symbols: ATTRX3, ATH3, ATTRXH3, TRXH3, TRX3 thioredoxin 3 chr5:17242772-17243718 FORWARD LENGTH=118	TRX3	[GO:0004791]; GO:0015036; GO:0016209; GO:0016668; GO:0016667; GO:0003674; GO:0016651; GO:0016491; GO:0003824_x000D_ [GO:0005515]; GO:0005488; GO:0003674_x000D_ [GO:0005618]; GO:0030312; GO:0044464; GO:0071944; GO:0005575; GO:0005623_x000D_ [GO:0005623]; GO:0005575_x000D_ [GO:0005737]; GO:0044424; GO:0005622; GO:0044464; GO:0005575; GO:0005623_x000D_ [GO:0005739]; GO:0043231; GO:0044444; GO:004322…	Pf00085, Pf08534, Pf13098, Pf13899, Pf13905	13.101	9.49448e+06	9.49448e+06	0.262712	3	3	5	1.00406e+07	1.00406e+07	0.262712	3	3	4	9.45715e+06	9.45715e+06	0.262712	3	3	3	5.08716e+06	5.08716e+06	0.186441	2	2	3	5.61243e+06	5.61243e+06	0.186441	2	2	4	2.97468e+07	2.97468e+07	0.262712	4	4	5	8.82015e+06	8.82015e+06	0.279661	3	3
2120		AT2G37600.2		Symbols: Ribosomal protein L36e family protein chr2:15774410-15775203 REVERSE LENGTH=113	AT2G37600	[GO:0002181]; GO:0006412; GO:0010467; GO:0034645; GO:0043043; GO:0044267; GO:0043170; GO:0009059; GO:0044249; GO:0044260; GO:0006518; GO:0043604; GO:1901566; GO:0019538; GO:0071704; GO:1901576; GO:0009058; GO:0044237; GO:0043603; GO:1901564; GO:0044271; GO:0044238; GO:0008152; GO:0009987; GO:0034641; GO:0006807; GO:0008150_x000D_ [GO:0003723]; GO:0003676; GO:0097159; GO:1901363; GO:0005488; GO:00…	Pf01158	12.728	9.36133e+06	9.36133e+06	0.079646	1	1	1	2.64923e+07	2.64923e+07	0.238938	4	2	4	27761.4	0	0.0707965	1		1	27246.4	0	0.0707965	1		1	26705.3	0	0.0707965	1		1	7.20281e+06	7.20281e+06	0.238938	3	2	3	2.08097e+07	2.08097e+07	0.247788	4	2
3614		AT5G02500.1	AT5G02500.2	Symbols: HSC70-1, HSP70-1, AT-HSC70-1, HSC70 heat shock cognate protein 70-1 chr5:554055-556334 REVERSE LENGTH=651	HSC70-1	[GO:0000166]; GO:0036094; GO:1901265; GO:0005488; GO:0097159; GO:1901363; GO:0003674_x000D_ [GO:0000902]; GO:0032989; GO:0009653; GO:0016043; GO:0048869; GO:0032502; GO:0048856; GO:0009987; GO:0071840; GO:0008150_x000D_ [GO:0002020]; GO:0019899; GO:0005515; GO:0005488; GO:0003674_x000D_ [GO:0005515]; GO:0005488; GO:0003674_x000D_ [GO:0005524]; GO:0032559; GO:0035639; GO:0030554; GO:0032555; GO:00…	Pf00012, Pf06723	71.313	9.35663e+06	9.35663e+06	0.450077	40	11	68	4.15879e+07	4.15879e+07	0.540707	51	16	102	7.88407e+06	7.88407e+06	0.423963	37	8	63	2.15534e+06	2.15534e+06	0.27957	21	3	35	1.48297e+06	1.48297e+06	0.238095	20	1	27	3.90951e+06	3.90951e+06	0.330261	23	4	38	1.07967e+07	1.07967e+07	0.442396	38	11
2600		AT1G35680.1		Symbols: Ribosomal protein L21 chr1:13208777-13210246 FORWARD LENGTH=220	AT1G35680; RPL21C	[GO:0003723]; GO:0003676; GO:0097159; GO:1901363; GO:0005488; GO:0003674_x000D_ [GO:0003735]; GO:0005198; GO:0003674_x000D_ [GO:0005622]; GO:0044464; GO:0005575; GO:0005623_x000D_ [GO:0005634]; GO:0043231; GO:0043227; GO:0043229; GO:0043226; GO:0044424; GO:0005575; GO:0005622; GO:0044464; GO:0005623_x000D_ [GO:0005762]; GO:0000315; GO:0005761; GO:0044429; GO:0000313; GO:0015934; GO:0005759; GO:00…	Pf00829	24.024	9.24149e+06	9.24149e+06	0.0545455	1	1	1	3.21184e+07	3.21184e+07	0.281818	6	6	7	168936	168936	0.0318182	1	1	1	27246.4	0					26705.3	0					2.48785e+06	2.48785e+06	0.0545455	1	1	1	711527	711527	0.104545	1	1
940		AT2G41840.1		Symbols: Ribosomal protein S5 family protein chr2:17460016-17461398 REVERSE LENGTH=285	AT2G41840	[GO:0003723]; GO:0003676; GO:0097159; GO:1901363; GO:0005488; GO:0003674_x000D_ [GO:0003729]; GO:0003723; GO:0003676; GO:0097159; GO:1901363; GO:0005488; GO:0003674_x000D_ [GO:0003735]; GO:0005198; GO:0003674_x000D_ [GO:0005730]; GO:0031981; GO:0043232; GO:0044428; GO:0070013; GO:0043228; GO:0043229; GO:0005634; GO:0044446; GO:0043233; GO:0044424; GO:0043226; GO:0043231; GO:0044422; GO:0031974; G…	Pf00333, Pf03719	30.859	9.22023e+06	9.22023e+06	0.224561	6	4	6	3.58757e+07	3.58757e+07	0.385965	13	9	15	5.38472e+06	5.38472e+06	0.259649	5	3	8	27246.4	0	0.077193	2		2	26705.3	0	0.115789	3		3	3.17346e+06	3.17346e+06	0.284211	7	3	7	1.93485e+07	1.93485e+07	0.421053	11	6
1049		AT1G33120.1		Symbols: Ribosomal protein L6 family chr1:12010986-12012223 FORWARD LENGTH=194	PGY2; AT1G33120	[GO:0002181]; GO:0006412; GO:0010467; GO:0034645; GO:0043043; GO:0044267; GO:0043170; GO:0009059; GO:0044249; GO:0044260; GO:0006518; GO:0043604; GO:1901566; GO:0019538; GO:0071704; GO:1901576; GO:0009058; GO:0044237; GO:0043603; GO:1901564; GO:0044271; GO:0044238; GO:0008152; GO:0009987; GO:0034641; GO:0006807; GO:0008150_x000D_ [GO:0003723]; GO:0003676; GO:0097159; GO:1901363; GO:0005488; GO:00…	Pf00347	22.004	9.20366e+06	9.20366e+06	0.494845	13	9	19	4.63221e+07	4.63221e+07	0.541237	15	11	20	6.7051e+06	6.7051e+06	0.365979	7	6	12	6.0169e+06	6.0169e+06	0.278351	7	4	8	1.65294e+06	1.65294e+06	0.278351	7	4	8	1.3363e+07	1.3363e+07	0.324742	10	6	14	2.37117e+07	2.37117e+07	0.582474	14	11
1660		AT1G03600.1		Symbols: PSB27 photosystem II family protein chr1:898916-899440 FORWARD LENGTH=174	PSB27	[GO:0008375]; GO:0008194; GO:0016758; GO:0016757; GO:0016740; GO:0003824; GO:0003674_x000D_ [GO:0009507]; GO:0009536; GO:0043231; GO:0044444; GO:0043227; GO:0043229; GO:0005737; GO:0044424; GO:0043226; GO:0005622; GO:0044464; GO:0005575; GO:0005623_x000D_ [GO:0009534]; GO:0031976; GO:0044434; GO:0009579; GO:0031984; GO:0044435; GO:0009507; GO:0044424; GO:0043227; GO:0044446; GO:0009536; GO:004444…	Pf13326	18.823	9.12827e+06	9.12827e+06	0.132184	3	3	5	3.79022e+07	3.79022e+07	0.327586	6	6	7	8.00026e+06	8.00026e+06	0.183908	4	4	6	965570	965570	0.0574713	1	1	1	182184	182184	0.0574713	1	1	1	26267.1	0					3.97387e+07	3.97387e+07	0.183908	4	4
3364		AT2G04030.1	AT2G04030.2	Symbols: CR88, EMB1956, HSP90.5, Hsp88.1, AtHsp90.5 Chaperone protein htpG family protein chr2:1281983-1285909 FORWARD LENGTH=780	CR88	[GO:0000166]; GO:0036094; GO:1901265; GO:0005488; GO:0097159; GO:1901363; GO:0003674_x000D_ [GO:0005515]; GO:0005488; GO:0003674_x000D_ [GO:0005524]; GO:0032559; GO:0035639; GO:0030554; GO:0032555; GO:0043168; GO:1901265; GO:0017076; GO:0032553; GO:0043167; GO:0097159; GO:1901363; GO:0000166; GO:0097367; GO:0005488; GO:0036094; GO:0003674_x000D_ [GO:0005739]; GO:0043231; GO:0044444; GO:0043227; G…	Pf00183	88.608	9.10822e+06	9.10822e+06	0.316667	22	20	25	4.11688e+07	4.11688e+07	0.438462	38	33	48	3.90236e+06	3.90236e+06	0.211538	16	15	21	1.47362e+06	1.47362e+06	0.128205	8	8	9	1.43628e+06	1.43628e+06	0.142308	9	9	9	495013	495013	0.103846	6	6	6	2.00317e+07	2.00317e+07	0.425641	31	28
1198		AT3G02730.1		Symbols: TRXF1, ATF1 thioredoxin F-type 1 chr3:588570-589591 REVERSE LENGTH=178	TRXF1	[GO:0004791]; GO:0015036; GO:0016209; GO:0016668; GO:0016667; GO:0003674; GO:0016651; GO:0016491; GO:0003824_x000D_ [GO:0004857]; GO:0030234; GO:0098772; GO:0003674_x000D_ [GO:0005623]; GO:0005575_x000D_ [GO:0006109]; GO:0005975; GO:0080090; GO:0044238; GO:0071704; GO:0019222; GO:0008152; GO:0050789; GO:0008150; GO:0065007_x000D_ [GO:0006662]; GO:0018904; GO:0044281; GO:0071704; GO:0008152; GO:00…	Pf00085, Pf13098, Pf13905	19.313	9.01292e+06	9.01292e+06	0.11236	2	2	2	1.47641e+07	1.47641e+07	0.179775	3	3	5	1.38899e+07	1.38899e+07	0.179775	3	3	5	2.2342e+07	2.2342e+07	0.224719	4	3	8	2.27423e+07	2.27423e+07	0.179775	3	3	5	1.67671e+07	1.67671e+07	0.179775	3	3	7	2.22553e+07	2.22553e+07	0.179775	3	3
3453		AT1G22450.1		Symbols: COX6B, ATCOX6B2 cytochrome C oxidase 6B chr1:7925447-7926918 FORWARD LENGTH=191	COX6B	[GO:0004129]; GO:0009055; GO:0015002; GO:0015078; GO:0016676; GO:0016491; GO:0015077; GO:0016675; GO:0003824; GO:0022890; GO:0003674; GO:0008324; GO:0015075; GO:0022891; GO:0022857; GO:0022892; GO:0005215_x000D_ [GO:0005507]; GO:0046914; GO:0046872; GO:0043169; GO:0043167; GO:0005488; GO:0003674_x000D_ [GO:0005739]; GO:0043231; GO:0044444; GO:0043227; GO:0043229; GO:0005737; GO:0044424; GO:004322…	Pf02297	21.182	8.83189e+06	8.83189e+06	0.298429	5	5	8	4.86768e+07	4.86768e+07	0.382199	7	7	10	3.87384e+06	3.87384e+06	0.277487	4	4	5	27246.4	0					26705.3	0					78493.2	78493.2					2.01544e+07	2.01544e+07	0.308901	6	6
1167		AT5G66190.1	AT5G66190.2	Symbols: ATLFNR1, FNR1 ferredoxin-NADP(+)-oxidoreductase 1 chr5:26451203-26453012 REVERSE LENGTH=360	FNR1	[GO:0003959]; GO:0016651; GO:0016491; GO:0003824; GO:0003674_x000D_ [GO:0004324]; GO:0016731; GO:0016730; GO:0016491; GO:0003824; GO:0003674_x000D_ [GO:0006810]; GO:0051234; GO:0051179; GO:0008150_x000D_ [GO:0008266]; GO:0008187; GO:0003727; GO:0003723; GO:0003676; GO:0097159; GO:1901363; GO:0005488; GO:0003674_x000D_ [GO:0009507]; GO:0009536; GO:0043231; GO:0044444; GO:0043227; GO:0043229; GO:00…	Pf00175, Pf00667	40.301	8.69101e+06	8.69101e+06	0.341667	10	10	15	6.04463e+07	6.04463e+07	0.377778	17	16	26	3.22405e+06	3.22405e+06	0.208333	6	6	6	79452.8	79452.8	0.025	1	1	1	48902.2	48902.2					26267.1	0					3.43871e+07	3.43871e+07	0.447222	18	18
3247		AT3G24830.1		Symbols: Ribosomal protein L13 family protein chr3:9064613-9065871 FORWARD LENGTH=206	AT3G24830	[GO:0003729]; GO:0003723; GO:0003676; GO:0097159; GO:1901363; GO:0005488; GO:0003674_x000D_ [GO:0003735]; GO:0005198; GO:0003674_x000D_ [GO:0005737]; GO:0044424; GO:0005622; GO:0044464; GO:0005575; GO:0005623_x000D_ [GO:0005829]; GO:0044444; GO:0005737; GO:0044424; GO:0005622; GO:0044464; GO:0005575; GO:0005623_x000D_ [GO:0005840]; GO:0030529; GO:0043232; GO:0044444; GO:0044424; GO:1990904; GO:00…	Pf00572	23.444	8.30885e+06	8.30885e+06	0.092233	2	1	4	3.81663e+07	3.81663e+07	0.252427	5	3	7	5.71239e+06	5.71239e+06	0.194175	4	2	5	3.91519e+06	3.91519e+06	0.18932	4	3	4	4.10047e+06	4.10047e+06	0.18932	4	3	5	5.96088e+06	5.96088e+06	0.237864	5	2	5	2.168e+07	2.168e+07	0.237864	6	1
179		AT3G50820.1		Symbols: PSBO2, PSBO-2, OEC33 photosystem II subunit O-2 chr3:18891008-18892311 REVERSE LENGTH=331	PSBO2	[GO:0005509]; GO:0046872; GO:0043169; GO:0043167; GO:0005488; GO:0003674_x000D_ [GO:0005515]; GO:0005488; GO:0003674_x000D_ [GO:0008266]; GO:0008187; GO:0003727; GO:0003723; GO:0003676; GO:0097159; GO:1901363; GO:0005488; GO:0003674_x000D_ [GO:0009507]; GO:0009536; GO:0043231; GO:0044444; GO:0043227; GO:0043229; GO:0005737; GO:0044424; GO:0043226; GO:0005622; GO:0044464; GO:0005575; GO:0005623_x0…	Pf01716	34.998	8.15217e+06	8.15217e+06	0.471299	21	5	39	1.66095e+07	1.66095e+07	0.567976	24	6	41	5.20172e+06	5.20172e+06	0.438066	18	3	33	1.028e+06	1.028e+06	0.359517	12	3	16	243082	243082	0.241692	7	1	7	149877	149877	0.323263	9	2	11	1.74126e+07	1.74126e+07	0.528701	23	6
2425		AT5G15200.1	AT5G15200.2; AT5G39850.1	Symbols: Ribosomal protein S4 chr5:4935124-4936334 REVERSE LENGTH=198	AT5G15200	[GO:0003723]; GO:0003676; GO:0097159; GO:1901363; GO:0005488; GO:0003674_x000D_ [GO:0003729]; GO:0003723; GO:0003676; GO:0097159; GO:1901363; GO:0005488; GO:0003674_x000D_ [GO:0003735]; GO:0005198; GO:0003674_x000D_ [GO:0005515]; GO:0005488; GO:0003674_x000D_ [GO:0005618]; GO:0030312; GO:0044464; GO:0071944; GO:0005575; GO:0005623_x000D_ [GO:0005622]; GO:0044464; GO:0005575; GO:0005623_x000D_ [GO…	Pf00163, Pf01479	23.022	7.97524e+06	7.97524e+06	0.191919	4	4	4	2.9736e+07	2.9736e+07	0.257576	6	6	6	3.29947e+06	3.29947e+06	0.166667	4	4	4	6.48762e+06	6.48762e+06	0.040404	1	1	1	8.44648e+06	8.44648e+06	0.0808081	2	2	2	6.54446e+06	6.54446e+06	0.0909091	2	2	2	1.61831e+07	1.61831e+07	0.166667	4	4
508	ü	cont_P35908	cont_REFSEQ:XP_932229	Keratin, type II cytoskeletal 2 epidermal OS=Homo sapiens GN=KRT2 PE=1 SV=2				65.393	7.8864e+06	7.8864e+06	0.553991	41	27	50	6.74151e+06	6.74151e+06	0.535211	34	20	38	1.53844e+07	1.53844e+07	0.586854	44	25	77	1.60995e+07	1.60995e+07	0.488263	35	20	51	2.96079e+06	2.96079e+06	0.300469	26	15	31	1.01393e+07	1.01393e+07	0.474178	31	18	43	4.08022e+07	4.08022e+07	0.557121	44	26
136		AT2G36880.1		Symbols: MAT3 methionine adenosyltransferase 3 chr2:15479721-15480893 REVERSE LENGTH=390	MAT3	[GO:0000166]; GO:0036094; GO:1901265; GO:0005488; GO:0097159; GO:1901363; GO:0003674_x000D_ [GO:0004478]; GO:0016765; GO:0016740; GO:0003824; GO:0003674_x000D_ [GO:0005507]; GO:0046914; GO:0046872; GO:0043169; GO:0043167; GO:0005488; GO:0003674_x000D_ [GO:0005515]; GO:0005488; GO:0003674_x000D_ [GO:0005524]; GO:0032559; GO:0035639; GO:0030554; GO:0032555; GO:0043168; GO:1901265; GO:0017076; GO:00…	Pf00438, Pf02772, Pf02773	42.471	7.8726e+06	7.8726e+06	0.417949	16	7	27	2.79558e+07	2.79558e+07	0.551282	22	9	40	1.87641e+06	1.87641e+06	0.379487	13	4	17	8.6431e+06	8.6431e+06	0.312821	12	5	20	1.08632e+07	1.08632e+07	0.348718	14	7	26	6.72106e+06	6.72106e+06	0.371795	13	5	19	1.82324e+07	1.82324e+07	0.412821	17	8
2752		AT4G01310.1		Symbols: Ribosomal L5P family protein chr4:544166-545480 REVERSE LENGTH=262	AT4G01310	[GO:0000027]; GO:0022618; GO:0042255; GO:0042273; GO:0022613; GO:0034622; GO:0071826; GO:0042254; GO:0070925; GO:0044085; GO:0065003; GO:0043933; GO:0006996; GO:0022607; GO:0071840; GO:0016043; GO:0008150; GO:0009987_x000D_ [GO:0003723]; GO:0003676; GO:0097159; GO:1901363; GO:0005488; GO:0003674_x000D_ [GO:0003735]; GO:0005198; GO:0003674_x000D_ [GO:0005622]; GO:0044464; GO:0005575; GO:0005623_x0…	Pf00281, Pf00673	28.326	7.78908e+06	7.78908e+06	0.263359	7	7	9	2.73929e+07	2.73929e+07	0.229008	5	5	9	3.98058e+06	3.98058e+06	0.198473	5	5	6	814005	814005	0.0801527	2	2	2	697045	697045	0.0343511	1	1	1	1.52252e+06	1.52252e+06	0.183206	4	4	5	2.08056e+07	2.08056e+07	0.251908	8	8
3094		AT1G42960.1		Symbols: expressed protein localized to the inner membrane of the chloroplast. chr1:16125863-16127080 FORWARD LENGTH=168	AT1G42960	[GO:0003674]_x000D_ [GO:0005739]; GO:0043231; GO:0044444; GO:0043227; GO:0043229; GO:0005737; GO:0044424; GO:0043226; GO:0005622; GO:0044464; GO:0005575; GO:0005623_x000D_ [GO:0008150]_x000D_ [GO:0009507]; GO:0009536; GO:0043231; GO:0044444; GO:0043227; GO:0043229; GO:0005737; GO:0044424; GO:0043226; GO:0005622; GO:0044464; GO:0005575; GO:0005623_x000D_ [GO:0009535]; GO:0009534; GO:0044434; GO:00…		17.818	7.72055e+06	7.72055e+06	0.25	4	4	5	6.52249e+06	6.52249e+06	0.208333	3	3	4	2.38697e+06	2.38697e+06	0.208333	2	2	4	27246.4	0					26705.3	0					26267.1	0					6.95388e+06	6.95388e+06	0.208333	2	2
2562		AT1G56070.1		Symbols: LOS1 Ribosomal protein S5/Elongation factor G/III/V family protein chr1:20968245-20971077 REVERSE LENGTH=843	LOS1	[GO:0000166]; GO:0036094; GO:1901265; GO:0005488; GO:0097159; GO:1901363; GO:0003674_x000D_ [GO:0003729]; GO:0003723; GO:0003676; GO:0097159; GO:1901363; GO:0005488; GO:0003674_x000D_ [GO:0003746]; GO:0008135; GO:0003723; GO:0003676; GO:0097159; GO:1901363; GO:0005488; GO:0003674_x000D_ [GO:0003924]; GO:0017111; GO:0016462; GO:0016818; GO:0016817; GO:0016787; GO:0003824; GO:0003674_x000D_ [GO:000…	Pf00009, Pf00679, Pf03144, Pf03764, Pf14492	93.83	7.69335e+06	7.69335e+06	0.173191	19	16	40	4.59179e+07	4.59179e+07	0.279953	29	21	48	7.23207e+06	7.23207e+06	0.199288	21	18	32	1.40311e+06	1.40311e+06	0.0735469	9	8	11	1.46462e+06	1.46462e+06	0.0510083	5	4	7	1.82524e+06	1.82524e+06	0.102017	9	8	11	2.26611e+07	2.26611e+07	0.213523	25	22
1318		AT5G65010.2	AT5G65010.1; AT5G10240.1; AT5G10240.2	Symbols: ASN2 asparagine synthetase 2 chr5:25969224-25972278 FORWARD LENGTH=579	ASN2	[GO:0004066]; GO:0016884; GO:0016879; GO:0016874; GO:0003824; GO:0003674_x000D_ [GO:0004071]; GO:0016211; GO:0016880; GO:0016879; GO:0016874; GO:0003824; GO:0003674_x000D_ [GO:0005524]; GO:0032559; GO:0035639; GO:0030554; GO:0032555; GO:0043168; GO:1901265; GO:0017076; GO:0032553; GO:0043167; GO:0097159; GO:1901363; GO:0000166; GO:0097367; GO:0005488; GO:0036094; GO:0003674_x000D_ [GO:0005737]; G…	Pf00310, Pf00733, Pf12481, Pf13522, Pf13537	65.117	7.6302e+06	7.6302e+06	0.2038	10	9	13	3.34692e+07	3.34692e+07	0.243523	15	14	20	2.91595e+06	2.91595e+06	0.126079	5	4	7	51622.3	51622.3	0.0362694	2	2	2	420683	420683	0.0362694	2	2	2	390510	390510	0.0639033	3	2	3	1.77028e+07	1.77028e+07	0.205527	10	9
2931		AT4G15000.1	AT4G15000.2	Symbols: Ribosomal L27e protein family chr4:8571896-8572303 FORWARD LENGTH=135	AT4G15000	[GO:0003735]; GO:0005198; GO:0003674_x000D_ [GO:0005622]; GO:0044464; GO:0005575; GO:0005623_x000D_ [GO:0005737]; GO:0044424; GO:0005622; GO:0044464; GO:0005575; GO:0005623_x000D_ [GO:0005829]; GO:0044444; GO:0005737; GO:0044424; GO:0005622; GO:0044464; GO:0005575; GO:0005623_x000D_ [GO:0005840]; GO:0030529; GO:0043232; GO:0044444; GO:0044424; GO:1990904; GO:0043228; GO:0043229; GO:0005737; GO:00…	Pf01777	15.598	7.57236e+06	7.57236e+06	0.140741	2	1	2	5.75818e+07	5.75818e+07	0.2	3	1	3	1.79413e+06	1.79413e+06	0.140741	2	1	2	2.12781e+06	2.12781e+06	0.0814815	1	1	1	1.07689e+06	1.07689e+06	0.0814815	1	1	1	5.26635e+06	5.26635e+06	0.0814815	1	1	1	2.31926e+07	2.31926e+07	0.140741	2	1
2631		AT1G48350.1		Symbols: Ribosomal L18p/L5e family protein chr1:17867269-17868215 FORWARD LENGTH=170	AT1G48350; EMB3105	[GO:0003723]; GO:0003676; GO:0097159; GO:1901363; GO:0005488; GO:0003674_x000D_ [GO:0003735]; GO:0005198; GO:0003674_x000D_ [GO:0005622]; GO:0044464; GO:0005575; GO:0005623_x000D_ [GO:0005730]; GO:0031981; GO:0043232; GO:0044428; GO:0070013; GO:0043228; GO:0043229; GO:0005634; GO:0044446; GO:0043233; GO:0044424; GO:0043226; GO:0043231; GO:0044422; GO:0031974; GO:0005622; GO:0044464; GO:0005575; G…	Pf00861	18.715	7.4216e+06	7.4216e+06	0.182353	3	3	3	3.02254e+07	3.02254e+07	0.288235	5	5	7	5.0992e+06	5.0992e+06	0.182353	3	3	4	27246.4	0					518814	518814					1.00775e+06	1.00775e+06	0.182353	2	2	2	1.82434e+07	1.82434e+07	0.229412	4	4
1213		AT4G09800.1		Symbols: RPS18C S18 ribosomal protein chr4:6173818-6174963 FORWARD LENGTH=152	AT1G34030; PFL; RPS18C	[GO:0003676]; GO:0097159; GO:1901363; GO:0005488; GO:0003674_x000D_ [GO:0003723]; GO:0003676; GO:0097159; GO:1901363; GO:0005488; GO:0003674_x000D_ [GO:0003729]; GO:0003723; GO:0003676; GO:0097159; GO:1901363; GO:0005488; GO:0003674_x000D_ [GO:0003735]; GO:0005198; GO:0003674_x000D_ [GO:0005515]; GO:0005488; GO:0003674_x000D_ [GO:0005618]; GO:0030312; GO:0044464; GO:0071944; GO:0005575; GO:000562…	Pf00416	17.534	7.29414e+06	7.29414e+06	0.269737	5	5	6	2.85981e+07	2.85981e+07	0.328947	7	7	8	4.08901e+06	4.08901e+06	0.131579	3	3	3	449519	449519	0.0526316	1	1	1	26705.3	0					311974	311974	0.131579	2	2	2	2.61586e+07	2.61586e+07	0.328947	7	7
39		AT3G25920.1		Symbols: RPL15 ribosomal protein L15 chr3:9491268-9492558 REVERSE LENGTH=277	RPL15	[GO:0000311]; GO:0000315; GO:0009547; GO:0044435; GO:0000313; GO:0015934; GO:0009532; GO:0009536; GO:0044444; GO:0044446; GO:0005840; GO:0044422; GO:0044391; GO:0043231; GO:0005737; GO:0044424; GO:0043229; GO:0030529; GO:0043232; GO:0005575; GO:0043226; GO:0043227; GO:0005622; GO:0044464; GO:1990904; GO:0043228; GO:0005623; GO:0032991_x000D_ [GO:0003735]; GO:0005198; GO:0003674_x000D_ [GO:0005622…	Pf00828	29.689	7.27651e+06	7.27651e+06	0.361011	10	10	11	3.66032e+07	3.66032e+07	0.361011	10	10	14	2.41744e+06	2.41744e+06	0.288809	7	7	8	1.13006e+06	1.13006e+06	0.140794	4	4	4	636912	636912	0.115523	3	3	3	2.28684e+06	2.28684e+06	0.238267	6	6	6	1.832e+07	1.832e+07	0.32852	9	9
2641		AT3G49010.1	AT3G49010.5; AT3G48960.1; AT3G49010.4	Symbols: ATBBC1, BBC1, RSU2 breast basic conserved 1 chr3:18166971-18168047 REVERSE LENGTH=206	BBC1	[GO:0003729]; GO:0003723; GO:0003676; GO:0097159; GO:1901363; GO:0005488; GO:0003674_x000D_ [GO:0003735]; GO:0005198; GO:0003674_x000D_ [GO:0005618]; GO:0030312; GO:0044464; GO:0071944; GO:0005575; GO:0005623_x000D_ [GO:0005622]; GO:0044464; GO:0005575; GO:0005623_x000D_ [GO:0005730]; GO:0031981; GO:0043232; GO:0044428; GO:0070013; GO:0043228; GO:0043229; GO:0005634; GO:0044446; GO:0043233; GO:00…	Pf01294	23.752	7.1654e+06	7.1654e+06	0.276699	6	4	7	2.25258e+07	2.25258e+07	0.402913	10	8	12	2.60893e+06	2.60893e+06	0.208738	3	2	4	1.36553e+06	1.36553e+06	0.296117	5	3	5	833923	833923	0.208738	3	2	3	1.29995e+06	1.29995e+06	0.213592	5	3	5	1.44465e+07	1.44465e+07	0.247573	6	5
898		AT3G52380.1		Symbols: CP33, PDE322 chloroplast RNA-binding protein 33 chr3:19421619-19422855 FORWARD LENGTH=329	CP33	[GO:0003676]; GO:0097159; GO:1901363; GO:0005488; GO:0003674_x000D_ [GO:0003723]; GO:0003676; GO:0097159; GO:1901363; GO:0005488; GO:0003674_x000D_ [GO:0003729]; GO:0003723; GO:0003676; GO:0097159; GO:1901363; GO:0005488; GO:0003674_x000D_ [GO:0006397]; GO:0006396; GO:0016071; GO:0010467; GO:0016070; GO:0043170; GO:0044260; GO:0090304; GO:0071704; GO:0044237; GO:0006139; GO:0008152; GO:0009987; G…	Pf00076, Pf13893, Pf14259	35.722	7.13415e+06	7.13415e+06	0.136778	5	5	5	4.48383e+07	4.48383e+07	0.218845	8	8	9	2.79263e+06	2.79263e+06	0.0699088	3	3	3	27246.4	0					26705.3	0					2.68782e+06	2.68782e+06	0.0486322	2	2	2	1.88908e+07	1.88908e+07	0.0455927	2	2
2943		AT3G08580.1	AT4G28390.1	Symbols: AAC1 ADP/ATP carrier 1 chr3:2605706-2607030 REVERSE LENGTH=381	AAC1	[GO:0005215]; GO:0003674_x000D_ [GO:0005471]; GO:0005347; GO:0015217; GO:0015301; GO:0000295; GO:0005346; GO:0008514; GO:0008509; GO:0099516; GO:0015216; GO:1901505; GO:0015075; GO:0015297; GO:0015215; GO:0022857; GO:0022891; GO:0015291; GO:0015605; GO:0015932; GO:0005215; GO:0022892; GO:0022804; GO:0003674_x000D_ [GO:0005507]; GO:0046914; GO:0046872; GO:0043169; GO:0043167; GO:0005488; GO:000367…	Pf00153	41.449	7.13173e+06	7.13173e+06	0.165354	8	5	12	4.74178e+07	4.74178e+07	0.217848	12	9	17	4.7058e+06	4.7058e+06	0.0656168	4	3	4	551499	551499	0.0813648	3	2	3	709468	709468	0.131234	6	3	7	7.32897e+06	7.32897e+06	0.165354	8	5	8	2.1155e+07	2.1155e+07	0.186352	9	6
38		AT3G51800.1	AT3G51800.2; AT3G51800.3	Symbols: ATG2, EBP1, ATEBP1 metallopeptidase M24 family protein chr3:19211261-19213568 REVERSE LENGTH=392	ATG2	[GO:0001558]; GO:0016049; GO:0040008; GO:0051128; GO:0009987; GO:0040007; GO:0050789; GO:0016043; GO:0050794; GO:0008150; GO:0065007; GO:0071840_x000D_ [GO:0003723]; GO:0003676; GO:0097159; GO:1901363; GO:0005488; GO:0003674_x000D_ [GO:0005515]; GO:0005488; GO:0003674_x000D_ [GO:0005634]; GO:0043231; GO:0043227; GO:0043229; GO:0043226; GO:0044424; GO:0005575; GO:0005622; GO:0044464; GO:0005623_x0…	Pf00557	42.952	7.08572e+06	7.08572e+06	0.260204	11	11	13	2.7983e+07	2.7983e+07	0.372449	16	16	20	4.05673e+07	4.05673e+07	0.183673	8	8	8	1.36747e+07	1.36747e+07	0.0663265	3	3	3	2.57026e+06	2.57026e+06	0.0433673	2	2	2	5.72449e+06	5.72449e+06	0.0484694	2	2	2	5.61267e+07	5.61267e+07	0.267857	13	13
1573		AT3G04840.1		Symbols: Ribosomal protein S3Ae chr3:1329751-1331418 FORWARD LENGTH=262	AT3G04840	[GO:0002181]; GO:0006412; GO:0010467; GO:0034645; GO:0043043; GO:0044267; GO:0043170; GO:0009059; GO:0044249; GO:0044260; GO:0006518; GO:0043604; GO:1901566; GO:0019538; GO:0071704; GO:1901576; GO:0009058; GO:0044237; GO:0043603; GO:1901564; GO:0044271; GO:0044238; GO:0008152; GO:0009987; GO:0034641; GO:0006807; GO:0008150_x000D_ [GO:0003729]; GO:0003723; GO:0003676; GO:0097159; GO:1901363; GO:00…	Pf01015	29.832	6.92912e+06	6.92912e+06	0.236641	9	7	16	3.87173e+07	3.87173e+07	0.320611	12	8	19	4.36093e+06	4.36093e+06	0.263359	8	6	11	287755	287755	0.160305	4	3	4	481385	481385	0.129771	3	3	3	1.21711e+06	1.21711e+06	0.206107	5	5	5	1.82541e+07	1.82541e+07	0.290076	9	6
1613		AT2G43030.1		Symbols: Ribosomal protein L3 family protein chr2:17894898-17895713 FORWARD LENGTH=271	AT2G43030	[GO:0003723]; GO:0003676; GO:0097159; GO:1901363; GO:0005488; GO:0003674_x000D_ [GO:0003735]; GO:0005198; GO:0003674_x000D_ [GO:0005622]; GO:0044464; GO:0005575; GO:0005623_x000D_ [GO:0005840]; GO:0030529; GO:0043232; GO:0044444; GO:0044424; GO:1990904; GO:0043228; GO:0043229; GO:0005737; GO:0005622; GO:0044464; GO:0032991; GO:0043226; GO:0005575; GO:0005623_x000D_ [GO:0006412]; GO:0010467; GO:00…	Pf00297	29.345	6.88439e+06	6.88439e+06	0.199262	4	4	4	2.73403e+07	2.73403e+07	0.228782	6	6	7	4.38602e+06	4.38602e+06	0.136531	3	3	4	2.53986e+06	2.53986e+06	0.0811808	2	2	2	1.81784e+06	1.81784e+06	0.095941	2	2	2	3.83992e+06	3.83992e+06	0.154982	4	4	4	1.87832e+07	1.87832e+07	0.228782	5	5
2254		AT5G52840.1		Symbols: NADH-ubiquinone oxidoreductase-related chr5:21413718-21414794 FORWARD LENGTH=169	AT5G52840	[GO:0005515]; GO:0005488; GO:0003674_x000D_ [GO:0005739]; GO:0043231; GO:0044444; GO:0043227; GO:0043229; GO:0005737; GO:0044424; GO:0043226; GO:0005622; GO:0044464; GO:0005575; GO:0005623_x000D_ [GO:0005743]; GO:0019866; GO:0031966; GO:0031090; GO:0031967; GO:0044424; GO:0005740; GO:0044429; GO:0016020; GO:0043227; GO:0044422; GO:0031975; GO:0044446; GO:0005622; GO:0044464; GO:0005739; GO:004444…	Pf04716	19.167	6.84103e+06	6.84103e+06	0.278107	6	6	8	2.88204e+07	2.88204e+07	0.579882	10	10	12	4.85107e+06	4.85107e+06	0.408284	7	7	7	1.52044e+06	1.52044e+06	0.313609	4	4	4	2.57366e+06	2.57366e+06	0.224852	4	4	5	2.19809e+06	2.19809e+06	0.189349	4	4	4	1.13456e+07	1.13456e+07	0.473373	7	7
1881		AT2G40765.1		Symbols: unknown protein; FUNCTIONS IN: molecular_function unknown; INVOLVED IN: biological_process unknown; LOCATED IN: mitochondrion, mitochondrial respiratory chain complex III; EXPRESSED IN: 24 plant structures; EXPRESSED DURING: 15 growth stages; Has 32 Blast hits to 32 proteins in 11 species: Archae - 0; Bacteria - 0; Metazoa - 0; Fungi - 0; Plants - 32; Viruses - 0; Other Eukaryotes - 0 (s…	AT2G40765	[GO:0003674]_x000D_ [GO:0005739]; GO:0043231; GO:0044444; GO:0043227; GO:0043229; GO:0005737; GO:0044424; GO:0043226; GO:0005622; GO:0044464; GO:0005575; GO:0005623_x000D_ [GO:0005750]; GO:0005746; GO:0045275; GO:0098800; GO:0005743; GO:0044455; GO:0070469; GO:0044424; GO:0070069; GO:0098803; GO:1902495; GO:1990204; GO:0098796; GO:0098798; GO:0019866; GO:0031966; GO:0044425; GO:0044429; GO:000562…		5.972	6.75968e+06	6.75968e+06	0.192982	1	1	1	2.98747e+07	2.98747e+07	0.421053	2	2	2	27761.4	0					27246.4	0					2.25549e+07	2.25549e+07	0.192982	1	1	4	1.36519e+07	1.36519e+07	0.421053	2	2	2	1.2699e+06	1.2699e+06	0.438596	2	2
2612		AT1G43170.9	AT1G43170.4	Symbols: RP1 ribosomal protein 1 chr1:16266992-16268631 FORWARD LENGTH=389	RP1	[GO:0000027]; GO:0022618; GO:0042255; GO:0042273; GO:0022613; GO:0034622; GO:0071826; GO:0042254; GO:0070925; GO:0044085; GO:0065003; GO:0043933; GO:0006996; GO:0022607; GO:0071840; GO:0016043; GO:0008150; GO:0009987_x000D_ [GO:0003729]; GO:0003723; GO:0003676; GO:0097159; GO:1901363; GO:0005488; GO:0003674_x000D_ [GO:0003735]; GO:0005198; GO:0003674_x000D_ [GO:0005618]; GO:0030312; GO:0044464; G…	Pf00297	44.531	6.69483e+06	6.69483e+06	0.187661	10	8	18	3.5047e+07	3.5047e+07	0.329049	18	14	29	4.31102e+06	4.31102e+06	0.187661	9	6	14	2.3765e+06	2.3765e+06	0.159383	8	6	10	4.39306e+06	4.39306e+06	0.226221	9	6	13	1.11345e+07	1.11345e+07	0.316195	16	13	27	1.31649e+07	1.31649e+07	0.300771	15	12
1501		AT1G78630.1		Symbols: emb1473 Ribosomal protein L13 family protein chr1:29575997-29577406 FORWARD LENGTH=241	emb1473	[GO:0003729]; GO:0003723; GO:0003676; GO:0097159; GO:1901363; GO:0005488; GO:0003674_x000D_ [GO:0003735]; GO:0005198; GO:0003674_x000D_ [GO:0005840]; GO:0030529; GO:0043232; GO:0044444; GO:0044424; GO:1990904; GO:0043228; GO:0043229; GO:0005737; GO:0005622; GO:0044464; GO:0032991; GO:0043226; GO:0005575; GO:0005623_x000D_ [GO:0006412]; GO:0010467; GO:0034645; GO:0043043; GO:0044267; GO:0043170; G…	Pf00572	26.772	6.65506e+06	6.65506e+06	0.149378	3	3	6	3.41715e+07	3.41715e+07	0.253112	6	6	11	3.7208e+06	3.7208e+06	0.149378	3	3	5	1.21062e+06	1.21062e+06	0.0705394	2	2	2	770415	770415	0.0290456	1	1	1	1.52548e+06	1.52548e+06	0.0705394	2	2	2	1.41233e+07	1.41233e+07	0.257261	4	4
1722		AT1G30230.2	AT1G30230.1	Symbols: Glutathione S-transferase, C-terminal-like;Translation elongation factor EF1B/ribosomal protein S6 chr1:10639286-10640601 FORWARD LENGTH=260	AT1G30230; eEF-1Bb1	[GO:0003746]; GO:0008135; GO:0003723; GO:0003676; GO:0097159; GO:1901363; GO:0005488; GO:0003674_x000D_ [GO:0005829]; GO:0044444; GO:0005737; GO:0044424; GO:0005622; GO:0044464; GO:0005575; GO:0005623_x000D_ [GO:0005840]; GO:0030529; GO:0043232; GO:0044444; GO:0044424; GO:1990904; GO:0043228; GO:0043229; GO:0005737; GO:0005622; GO:0044464; GO:0032991; GO:0043226; GO:0005575; GO:0005623_x000D_ [GO…	Pf00736	28.758	6.57856e+06	6.57856e+06	0.319231	9	6	12	1.31858e+07	1.31858e+07	0.273077	7	3	13	2.53938e+06	2.53938e+06	0.280769	7	4	8	330088	330088	0.153846	4	3	4	54097.3	54097.3	0.0884615	1	1	2	422917	422917	0.184615	4	4	5	6.93598e+06	6.93598e+06	0.315385	8	5
2714		AT5G17920.1	AT5G20980.2	Symbols: ATCIMS, ATMETS, ATMS1 Cobalamin-independent synthase family protein chr5:5935771-5939195 FORWARD LENGTH=765	ATMS1	[GO:0003871]; GO:0008172; GO:0042085; GO:0008168; GO:0016741; GO:0016740; GO:0003824; GO:0003674_x000D_ [GO:0005507]; GO:0046914; GO:0046872; GO:0043169; GO:0043167; GO:0005488; GO:0003674_x000D_ [GO:0005515]; GO:0005488; GO:0003674_x000D_ [GO:0005737]; GO:0044424; GO:0005622; GO:0044464; GO:0005575; GO:0005623_x000D_ [GO:0005774]; GO:0044437; GO:0098588; GO:0098805; GO:0005773; GO:0044444; GO:00…	Pf01717, Pf08267	84.304	6.5602e+06	6.5602e+06	0.207843	16	7	18	4.78242e+07	4.78242e+07	0.431373	34	16	72	2.36745e+06	2.36745e+06	0.135948	11	4	12	585357	585357	0.0562092	4	1	5	1.59972e+06	1.59972e+06	0.0653595	4	1	4	1.91333e+06	1.91333e+06	0.0771242	7	3	7	1.86339e+07	1.86339e+07	0.244444	21	6
1001		AT1G65930.1		Symbols: cICDH cytosolic NADP+-dependent isocitrate dehydrogenase chr1:24539088-24541861 FORWARD LENGTH=410	cICDH	[GO:0000287]; GO:0046872; GO:0043169; GO:0043167; GO:0005488; GO:0003674_x000D_ [GO:0004450]; GO:0004448; GO:0016616; GO:0016614; GO:0016491; GO:0003824; GO:0003674_x000D_ [GO:0005507]; GO:0046914; GO:0046872; GO:0043169; GO:0043167; GO:0005488; GO:0003674_x000D_ [GO:0005737]; GO:0044424; GO:0005622; GO:0044464; GO:0005575; GO:0005623_x000D_ [GO:0005829]; GO:0044444; GO:0005737; GO:0044424; GO:00…	Pf00180	45.717	6.55527e+06	6.55527e+06	0.353659	16	12	23	3.81597e+07	3.81597e+07	0.436585	22	18	29	3.33632e+06	3.33632e+06	0.331707	16	13	19	1.13335e+06	1.13335e+06	0.190244	8	6	9	1.03997e+06	1.03997e+06	0.119512	5	3	5	844008	844008	0.280488	10	7	11	1.5723e+07	1.5723e+07	0.373171	18	15
2361		AT4G01850.1		Symbols: SAM-2, MAT2, SAM2, AtSAM2 S-adenosylmethionine synthetase 2 chr4:796298-797479 REVERSE LENGTH=393	SAM-2	[GO:0000166]; GO:0036094; GO:1901265; GO:0005488; GO:0097159; GO:1901363; GO:0003674_x000D_ [GO:0004478]; GO:0016765; GO:0016740; GO:0003824; GO:0003674_x000D_ [GO:0005507]; GO:0046914; GO:0046872; GO:0043169; GO:0043167; GO:0005488; GO:0003674_x000D_ [GO:0005515]; GO:0005488; GO:0003674_x000D_ [GO:0005524]; GO:0032559; GO:0035639; GO:0030554; GO:0032555; GO:0043168; GO:1901265; GO:0017076; GO:00…	Pf00438, Pf02772, Pf02773	43.228	6.51541e+06	6.51541e+06	0.384224	13	2	21	1.83531e+07	1.83531e+07	0.475827	19	2	36	2.88651e+06	2.88651e+06	0.427481	13	1	22	7.80374e+06	7.80374e+06	0.246819	8	1	16	9.41397e+06	9.41397e+06	0.239186	9	2	17	7.30719e+06	7.30719e+06	0.381679	12	2	18	4.93899e+06	4.93899e+06	0.402036	15	2
2622		AT3G58610.2		Symbols: ketol-acid reductoisomerase chr3:21671561-21674639 FORWARD LENGTH=591	AT3G58610	[GO:0004455]; GO:0016616; GO:0016614; GO:0016491; GO:0003824; GO:0003674_x000D_ [GO:0005507]; GO:0046914; GO:0046872; GO:0043169; GO:0043167; GO:0005488; GO:0003674_x000D_ [GO:0005618]; GO:0030312; GO:0044464; GO:0071944; GO:0005575; GO:0005623_x000D_ [GO:0005739]; GO:0043231; GO:0044444; GO:0043227; GO:0043229; GO:0005737; GO:0044424; GO:0043226; GO:0005622; GO:0044464; GO:0005575; GO:0005623_x0…	Pf01450, Pf07991	63.772	6.40069e+06	6.40069e+06	0.0795262	5	5	10	3.80818e+07	3.80818e+07	0.133672	7	7	14	1.64344e+06	1.64344e+06	0.0676819	4	4	5	235318	235318	0.0118443	1	1	1	299072	299072	0.0118443	1	1	1	318222	318222	0.0118443	1	1	1	1.80712e+07	1.80712e+07	0.111675	7	7
432		AT4G27090.1		Symbols: Ribosomal protein L14 chr4:13594104-13595187 REVERSE LENGTH=134	AT4G27090	[GO:0003723]; GO:0003676; GO:0097159; GO:1901363; GO:0005488; GO:0003674_x000D_ [GO:0003729]; GO:0003723; GO:0003676; GO:0097159; GO:1901363; GO:0005488; GO:0003674_x000D_ [GO:0003735]; GO:0005198; GO:0003674_x000D_ [GO:0005622]; GO:0044464; GO:0005575; GO:0005623_x000D_ [GO:0005730]; GO:0031981; GO:0043232; GO:0044428; GO:0070013; GO:0043228; GO:0043229; GO:0005634; GO:0044446; GO:0043233; GO:00…	Pf01929	15.496	6.35459e+06	6.35459e+06	0.373134	6	4	7	1.84e+07	1.84e+07	0.410448	7	2	8	6.96624e+06	6.96624e+06	0.373134	8	5	10	1.13565e+07	1.13565e+07	0.283582	5	4	11	1.11753e+07	1.11753e+07	0.335821	7	5	9	1.62688e+07	1.62688e+07	0.283582	5	4	9	3.39006e+07	3.39006e+07	0.425373	9	6
3131		AT2G40590.1	AT2G40510.1	Symbols: Ribosomal protein S26e family protein chr2:16945215-16946345 REVERSE LENGTH=131	AT2G40590	[GO:0003729]; GO:0003723; GO:0003676; GO:0097159; GO:1901363; GO:0005488; GO:0003674_x000D_ [GO:0003735]; GO:0005198; GO:0003674_x000D_ [GO:0005622]; GO:0044464; GO:0005575; GO:0005623_x000D_ [GO:0005737]; GO:0044424; GO:0005622; GO:0044464; GO:0005575; GO:0005623_x000D_ [GO:0005829]; GO:0044444; GO:0005737; GO:0044424; GO:0005622; GO:0044464; GO:0005575; GO:0005623_x000D_ [GO:0005840]; GO:003052…	Pf01283	14.72	6.35328e+06	6.35328e+06	0.274809	3	2	3	1.79954e+07	1.79954e+07	0.274809	3	2	3	3.80468e+06	3.80468e+06	0.167939	2	1	2	2.2701e+06	2.2701e+06	0.0534351	1	1	1	3.09251e+06	3.09251e+06	0.114504	1		1	4.49279e+06	4.49279e+06	0.0839695	1	1	1	1.08972e+07	1.08972e+07	0.167939	2	1
1887		AT1G66240.1	AT1G66240.2	Symbols: ATX1, ATATX1 homolog of anti-oxidant 1 chr1:24686445-24687327 REVERSE LENGTH=106	ATX1	[GO:0005737]; GO:0044424; GO:0005622; GO:0044464; GO:0005575; GO:0005623_x000D_ [GO:0005829]; GO:0044444; GO:0005737; GO:0044424; GO:0005622; GO:0044464; GO:0005575; GO:0005623_x000D_ [GO:0005886]; GO:0016020; GO:0044464; GO:0071944; GO:0005575; GO:0005623_x000D_ [GO:0006825]; GO:0000041; GO:0030001; GO:0006812; GO:0006811; GO:0006810; GO:0051234; GO:0051179; GO:0008150_x000D_ [GO:0030001]; GO:00…	Pf00403	11.423	6.30792e+06	6.30792e+06	0.367925	4	4	5	2.42669e+06	2.42669e+06	0.254717	3	3	3	7.84615e+06	7.84615e+06	0.367925	4	4	4	1.42739e+07	1.42739e+07	0.358491	3	3	4	2.14106e+07	2.14106e+07	0.122642	2	2	3	2.23854e+07	2.23854e+07	0.254717	3	3	4	1.38179e+07	1.38179e+07	0.367925	4	4
956		AT1G13440.1	AT1G13440.2	Symbols: GAPC-2, GAPC2 glyceraldehyde-3-phosphate dehydrogenase C2 chr1:4608465-4610494 REVERSE LENGTH=338	GAPC2	[GO:0003677]; GO:0003676; GO:0097159; GO:1901363; GO:0005488; GO:0003674_x000D_ [GO:0004028]; GO:0016620; GO:0016903; GO:0016491; GO:0003824; GO:0003674_x000D_ [GO:0004365]; GO:0043891; GO:0016620; GO:0016903; GO:0016491; GO:0003824; GO:0003674_x000D_ [GO:0005507]; GO:0046914; GO:0046872; GO:0043169; GO:0043167; GO:0005488; GO:0003674_x000D_ [GO:0005618]; GO:0030312; GO:0044464; GO:0071944; GO:00…	Pf00044, Pf02800	36.89	6.29399e+06	6.29399e+06	0.399408	18	1	39	3.66108e+07	3.66108e+07	0.713018	29	3	66	1.22947e+06	1.22947e+06	0.39645	18	1	34	142539	142539	0.307692	9	1	11	2.96942e+06	2.96942e+06	0.337278	15	1	20	814941	814941	0.39645	16	1	21	2.137e+07	2.137e+07	0.517751	25	1
3165		AT4G00100.1		Symbols: ATRPS13A, RPS13, PFL2, RPS13A ribosomal protein S13A chr4:37172-38123 FORWARD LENGTH=151	RPS13A	[GO:0000911]; GO:1902410; GO:0000281; GO:0032506; GO:1903047; GO:0061640; GO:0000910; GO:0022402; GO:0000278; GO:0051301; GO:0007049; GO:0009987; GO:0008150_x000D_ [GO:0003735]; GO:0005198; GO:0003674_x000D_ [GO:0005622]; GO:0044464; GO:0005575; GO:0005623_x000D_ [GO:0005730]; GO:0031981; GO:0043232; GO:0044428; GO:0070013; GO:0043228; GO:0043229; GO:0005634; GO:0044446; GO:0043233; GO:0044424; G…	Pf00312, Pf08069	17.074	6.25428e+06	6.25428e+06	0.225166	3	1	3	2.2825e+07	2.2825e+07	0.403974	6	1	9	3.49706e+06	3.49706e+06	0.205298	3	1	3	1.88919e+06	1.88919e+06	0.0794702	1	1	1	2.74733e+06	2.74733e+06	0.0794702	1	1	1	3.31996e+06	3.31996e+06	0.218543	3	1	4	1.2931e+07	1.2931e+07	0.291391	5	1
1969		AT1G55490.1		Symbols: CPN60B, LEN1 chaperonin 60 beta chr1:20715717-20718673 REVERSE LENGTH=600	CPN60B	[GO:0000166]; GO:0036094; GO:1901265; GO:0005488; GO:0097159; GO:1901363; GO:0003674_x000D_ [GO:0005515]; GO:0005488; GO:0003674_x000D_ [GO:0005524]; GO:0032559; GO:0035639; GO:0030554; GO:0032555; GO:0043168; GO:1901265; GO:0017076; GO:0032553; GO:0043167; GO:0097159; GO:1901363; GO:0000166; GO:0097367; GO:0005488; GO:0036094; GO:0003674_x000D_ [GO:0005737]; GO:0044424; GO:0005622; GO:0044464; G…	Pf00118	63.77	6.24248e+06	6.24248e+06	0.38	25	4	36	2.19984e+07	2.19984e+07	0.518333	35	4	58	3.25567e+06	3.25567e+06	0.36	23	2	28	313606	313606	0.161667	9	1	13	175431	175431	0.158333	11	2	12	242499	242499	0.115	6	1	6	1.09303e+07	1.09303e+07	0.461667	30	3
1160		AT5G13510.1		Symbols: Ribosomal protein L10 family protein chr5:4341294-4341956 FORWARD LENGTH=220	AT5G13510; EMB3136	[GO:0003723]; GO:0003676; GO:0097159; GO:1901363; GO:0005488; GO:0003674_x000D_ [GO:0003735]; GO:0005198; GO:0003674_x000D_ [GO:0005622]; GO:0044464; GO:0005575; GO:0005623_x000D_ [GO:0005840]; GO:0030529; GO:0043232; GO:0044444; GO:0044424; GO:1990904; GO:0043228; GO:0043229; GO:0005737; GO:0005622; GO:0044464; GO:0032991; GO:0043226; GO:0005575; GO:0005623_x000D_ [GO:0006412]; GO:0010467; GO:00…	Pf00466	24.72	6.22069e+06	6.22069e+06	0.145455	6	6	9	2.92706e+07	2.92706e+07	0.181818	7	7	13	3.25495e+06	3.25495e+06	0.140909	5	5	6	863466	863466	0.104545	2	2	2	843877	843877	0.0681818	3	3	4	607711	607711	0.0681818	2	2	2	1.65477e+07	1.65477e+07	0.109091	6	6
1231		ATCG00900.1		Symbols: RPS7.1, RPS7 Ribosomal protein S7p/S5e family protein chrC:97478-97945 REVERSE LENGTH=155	rps7	[GO:0000028]; GO:0022618; GO:0042255; GO:0042274; GO:0022613; GO:0034622; GO:0071826; GO:0042254; GO:0070925; GO:0044085; GO:0065003; GO:0043933; GO:0006996; GO:0022607; GO:0071840; GO:0016043; GO:0008150; GO:0009987_x000D_ [GO:0003723]; GO:0003676; GO:0097159; GO:1901363; GO:0005488; GO:0003674_x000D_ [GO:0003729]; GO:0003723; GO:0003676; GO:0097159; GO:1901363; GO:0005488; GO:0003674_x000D_ [GO…	Pf00177	17.347	6.21828e+06	6.21828e+06	0.187097	3	3	3	1.913e+07	1.913e+07	0.180645	3	3	5	27761.4	0					585476	585476	0.116129	1	1	1	1.01104e+06	1.01104e+06	0.116129	1	1	1	97085.9	97085.9	0.0580645	1	1	1	8.2509e+06	8.2509e+06	0.116129	1	1
330		AT5G20010.1	AT5G55080.1; AT5G55190.1; AT5G20020.1	Symbols: RAN-1, RAN1, ATRAN1 RAS-related nuclear protein-1 chr5:6760364-6761747 FORWARD LENGTH=221	RAN-1	[GO:0000054]; GO:0033750; GO:0042254; GO:0051656; GO:0071428; GO:0008104; GO:0051640; GO:0022613; GO:0051234; GO:0071426; GO:0033036; GO:0051641; GO:0044085; GO:0051179; GO:0006405; GO:0006611; GO:0071166; GO:0071840; GO:0008150; GO:0050658; GO:0051168; GO:0006886; GO:0050657; GO:0051236; GO:0006913; GO:0015031; GO:0034613; GO:0046907; GO:0015931; GO:0006403; GO:0051169; GO:0015833; GO:0045184; G…	Pf00025, Pf00071, Pf08477	25.26	6.16315e+06	6.16315e+06	0.131222	3	3	4	1.74711e+07	1.74711e+07	0.135747	4	4	4	2.86005e+06	2.86005e+06	0.162896	4	4	4	3.33892e+06	3.33892e+06	0.167421	5	5	7	3.98924e+06	3.98924e+06	0.162896	4	4	5	2.99841e+06	2.99841e+06	0.131222	3	3	3	1.15879e+07	1.15879e+07	0.235294	5	5
2569		AT1G62380.1	AT1G12010.1	Symbols: ACO2, ATACO2 ACC oxidase 2 chr1:23082340-23084068 FORWARD LENGTH=320	ACO2	[GO:0005507]; GO:0046914; GO:0046872; GO:0043169; GO:0043167; GO:0005488; GO:0003674_x000D_ [GO:0005618]; GO:0030312; GO:0044464; GO:0071944; GO:0005575; GO:0005623_x000D_ [GO:0005737]; GO:0044424; GO:0005622; GO:0044464; GO:0005575; GO:0005623_x000D_ [GO:0005783]; GO:0012505; GO:0043231; GO:0044444; GO:0044464; GO:0043227; GO:0043229; GO:0005737; GO:0044424; GO:0005575; GO:0005623; GO:0043226; G…	Pf03171, Pf14226	36.16	6.12174e+06	6.12174e+06	0.278125	6	5	6	3.41295e+07	3.41295e+07	0.371875	11	9	15	84509.3	84509.3	0.06875	2	1	2	27246.4	0					26705.3	0					26267.1	0					2.05848e+07	2.05848e+07	0.275	7	5
3323		AT1G12900.1	AT1G12900.4; AT1G12900.2	Symbols: GAPA-2 glyceraldehyde 3-phosphate dehydrogenase A subunit 2 chr1:4392634-4394283 REVERSE LENGTH=399	GAPA-2	[GO:0004028]; GO:0016620; GO:0016903; GO:0016491; GO:0003824; GO:0003674_x000D_ [GO:0005737]; GO:0044424; GO:0005622; GO:0044464; GO:0005575; GO:0005623_x000D_ [GO:0005829]; GO:0044444; GO:0005737; GO:0044424; GO:0005622; GO:0044464; GO:0005575; GO:0005623_x000D_ [GO:0006006]; GO:0019318; GO:0005996; GO:0005975; GO:0044281; GO:0044238; GO:0071704; GO:0008152; GO:0008150_x000D_ [GO:0006096]; GO:00…	Pf00044, Pf02800	42.82	6.0874e+06	6.0874e+06	0.255639	12	4	21	843572	843572	0.493734	21	4	47	3.91825e+06	3.91825e+06	0.290727	13	3	20	292784	292784	0.20802	9	3	11	26705.3	0	0.20802	8	2	8	76883	76883	0.245614	11	3	13	1.12672e+07	1.12672e+07	0.360902	19	4
3569		AT3G02080.1		Symbols: Ribosomal protein S19e family protein chr3:364138-365161 REVERSE LENGTH=143	AT3G02080	[GO:0000028]; GO:0022618; GO:0042255; GO:0042274; GO:0022613; GO:0034622; GO:0071826; GO:0042254; GO:0070925; GO:0044085; GO:0065003; GO:0043933; GO:0006996; GO:0022607; GO:0071840; GO:0016043; GO:0008150; GO:0009987_x000D_ [GO:0003735]; GO:0005198; GO:0003674_x000D_ [GO:0005618]; GO:0030312; GO:0044464; GO:0071944; GO:0005575; GO:0005623_x000D_ [GO:0005622]; GO:0044464; GO:0005575; GO:0005623_x0…	Pf01090	15.818	6.04966e+06	6.04966e+06	0.195804	3	2	4	4.49202e+07	4.49202e+07	0.454545	6	4	9	4.22116e+06	4.22116e+06	0.181818	3	1	3	27246.4	0					26705.3	0	0.0559441	1		1	217788	217788	0.0559441	1		1	1.66647e+07	1.66647e+07	0.195804	3	2
3258		AT1G09340.1		Symbols: CRB, CSP41B, HIP1.3 chloroplast RNA binding chr1:3015473-3018035 FORWARD LENGTH=378	CRB	[GO:0000272]; GO:0005976; GO:0009057; GO:0016052; GO:0005975; GO:0043170; GO:1901575; GO:0044238; GO:0071704; GO:0009056; GO:0008152; GO:0008150_x000D_ [GO:0000427]; GO:0000428; GO:0044435; GO:0030880; GO:0009536; GO:0044444; GO:0044446; GO:0044424; GO:0061695; GO:0043231; GO:0005737; GO:0043229; GO:0044422; GO:0005622; GO:0044464; GO:1990234; GO:0043227; GO:0043226; GO:0005575; GO:0005623; GO:19…	Pf01370, Pf04321, Pf13460, Pf13950	42.593	6.0334e+06	6.0334e+06	0.269841	10	10	15	4.55238e+07	4.55238e+07	0.410053	15	15	24	3.19124e+06	3.19124e+06	0.253968	9	9	12	157166	157166	0.0740741	3	3	3	387993	387993	0.113757	3	3	3	476197	476197	0.0978836	3	3	3	1.92714e+07	1.92714e+07	0.280423	10	10
569		AT2G27530.1		Symbols: PGY1 Ribosomal protein L1p/L10e family chr2:11763443-11764570 REVERSE LENGTH=216	PGY1	[GO:0000470]; GO:0006364; GO:0042273; GO:0016072; GO:0034470; GO:0042254; GO:0022613; GO:0034660; GO:0006396; GO:0044085; GO:0016070; GO:0010467; GO:0071840; GO:0044260; GO:0090304; GO:0043170; GO:0008150; GO:0044237; GO:0006139; GO:0071704; GO:0008152; GO:0009987; GO:0006725; GO:0034641; GO:0044238; GO:0046483; GO:1901360; GO:0006807_x000D_ [GO:0003723]; GO:0003676; GO:0097159; GO:1901363; GO:00…	Pf00687	24.409	6.02366e+06	6.02366e+06	0.361111	8	3	16	2.71715e+07	2.71715e+07	0.467593	12	7	20	2.51707e+06	2.51707e+06	0.231481	6	3	8	1.95568e+06	1.95568e+06	0.203704	4	1	5	2.11391e+06	2.11391e+06	0.268519	6	2	7	5.02001e+06	5.02001e+06	0.291667	7	4	13	1.81935e+07	1.81935e+07	0.337963	10	5
1331		AT4G02450.1	AT4G02450.2	Symbols: HSP20-like chaperones superfamily protein chr4:1073987-1075765 REVERSE LENGTH=241	AT4G02450	[GO:0003674]_x000D_ [GO:0005634]; GO:0043231; GO:0043227; GO:0043229; GO:0043226; GO:0044424; GO:0005575; GO:0005622; GO:0044464; GO:0005623_x000D_ [GO:0005737]; GO:0044424; GO:0005622; GO:0044464; GO:0005575; GO:0005623_x000D_ [GO:0005829]; GO:0044444; GO:0005737; GO:0044424; GO:0005622; GO:0044464; GO:0005575; GO:0005623_x000D_ [GO:0005886]; GO:0016020; GO:0044464; GO:0071944; GO:0005575; GO:00…	Pf04969	25.454	6.02078e+06	6.02078e+06	0.19917	5	5	7	2.53723e+07	2.53723e+07	0.195021	7	7	9	2.59132e+06	2.59132e+06	0.157676	3	3	3	236757	236757	0.0456432	1	1	1	176439	176439	0.0456432	1	1	1	179652	179652	0.0456432	1	1	1	1.60274e+07	1.60274e+07	0.219917	6	6
605		AT3G23390.1	AT4G14320.2	Symbols: Zinc-binding ribosomal protein family protein chr3:8375427-8376224 FORWARD LENGTH=105	AT4G14320; AT3G23390	[GO:0003735]; GO:0005198; GO:0003674_x000D_ [GO:0005622]; GO:0044464; GO:0005575; GO:0005623_x000D_ [GO:0005737]; GO:0044424; GO:0005622; GO:0044464; GO:0005575; GO:0005623_x000D_ [GO:0005840]; GO:0030529; GO:0043232; GO:0044444; GO:0044424; GO:1990904; GO:0043228; GO:0043229; GO:0005737; GO:0005622; GO:0044464; GO:0032991; GO:0043226; GO:0005575; GO:0005623_x000D_ [GO:0006412]; GO:0010467; GO:00…	Pf00935	12.118	5.9623e+06	5.9623e+06	0.133333	1	1	1	3.40803e+07	3.40803e+07	0.219048	2	2	3	3.81814e+06	3.81814e+06	0.0857143	1	1	1	7.64083e+06	7.64083e+06	0.219048	2	2	2	6.16406e+06	6.16406e+06	0.0857143	1	1	1	1.57285e+07	1.57285e+07	0.285714	4	4	4	2.28914e+07	2.28914e+07	0.219048	3	3
1132		AT4G27520.1		Symbols: ENODL2, AtENODL2 early nodulin-like protein 2 chr4:13750668-13751819 REVERSE LENGTH=349	ENODL2	[GO:0005507]; GO:0046914; GO:0046872; GO:0043169; GO:0043167; GO:0005488; GO:0003674_x000D_ [GO:0005773]; GO:0043231; GO:0044444; GO:0043227; GO:0043229; GO:0005737; GO:0044424; GO:0043226; GO:0005622; GO:0044464; GO:0005575; GO:0005623_x000D_ [GO:0005886]; GO:0016020; GO:0044464; GO:0071944; GO:0005575; GO:0005623_x000D_ [GO:0009055]; GO:0016491; GO:0003824; GO:0003674_x000D_ [GO:0009507]; GO:00…	Pf02298	35.042	5.93244e+06	5.93244e+06	0.13467	5	5	8	3.87852e+07	3.87852e+07	0.197708	5	5	7	2.44131e+06	2.44131e+06	0.13467	4	4	4	27246.4	0					26705.3	0					26267.1	0					1.59862e+07	1.59862e+07	0.13467	5	5
2371		AT1G63940.2	AT1G63940.1; AT1G63940.4; AT1G63940.3	Symbols: MDAR6 monodehydroascorbate reductase 6 chr1:23730095-23733534 FORWARD LENGTH=493	MDAR6	[GO:0005524]; GO:0032559; GO:0035639; GO:0030554; GO:0032555; GO:0043168; GO:1901265; GO:0017076; GO:0032553; GO:0043167; GO:0097159; GO:1901363; GO:0000166; GO:0097367; GO:0005488; GO:0036094; GO:0003674_x000D_ [GO:0005739]; GO:0043231; GO:0044444; GO:0043227; GO:0043229; GO:0005737; GO:0044424; GO:0043226; GO:0005622; GO:0044464; GO:0005575; GO:0005623_x000D_ [GO:0005829]; GO:0044444; GO:000573…	Pf00070, Pf01266, Pf07992	53.269	5.89822e+06	5.89822e+06	0.227181	9	9	11	3.73436e+07	3.73436e+07	0.356998	16	16	22	1.54464e+06	1.54464e+06	0.144016	7	7	7	107248	107248	0.0628803	2	2	2	114964	114964	0.0283976	1	1	1	123718	123718	0.0628803	3	3	4	1.96362e+07	1.96362e+07	0.312373	13	13
3634		AT5G59910.1	AT3G46030.1; AT2G28720.1	Symbols: HTB4 Histone superfamily protein chr5:24127206-24127658 FORWARD LENGTH=150	HTB4	[GO:0000786]; GO:0000785; GO:0032993; GO:0044427; GO:0044815; GO:0032991; GO:0005694; GO:0044446; GO:0005575; GO:0043232; GO:0043229; GO:0044422; GO:0044424; GO:0043228; GO:0043226; GO:0005622; GO:0044464; GO:0005623_x000D_ [GO:0003677]; GO:0003676; GO:0097159; GO:1901363; GO:0005488; GO:0003674_x000D_ [GO:0005634]; GO:0043231; GO:0043227; GO:0043229; GO:0043226; GO:0044424; GO:0005575; GO:000562…	Pf00125	16.439	5.89728e+06	5.89728e+06	0.0733333	1		2	2.1175e+07	2.1175e+07	0.173333	4		7	2.37775e+06	2.37775e+06	0.0733333	2		2	27246.4	0					26705.3	0	0.0733333	1		1	263784	263784	0.0733333	1		1	1.20398e+07	1.20398e+07	0.246667	3	1
2830		AT3G11930.3	AT3G11930.1; AT3G11930.4; AT3G11930.2	Symbols: Adenine nucleotide alpha hydrolases-like superfamily protein chr3:3776371-3777393 FORWARD LENGTH=226	AT3G11930	[GO:0005737]; GO:0044424; GO:0005622; GO:0044464; GO:0005575; GO:0005623_x000D_ [GO:0006950]; GO:0050896; GO:0008150_x000D_ [GO:0016020]; GO:0005575_x000D_ [GO:0016021]; GO:0031224; GO:0044425; GO:0005575; GO:0016020_x000D_ [GO:0016787]; GO:0003824; GO:0003674	Pf00582	24.741	5.85671e+06	5.85671e+06	0.119469	3	3	4	2.80856e+07	2.80856e+07	0.216814	5	5	6	3.50516e+06	3.50516e+06	0.119469	3	3	5	27246.4	0					207109	207109	0.0707965	1	1	1	256984	256984	0.123894	2	2	2	7.40521e+06	7.40521e+06	0.216814	5	5
3103		AT3G60770.1		Symbols: Ribosomal protein S13/S15 chr3:22460525-22461656 REVERSE LENGTH=151	AT3G60770	[GO:0003735]; GO:0005198; GO:0003674_x000D_ [GO:0005618]; GO:0030312; GO:0044464; GO:0071944; GO:0005575; GO:0005623_x000D_ [GO:0005622]; GO:0044464; GO:0005575; GO:0005623_x000D_ [GO:0005730]; GO:0031981; GO:0043232; GO:0044428; GO:0070013; GO:0043228; GO:0043229; GO:0005634; GO:0044446; GO:0043233; GO:0044424; GO:0043226; GO:0043231; GO:0044422; GO:0031974; GO:0005622; GO:0044464; GO:0005575; G…	Pf00312, Pf08069	17.085	5.72485e+06	5.72485e+06	0.225166	3	1	3	2.14423e+07	2.14423e+07	0.403974	6	1	10	3.13293e+06	3.13293e+06	0.205298	3	1	3	27246.4	0					2.67087e+06	2.67087e+06	0.0794702	1	1	1	2.93112e+06	2.93112e+06	0.218543	3	1	4	1.30811e+07	1.30811e+07	0.291391	5	1
1680		AT3G63140.1		Symbols: CSP41A chloroplast stem-loop binding protein of 41 kDa chr3:23327006-23328620 REVERSE LENGTH=406	CSP41A	[GO:0003723]; GO:0003676; GO:0097159; GO:1901363; GO:0005488; GO:0003674_x000D_ [GO:0003729]; GO:0003723; GO:0003676; GO:0097159; GO:1901363; GO:0005488; GO:0003674_x000D_ [GO:0003824]; GO:0003674_x000D_ [GO:0005515]; GO:0005488; GO:0003674_x000D_ [GO:0005840]; GO:0030529; GO:0043232; GO:0044444; GO:0044424; GO:1990904; GO:0043228; GO:0043229; GO:0005737; GO:0005622; GO:0044464; GO:0032991; GO:00…	Pf01370, Pf07992, Pf13439, Pf13460	43.903	5.68309e+06	5.68309e+06	0.172414	7	7	7	2.83465e+07	2.83465e+07	0.32266	10	10	12	2.27238e+06	2.27238e+06	0.157635	5	5	6	51604.9	51604.9					28517.9	28517.9					26267.1	0	0.0344828	1	1	1	1.86079e+07	1.86079e+07	0.275862	10	10
3163		AT1G23290.1	AT1G70600.1	Symbols: RPL27A, RPL27AB Ribosomal protein L18e/L15 superfamily protein chr1:8263007-8263447 FORWARD LENGTH=146	RPL27AB	[GO:0002181]; GO:0006412; GO:0010467; GO:0034645; GO:0043043; GO:0044267; GO:0043170; GO:0009059; GO:0044249; GO:0044260; GO:0006518; GO:0043604; GO:1901566; GO:0019538; GO:0071704; GO:1901576; GO:0009058; GO:0044237; GO:0043603; GO:1901564; GO:0044271; GO:0044238; GO:0008152; GO:0009987; GO:0034641; GO:0006807; GO:0008150_x000D_ [GO:0003723]; GO:0003676; GO:0097159; GO:1901363; GO:0005488; GO:00…	Pf00828	16.282	5.64158e+06	5.64158e+06	0.171233	2	2	2	1.21181e+07	1.21181e+07	0.0821918	1	1	2	953479	953479					252866	252866					26705.3	0					6.2777e+06	6.2777e+06	0.0684932	1	1	2	4.50237e+06	4.50237e+06	0.184932	2	2
624		AT5G24490.1		Symbols: 30S ribosomal protein, putative chr5:8365690-8367178 FORWARD LENGTH=308	AT5G24490	[GO:0003735]; GO:0005198; GO:0003674_x000D_ [GO:0005840]; GO:0030529; GO:0043232; GO:0044444; GO:0044424; GO:1990904; GO:0043228; GO:0043229; GO:0005737; GO:0005622; GO:0044464; GO:0032991; GO:0043226; GO:0005575; GO:0005623_x000D_ [GO:0006412]; GO:0010467; GO:0034645; GO:0043043; GO:0044267; GO:0043170; GO:0009059; GO:0044249; GO:0044260; GO:0006518; GO:0043604; GO:1901566; GO:0019538; GO:007170…	Pf02482	34.835	5.63851e+06	5.63851e+06	0.0292208	1	1	1	1.66768e+07	1.66768e+07	0.126623	2	2	2	2.15599e+06	2.15599e+06	0.0616883	2	2	3	145303	145303					121243	121243					82883.7	82883.7					1.10351e+07	1.10351e+07	0.0292208	1	1
2327		AT5G46290.1	AT5G46290.2; AT5G46290.3	Symbols: KASI, KAS1 3-ketoacyl-acyl carrier protein synthase I chr5:18774439-18776629 REVERSE LENGTH=473	KAS I; KASI	[GO:0003824]; GO:0003674_x000D_ [GO:0004312]; GO:0016747; GO:0016746; GO:0016740; GO:0003824; GO:0003674_x000D_ [GO:0004315]; GO:0004312; GO:0016747; GO:0016746; GO:0016740; GO:0003824; GO:0003674_x000D_ [GO:0006629]; GO:0044238; GO:0071704; GO:0008152; GO:0008150_x000D_ [GO:0006631]; GO:0032787; GO:0044255; GO:0019752; GO:0006629; GO:0044237; GO:0043436; GO:0044238; GO:0071704; GO:0008152; GO:00…	Pf00109, Pf02801	50.381	5.62898e+06	5.62898e+06	0.114165	5	5	5	1.41586e+07	1.41586e+07	0.241015	9	9	14	4.39837e+06	4.39837e+06	0.0909091	4	4	4	7.88339e+06	7.88339e+06	0.15222	5	5	5	5.92364e+06	5.92364e+06	0.0634249	3	3	3	8.66932e+06	8.66932e+06	0.0887949	4	4	4	1.36077e+07	1.36077e+07	0.114165	5	5
3267		AT1G13930.2		Symbols: Involved in response to salt stress. Knockout mutants are hypersensitive to salt stress. chr1:4761091-4761558 FORWARD LENGTH=155	AT1G13930	[GO:0003674]_x000D_ [GO:0005886]; GO:0016020; GO:0044464; GO:0071944; GO:0005575; GO:0005623_x000D_ [GO:0009507]; GO:0009536; GO:0043231; GO:0044444; GO:0043227; GO:0043229; GO:0005737; GO:0044424; GO:0043226; GO:0005622; GO:0044464; GO:0005575; GO:0005623_x000D_ [GO:0009570]; GO:0009532; GO:0044434; GO:0044435; GO:0009507; GO:0009536; GO:0044444; GO:0044446; GO:0043231; GO:0005737; GO:0044424; G…		16.154	5.48186e+06	5.48186e+06	0.316129	5	5	5	2.71336e+07	2.71336e+07	0.470968	6	6	8	1.33877e+06	1.33877e+06	0.0903226	1	1	1	97958.3	97958.3	0.0580645	1	1	1	411380	411380	0.0903226	1	1	1	26267.1	0					1.72462e+07	1.72462e+07	0.258065	4	4
1911		AT2G27730.1	AT5G04750.2; AT5G04750.1	Symbols: copper ion binding chr2:11820056-11820867 REVERSE LENGTH=113	AT2G27730	[GO:0005507]; GO:0046914; GO:0046872; GO:0043169; GO:0043167; GO:0005488; GO:0003674_x000D_ [GO:0005730]; GO:0031981; GO:0043232; GO:0044428; GO:0070013; GO:0043228; GO:0043229; GO:0005634; GO:0044446; GO:0043233; GO:0044424; GO:0043226; GO:0043231; GO:0044422; GO:0031974; GO:0005622; GO:0044464; GO:0005575; GO:0043227; GO:0005623_x000D_ [GO:0005739]; GO:0043231; GO:0044444; GO:0043227; GO:004322…		11.94	5.4662e+06	5.4662e+06	0.132743	2	2	2	1.01289e+08	1.01289e+08	0.336283	3	3	3	8.96221e+06	8.96221e+06	0.20354	2	2	2	502018	502018	0.132743	1	1	1	378375	378375	0.132743	1	1	1	829650	829650	0.132743	1	1	1	3.99771e+07	3.99771e+07	0.20354	2	2
934		AT5G09810.1		Symbols: ACT7 actin 7 chr5:3052809-3054220 FORWARD LENGTH=377	ACT7	[GO:0000166]; GO:0036094; GO:1901265; GO:0005488; GO:0097159; GO:1901363; GO:0003674_x000D_ [GO:0005200]; GO:0005198; GO:0003674_x000D_ [GO:0005515]; GO:0005488; GO:0003674_x000D_ [GO:0005524]; GO:0032559; GO:0035639; GO:0030554; GO:0032555; GO:0043168; GO:1901265; GO:0017076; GO:0032553; GO:0043167; GO:0097159; GO:1901363; GO:0000166; GO:0097367; GO:0005488; GO:0036094; GO:0003674_x000D_ [GO:000…	Pf00022	41.709	5.44689e+06	5.44689e+06	0.403183	14	3	29	1.55595e+07	1.55595e+07	0.435013	20	4	35	915143	915143	0.302387	13	1	22	232319	232319	0.371353	12	2	25	161323	161323	0.289125	9	1	16	145005	145005	0.289125	11	1	24	42271.1	0	0.318302	14
93		AT2G34430.1		Symbols: LHB1B1, LHCB1.4 light-harvesting chlorophyll-protein complex II subunit B1 chr2:14524818-14525618 FORWARD LENGTH=266	LHB1B1	[GO:0005794]; GO:0012505; GO:0043231; GO:0044444; GO:0044464; GO:0043227; GO:0043229; GO:0005737; GO:0044424; GO:0005575; GO:0005623; GO:0043226; GO:0005622_x000D_ [GO:0009416]; GO:0009314; GO:0009628; GO:0050896; GO:0008150_x000D_ [GO:0009507]; GO:0009536; GO:0043231; GO:0044444; GO:0043227; GO:0043229; GO:0005737; GO:0044424; GO:0043226; GO:0005622; GO:0044464; GO:0005575; GO:0005623_x000D_ [GO…	Pf00504	28.152	5.44426e+06	5.44426e+06	0.0300752	1		1	4.3191e+07	4.3191e+07	0.131579	4	2	6	3.04945e+06	3.04945e+06	0.12406	3	1	3	331093	331093	0.0300752	1		1	941489	941489	0.12406	3	1	4	2.14118e+06	2.14118e+06	0.12406	3	1	7	2.3285e+07	2.3285e+07	0.12406	4	2
3428		AT5G38480.1	AT5G38480.2	Symbols: GRF3, RCI1 general regulatory factor 3 chr5:15410277-15411285 FORWARD LENGTH=255	GRF3	[GO:0005515]; GO:0005488; GO:0003674_x000D_ [GO:0005524]; GO:0032559; GO:0035639; GO:0030554; GO:0032555; GO:0043168; GO:1901265; GO:0017076; GO:0032553; GO:0043167; GO:0097159; GO:1901363; GO:0000166; GO:0097367; GO:0005488; GO:0036094; GO:0003674_x000D_ [GO:0005618]; GO:0030312; GO:0044464; GO:0071944; GO:0005575; GO:0005623_x000D_ [GO:0005634]; GO:0043231; GO:0043227; GO:0043229; GO:0043226; G…	Pf00244	28.588	5.37213e+06	5.37213e+06	0.439216	11	5	21	2.09264e+07	2.09264e+07	0.439216	12	5	25	2.60172e+06	2.60172e+06	0.364706	9	4	11	27246.4	0	0.027451	1		1	336233	336233	0.0745098	2	1	2	374906	374906	0.117647	3	1	3	5.12593e+06	5.12593e+06	0.431373	13	6
1585		AT4G11150.1	AT3G08560.1	Symbols: TUF, emb2448, TUFF, VHA-E1 vacuolar ATP synthase subunit E1 chr4:6800091-6801696 FORWARD LENGTH=230	TUF	[GO:0000325]; GO:0005773; GO:0043231; GO:0044444; GO:0043227; GO:0043229; GO:0005737; GO:0044424; GO:0043226; GO:0005622; GO:0044464; GO:0005575; GO:0005623_x000D_ [GO:0003735]; GO:0005198; GO:0003674_x000D_ [GO:0005753]; GO:0045259; GO:0098800; GO:0016469; GO:0044424; GO:0005743; GO:0044455; GO:0098796; GO:0098798; GO:0005622; GO:0044464; GO:0019866; GO:0031966; GO:0044425; GO:0044429; GO:004323…	Pf01991	26.044	5.33603e+06	5.33603e+06	0.282609	8	4	9	2.34382e+07	2.34382e+07	0.386957	11	7	15	3.23995e+06	3.23995e+06	0.213043	6	3	7	27246.4	0	0.0565217	1		2	111690	111690	0.169565	4	2	5	141633	141633	0.0304348	1	1	1	5.38866e+06	5.38866e+06	0.213043	6	2
2026		AT2G44060.2		Symbols: Late embryogenesis abundant protein, group 2 chr2:18226922-18227988 FORWARD LENGTH=325	AT2G44060	[GO:0003674]_x000D_ [GO:0005634]; GO:0043231; GO:0043227; GO:0043229; GO:0043226; GO:0044424; GO:0005575; GO:0005622; GO:0044464; GO:0005623_x000D_ [GO:0005794]; GO:0012505; GO:0043231; GO:0044444; GO:0044464; GO:0043227; GO:0043229; GO:0005737; GO:0044424; GO:0005575; GO:0005623; GO:0043226; GO:0005622_x000D_ [GO:0005829]; GO:0044444; GO:0005737; GO:0044424; GO:0005622; GO:0044464; GO:0005575; G…	Pf03168	36.014	5.33337e+06	5.33337e+06	0.341538	11	11	14	2.16809e+07	2.16809e+07	0.464615	14	14	18	4.94953e+06	4.94953e+06	0.329231	11	11	13	5.25836e+06	5.25836e+06	0.224615	8	8	11	3.1967e+06	3.1967e+06	0.218462	8	8	10	324619	324619	0.0676923	2	2	2	1.19732e+07	1.19732e+07	0.406154	13	13
698		AT3G47470.1		Symbols: LHCA4, CAB4 light-harvesting chlorophyll-protein complex I subunit A4 chr3:17493622-17494773 REVERSE LENGTH=251	LHCA4	[GO:0009409]; GO:0006950; GO:0009266; GO:0050896; GO:0009628; GO:0008150_x000D_ [GO:0009507]; GO:0009536; GO:0043231; GO:0044444; GO:0043227; GO:0043229; GO:0005737; GO:0044424; GO:0043226; GO:0005622; GO:0044464; GO:0005575; GO:0005623_x000D_ [GO:0009522]; GO:0009521; GO:0034357; GO:0044436; GO:0098796; GO:0016020; GO:0009579; GO:0044424; GO:0043234; GO:0044425; GO:0005575; GO:0005622; GO:004446…	Pf00504	27.716	5.23652e+06	5.23652e+06	0.191235	3	3	3	4.86157e+07	4.86157e+07	0.23506	6	6	14	2.7803e+06	2.7803e+06	0.0557769	1	1	1	27246.4	0	0.0478088	1	1	1	26705.3	0	0.0478088	2	2	2	3.4469e+06	3.4469e+06	0.103586	2	2	3	1.8046e+06	1.8046e+06	0.135458	4	4
2690		AT1G23310.1	AT1G70580.1; AT1G23310.2	Symbols: GGT1, AOAT1, GGAT1 glutamate:glyoxylate aminotransferase chr1:8268720-8271329 REVERSE LENGTH=481	GGT1	[GO:0001666]; GO:0006950; GO:0036293; GO:0050896; GO:0070482; GO:0008150; GO:0009628_x000D_ [GO:0003824]; GO:0003674_x000D_ [GO:0004021]; GO:0047635; GO:0008483; GO:0016769; GO:0016740; GO:0003824; GO:0003674_x000D_ [GO:0005737]; GO:0044424; GO:0005622; GO:0044464; GO:0005575; GO:0005623_x000D_ [GO:0005773]; GO:0043231; GO:0044444; GO:0043227; GO:0043229; GO:0005737; GO:0044424; GO:0043226; GO:00…	Pf00155	53.267	5.16079e+06	5.16079e+06	0.205821	7	7	10	3.26728e+07	3.26728e+07	0.309771	16	16	19	1.88048e+06	1.88048e+06	0.185031	6	6	8	56500.2	56500.2	0.024948	1	1	1	44345	44345	0.024948	1	1	1	26267.1	0					1.68114e+07	1.68114e+07	0.313929	15	15
394		AT1G31330.1		Symbols: PSAF photosystem I subunit F chr1:11215011-11215939 REVERSE LENGTH=221	PSAF	[GO:0003674]_x000D_ [GO:0009507]; GO:0009536; GO:0043231; GO:0044444; GO:0043227; GO:0043229; GO:0005737; GO:0044424; GO:0043226; GO:0005622; GO:0044464; GO:0005575; GO:0005623_x000D_ [GO:0009522]; GO:0009521; GO:0034357; GO:0044436; GO:0098796; GO:0016020; GO:0009579; GO:0044424; GO:0043234; GO:0044425; GO:0005575; GO:0005622; GO:0044464; GO:0032991; GO:0005623_x000D_ [GO:0009534]; GO:0031976; G…	Pf02507	24.158	5.16042e+06	5.16042e+06	0.176471	4	4	6	7.11124e+07	7.11124e+07	0.357466	8	8	14	3.5999e+06	3.5999e+06	0.176471	4	4	8	27246.4	0					26705.3	0					569188	569188	0.113122	3	3	5	1.88606e+07	1.88606e+07	0.208145	5	5
3246		AT4G27440.1	AT5G54190.1; AT5G54190.2	Symbols: PORB protochlorophyllide oxidoreductase B chr4:13725648-13727107 FORWARD LENGTH=401	PORB	[GO:0005515]; GO:0005488; GO:0003674_x000D_ [GO:0009507]; GO:0009536; GO:0043231; GO:0044444; GO:0043227; GO:0043229; GO:0005737; GO:0044424; GO:0043226; GO:0005622; GO:0044464; GO:0005575; GO:0005623_x000D_ [GO:0009527]; GO:0031968; GO:0042170; GO:0019867; GO:0031967; GO:0044424; GO:0098588; GO:0098805; GO:0009526; GO:0031090; GO:0044435; GO:0016020; GO:0031975; GO:0043227; GO:0044446; GO:000562…	Pf00106, Pf08659	43.332	5.10338e+06	5.10338e+06	0.177057	5	5	7	2.17198e+07	2.17198e+07	0.264339	10	9	15	3.37046e+06	3.37046e+06	0.177057	5	5	6	1.45957e+06	1.45957e+06	0.119701	4	3	5	3.25062e+06	3.25062e+06	0.074813	3	3	5	1.12182e+06	1.12182e+06	0.134663	5	5	5	1.47785e+07	1.47785e+07	0.197007	8	7
2182		AT3G14067.1		Symbols: Subtilase family protein chr3:4658421-4660754 REVERSE LENGTH=777	AT3G14067	[GO:0004252]; GO:0004175; GO:0008236; GO:0070011; GO:0017171; GO:0008233; GO:0016787; GO:0140096; GO:0003824; GO:0003674_x000D_ [GO:0005576]; GO:0005575_x000D_ [GO:0005773]; GO:0043231; GO:0044444; GO:0043227; GO:0043229; GO:0005737; GO:0044424; GO:0043226; GO:0005622; GO:0044464; GO:0005575; GO:0005623_x000D_ [GO:0005774]; GO:0044437; GO:0098588; GO:0098805; GO:0005773; GO:0044444; GO:0044446; G…	Pf00082, Pf02225, Pf05922	81.766	5.07883e+06	5.07883e+06	0.16731	9	9	11	5.87438e+06	5.87438e+06	0.173745	9	9	10	4.33261e+06	4.33261e+06	0.113256	6	6	8	9.0807e+06	9.0807e+06	0.124839	6	6	9	9.78668e+06	9.78668e+06	0.133848	9	9	13	9.91894e+06	9.91894e+06	0.173745	10	10	17	9.73027e+06	9.73027e+06	0.189189	12	12
796		AT5G44340.1		Symbols: TUB4 tubulin beta chain 4 chr5:17859442-17860994 REVERSE LENGTH=444	TUB4	[GO:0000166]; GO:0036094; GO:1901265; GO:0005488; GO:0097159; GO:1901363; GO:0003674_x000D_ [GO:0003924]; GO:0017111; GO:0016462; GO:0016818; GO:0016817; GO:0016787; GO:0003824; GO:0003674_x000D_ [GO:0005200]; GO:0005198; GO:0003674_x000D_ [GO:0005515]; GO:0005488; GO:0003674_x000D_ [GO:0005525]; GO:0032550; GO:0032561; GO:0035639; GO:0001883; GO:0032549; GO:0019001; GO:0032555; GO:0043168; GO:19…	Pf00091, Pf03953, Pf10644	49.791	5.01157e+06	5.01157e+06	0.225225	11	4	16	1.24505e+07	1.24505e+07	0.308559	13	6	22	3.94788e+06	3.94788e+06	0.227477	9	2	12	6.04749e+06	6.04749e+06	0.155405	6	3	12	9.47349e+06	9.47349e+06	0.225225	11	6	13	7.32614e+06	7.32614e+06	0.225225	10	4	13	7.7656e+06	7.7656e+06	0.166667	9	3
3348		AT3G55440.1		Symbols: ATCTIMC, TPI, CYTOTPI triosephosphate isomerase chr3:20553794-20556078 FORWARD LENGTH=254	TPI	[GO:0003824]; GO:0003674_x000D_ [GO:0004807]; GO:0016861; GO:0016860; GO:0016853; GO:0003824; GO:0003674_x000D_ [GO:0005507]; GO:0046914; GO:0046872; GO:0043169; GO:0043167; GO:0005488; GO:0003674_x000D_ [GO:0005618]; GO:0030312; GO:0044464; GO:0071944; GO:0005575; GO:0005623_x000D_ [GO:0005737]; GO:0044424; GO:0005622; GO:0044464; GO:0005575; GO:0005623_x000D_ [GO:0005739]; GO:0043231; GO:004444…	Pf00121	27.152	4.99337e+06	4.99337e+06	0.216535	5	5	5	5.63825e+07	5.63825e+07	0.46063	11	10	17	405568	405568	0.114173	2	2	2	63782.2	63782.2	0.0511811	1	1	1	528651	528651	0.110236	2	2	2	157176	157176	0.15748	3	3	3	3.3221e+07	3.3221e+07	0.38189	12	11
2103		AT4G30010.1		Symbols: unknown protein; FUNCTIONS IN: molecular_function unknown; INVOLVED IN: biological_process unknown; LOCATED IN: mitochondrion, plastid; EXPRESSED IN: 26 plant structures; EXPRESSED DURING: 15 growth stages; Has 39 Blast hits to 39 proteins in 18 species: Archae - 0; Bacteria - 0; Metazoa - 0; Fungi - 0; Plants - 39; Viruses - 0; Other Eukaryotes - 0 (source: NCBI BLink). chr4:14672947-14…	AT4G30010	[GO:0000166]; GO:0036094; GO:1901265; GO:0005488; GO:0097159; GO:1901363; GO:0003674_x000D_ [GO:0004386]; GO:0017111; GO:0016462; GO:0016818; GO:0016817; GO:0016787; GO:0003824; GO:0003674_x000D_ [GO:0005524]; GO:0032559; GO:0035639; GO:0030554; GO:0032555; GO:0043168; GO:1901265; GO:0017076; GO:0032553; GO:0043167; GO:0097159; GO:1901363; GO:0000166; GO:0097367; GO:0005488; GO:0036094; GO:000367…	Pf10206	10.432	4.98401e+06	4.98401e+06	0.311111	5	5	5	2.6501e+07	2.6501e+07	0.311111	5	5	6	2.97496e+06	2.97496e+06	0.3	4	4	4	533383	533383					1.23647e+06	1.23647e+06	0.1	1	1	1	5.84705e+06	5.84705e+06	0.288889	4	4	4	1.2508e+07	1.2508e+07	0.311111	5	5
710		AT3G16780.1		Symbols: Ribosomal protein L19e family protein chr3:5708982-5710249 FORWARD LENGTH=209	AT3G16780	[GO:0003729]; GO:0003723; GO:0003676; GO:0097159; GO:1901363; GO:0005488; GO:0003674_x000D_ [GO:0003735]; GO:0005198; GO:0003674_x000D_ [GO:0005622]; GO:0044464; GO:0005575; GO:0005623_x000D_ [GO:0005737]; GO:0044424; GO:0005622; GO:0044464; GO:0005575; GO:0005623_x000D_ [GO:0005840]; GO:0030529; GO:0043232; GO:0044444; GO:0044424; GO:1990904; GO:0043228; GO:0043229; GO:0005737; GO:0005622; GO:00…	Pf01280	24.314	4.92716e+06	4.92716e+06	0.157895	2	2	2	1.84618e+06	1.84618e+06	0.15311	2	1	2	27761.4	0					1.94467e+06	1.94467e+06	0.0430622	1	1	1	26705.3	0					2.44652e+06	2.44652e+06	0.0813397	2	1	2	1.38448e+07	1.38448e+07	0.196172	3	2
2888		AT1G78370.1		Symbols: ATGSTU20, GSTU20 glutathione S-transferase TAU 20 chr1:29484428-29485204 REVERSE LENGTH=217	GSTU20	[GO:0004364]; GO:0016765; GO:0016740; GO:0003824; GO:0003674_x000D_ [GO:0005515]; GO:0005488; GO:0003674_x000D_ [GO:0005634]; GO:0043231; GO:0043227; GO:0043229; GO:0043226; GO:0044424; GO:0005575; GO:0005622; GO:0044464; GO:0005623_x000D_ [GO:0005737]; GO:0044424; GO:0005622; GO:0044464; GO:0005575; GO:0005623_x000D_ [GO:0005829]; GO:0044444; GO:0005737; GO:0044424; GO:0005622; GO:0044464; GO:00…	Pf00043, Pf02798, Pf13409, Pf13410, Pf13417, Pf14497	24.991	4.91798e+06	4.91798e+06	0.24424	6	5	7	5.77193e+07	5.77193e+07	0.506912	10	9	13	757062	757062	0.101382	3	2	5	27246.4	0	0.0691244	2	1	2	26705.3	0	0.0322581	1		1	155695	155695	0.124424	3	2	3	1.99474e+07	1.99474e+07	0.294931	7	6
2080		AT1G02560.1		Symbols: CLPP5, NCLPP5, NCLPP1 nuclear encoded CLP protease 5 chr1:538000-539805 FORWARD LENGTH=298	CLPP5	[GO:0004252]; GO:0004175; GO:0008236; GO:0070011; GO:0017171; GO:0008233; GO:0016787; GO:0140096; GO:0003824; GO:0003674_x000D_ [GO:0006508]; GO:0019538; GO:0043170; GO:0044238; GO:1901564; GO:0071704; GO:0008152; GO:0006807; GO:0008150_x000D_ [GO:0008233]; GO:0016787; GO:0140096; GO:0003824; GO:0003674_x000D_ [GO:0008236]; GO:0017171; GO:0070011; GO:0016787; GO:0008233; GO:0003824; GO:0140096; G…	Pf00574	32.335	4.90629e+06	4.90629e+06	0.0939597	4	4	6	1.83241e+07	1.83241e+07	0.271812	7	7	11	2.69069e+06	2.69069e+06	0.151007	3	3	6	27246.4	0					46300.5	46300.5					26267.1	0					1.1158e+07	1.1158e+07	0.177852	7	7
415		AT1G56340.1	AT1G56340.2	Symbols: CRT1, CRT1a, AtCRT1a calreticulin 1a chr1:21090059-21092630 REVERSE LENGTH=425	CRT1a	[GO:0005509]; GO:0046872; GO:0043169; GO:0043167; GO:0005488; GO:0003674_x000D_ [GO:0005515]; GO:0005488; GO:0003674_x000D_ [GO:0005739]; GO:0043231; GO:0044444; GO:0043227; GO:0043229; GO:0005737; GO:0044424; GO:0043226; GO:0005622; GO:0044464; GO:0005575; GO:0005623_x000D_ [GO:0005774]; GO:0044437; GO:0098588; GO:0098805; GO:0005773; GO:0044444; GO:0044446; GO:0031090; GO:0016020; GO:0043231; G…	Pf00262	48.497	4.82482e+06	4.82482e+06	0.336471	13	10	15	1.76178e+07	1.76178e+07	0.503529	19	10	22	2.62456e+06	2.62456e+06	0.303529	11	7	12	27246.4	0					26705.3	0					1.44844e+06	1.44844e+06	0.138824	5	3	6	7.45266e+06	7.45266e+06	0.402353	17	10
2719		AT3G04790.1		Symbols: Ribose 5-phosphate isomerase, type A protein chr3:1313365-1314195 FORWARD LENGTH=276	AT3G04790; EMB3119	[GO:0004751]; GO:0016861; GO:0016860; GO:0016853; GO:0003824; GO:0003674_x000D_ [GO:0006098]; GO:0006739; GO:0019682; GO:0019693; GO:0051156; GO:0046496; GO:0006081; GO:0006796; GO:0019637; GO:1901135; GO:0019362; GO:0044237; GO:0071704; GO:0006793; GO:0006733; GO:0009117; GO:0072524; GO:0008152; GO:0009987; GO:0006732; GO:0006753; GO:0034641; GO:0046483; GO:1901360; GO:1901564; GO:0008150; GO:00…	Pf06026	29.287	4.81889e+06	4.81889e+06	0.23913	6	6	8	3.55635e+07	3.55635e+07	0.442029	9	9	14	872081	872081	0.224638	5	5	6	27246.4	0					26705.3	0					26267.1	0					1.52961e+07	1.52961e+07	0.184783	5	5
2835		AT1G51650.1		Symbols: ATP synthase epsilon chain, mitochondrial chr1:19152680-19153641 FORWARD LENGTH=70	AT1G51650	[GO:0000275]; GO:0005753; GO:0045261; GO:0098800; GO:0045259; GO:0033178; GO:0044424; GO:0005743; GO:0044455; GO:0098796; GO:0098798; GO:0016469; GO:0005622; GO:0044464; GO:0019866; GO:0031966; GO:0044425; GO:0044429; GO:0043234; GO:0005575; GO:0005623; GO:0031090; GO:0031967; GO:0005740; GO:0016020; GO:0005739; GO:0044444; GO:0044446; GO:0032991; GO:0043227; GO:0044422; GO:0031975; GO:0043231; G…	Pf04627	7.827	4.81637e+06	4.81637e+06	0.271429	2	2	4	503453	503453	0.171429	1	1	1	4.10172e+06	4.10172e+06	0.271429	2	2	2	27246.4	0					26705.3	0					26267.1	0					1.20706e+07	1.20706e+07	0.271429	2	2
3584		AT5G47930.1		Symbols: Zinc-binding ribosomal protein family protein chr5:19406423-19407329 REVERSE LENGTH=84	AT5G47930	[GO:0000028]; GO:0022618; GO:0042255; GO:0042274; GO:0022613; GO:0034622; GO:0071826; GO:0042254; GO:0070925; GO:0044085; GO:0065003; GO:0043933; GO:0006996; GO:0022607; GO:0071840; GO:0016043; GO:0008150; GO:0009987_x000D_ [GO:0003735]; GO:0005198; GO:0003674_x000D_ [GO:0005622]; GO:0044464; GO:0005575; GO:0005623_x000D_ [GO:0005737]; GO:0044424; GO:0005622; GO:0044464; GO:0005575; GO:0005623_x0…	Pf01667	9.484	4.8152e+06	4.8152e+06	0.297619	3	3	6	5.11618e+07	5.11618e+07	0.297619	3	3	6	2.83507e+06	2.83507e+06	0.202381	2	2	4	3.98423e+06	3.98423e+06	0.202381	1	1	2	3.04776e+06	3.04776e+06	0.297619	2	2	3	1.38784e+07	1.38784e+07	0.297619	3	3	3	4.15535e+07	4.15535e+07	0.297619	3	3
366		AT5G50920.1		Symbols: CLPC, ATHSP93-V, HSP93-V, DCA1, CLPC1 CLPC homologue 1 chr5:20715710-20719800 REVERSE LENGTH=929	CLPC1	[GO:0000166]; GO:0036094; GO:1901265; GO:0005488; GO:0097159; GO:1901363; GO:0003674_x000D_ [GO:0003723]; GO:0003676; GO:0097159; GO:1901363; GO:0005488; GO:0003674_x000D_ [GO:0003724]; GO:0004386; GO:0140098; GO:0017111; GO:0003824; GO:0016462; GO:0003674; GO:0016818; GO:0016817; GO:0016787_x000D_ [GO:0004176]; GO:0042623; GO:0070011; GO:0016887; GO:0008233; GO:0017111; GO:0016787; GO:0140096; G…	Pf00004, Pf00910, Pf02151, Pf02861, Pf06309, Pf07724, Pf07728, Pf10431, Pf13177, Pf13191, Pf13401	103.388	4.7699e+06	4.7699e+06	0.209903	20	7	32	2.5702e+07	2.5702e+07	0.367061	39	15	50	1.44211e+06	1.44211e+06	0.234661	21	4	24	260533	260533	0.116254	10	3	11	129957	129957	0.0818084	7	2	8	316758	316758	0.124865	10	2	12	8.5524e+06	8.5524e+06	0.294941	31	10
2372		AT3G07110.2	AT3G07110.1	Symbols: Ribosomal protein L13 family protein chr3:2252092-2253332 FORWARD LENGTH=207	AT3G07110	[GO:0003729]; GO:0003723; GO:0003676; GO:0097159; GO:1901363; GO:0005488; GO:0003674_x000D_ [GO:0003735]; GO:0005198; GO:0003674_x000D_ [GO:0005730]; GO:0031981; GO:0043232; GO:0044428; GO:0070013; GO:0043228; GO:0043229; GO:0005634; GO:0044446; GO:0043233; GO:0044424; GO:0043226; GO:0043231; GO:0044422; GO:0031974; GO:0005622; GO:0044464; GO:0005575; GO:0043227; GO:0005623_x000D_ [GO:0005737]; G…	Pf00572	23.579	4.75587e+06	4.75587e+06	0.111111	2	1	2	2.13146e+07	2.13146e+07	0.222222	4	1	4	3.42115e+06	3.42115e+06	0.178744	3	1	3	27246.4	0					26705.3	0	0.0434783	1		1	4.31295e+06	4.31295e+06	0.198068	4	2	4	1.29128e+07	1.29128e+07	0.256039	5	2
1342		AT3G53460.4	AT3G53460.1	Symbols: CP29 chloroplast RNA-binding protein 29 chr3:19819738-19821423 REVERSE LENGTH=363	CP29	[GO:0003676]; GO:0097159; GO:1901363; GO:0005488; GO:0003674_x000D_ [GO:0003723]; GO:0003676; GO:0097159; GO:1901363; GO:0005488; GO:0003674_x000D_ [GO:0003729]; GO:0003723; GO:0003676; GO:0097159; GO:1901363; GO:0005488; GO:0003674_x000D_ [GO:0006396]; GO:0010467; GO:0016070; GO:0043170; GO:0044260; GO:0090304; GO:0071704; GO:0044237; GO:0006139; GO:0008152; GO:0009987; GO:0006725; GO:0034641; G…	Pf00076, Pf13893, Pf14259	38.38	4.73227e+06	4.73227e+06	0.123967	5	4	9	2.01576e+07	2.01576e+07	0.129477	9	6	14	616207	616207	0.101928	3	2	5	341100	341100	0.0578512	2	2	2	64972.7	64972.7					26267.1	0					1.29892e+07	1.29892e+07	0.129477	9	6
773		AT3G13120.1		Symbols: Ribosomal protein S10p/S20e family protein chr3:4220310-4221526 REVERSE LENGTH=191	AT3G13120	[GO:0003723]; GO:0003676; GO:0097159; GO:1901363; GO:0005488; GO:0003674_x000D_ [GO:0003735]; GO:0005198; GO:0003674_x000D_ [GO:0005622]; GO:0044464; GO:0005575; GO:0005623_x000D_ [GO:0005739]; GO:0043231; GO:0044444; GO:0043227; GO:0043229; GO:0005737; GO:0044424; GO:0043226; GO:0005622; GO:0044464; GO:0005575; GO:0005623_x000D_ [GO:0005840]; GO:0030529; GO:0043232; GO:0044444; GO:0044424; GO:19…	Pf00338	20.824	4.72847e+06	4.72847e+06	0.052356	1	1	2	1.4458e+07	1.4458e+07	0.115183	2	2	3	3.90776e+06	3.90776e+06	0.115183	3	3	3	27246.4	0					26705.3	0					2.51904e+06	2.51904e+06	0.115183	2	2	2	1.17667e+07	1.17667e+07	0.052356	1	1
1986		AT1G67090.1	AT1G67090.2	Symbols: RBCS1A ribulose bisphosphate carboxylase small chain 1A chr1:25048465-25049249 REVERSE LENGTH=180	RBCS1A	[GO:0004497]; GO:0016491; GO:0003824; GO:0003674_x000D_ [GO:0005507]; GO:0046914; GO:0046872; GO:0043169; GO:0043167; GO:0005488; GO:0003674_x000D_ [GO:0009409]; GO:0006950; GO:0009266; GO:0050896; GO:0009628; GO:0008150_x000D_ [GO:0009507]; GO:0009536; GO:0043231; GO:0044444; GO:0043227; GO:0043229; GO:0005737; GO:0044424; GO:0043226; GO:0005622; GO:0044464; GO:0005575; GO:0005623_x000D_ [GO:000…	Pf00101, Pf12338, Pf13122	20.203	4.70571e+06	4.70571e+06	0.222222	4	2	6	5.1849e+07	5.1849e+07	0.388889	8	5	15	3.65579e+06	3.65579e+06	0.222222	3	1	4	421400	421400					645500	645500	0.222222	3	1	3	369062	369062	0.222222	3	1	3	1.14736e+07	1.14736e+07	0.294444	5	3
2773		AT4G31700.1	AT4G31700.2	Symbols: RPS6, RPS6A ribosomal protein S6 chr4:15346306-15347714 REVERSE LENGTH=250	RPS6	[GO:0003729]; GO:0003723; GO:0003676; GO:0097159; GO:1901363; GO:0005488; GO:0003674_x000D_ [GO:0003735]; GO:0005198; GO:0003674_x000D_ [GO:0005622]; GO:0044464; GO:0005575; GO:0005623_x000D_ [GO:0005634]; GO:0043231; GO:0043227; GO:0043229; GO:0043226; GO:0044424; GO:0005575; GO:0005622; GO:0044464; GO:0005623_x000D_ [GO:0005730]; GO:0031981; GO:0043232; GO:0044428; GO:0070013; GO:0043228; GO:00…	Pf01092	28.35	4.63025e+06	4.63025e+06	0.1	5	3	7	2.10709e+07	2.10709e+07	0.148	7	4	10	3.06593e+06	3.06593e+06	0.148	5	2	7	639763	639763	0.056	1	1	1	896488	896488	0.092	2	1	2	1.31769e+06	1.31769e+06	0.14	3	1	3	8.22027e+06	8.22027e+06	0.148	7	4
253		AT4G24190.1	AT4G24190.2	Symbols: SHD, HSP90.7, AtHsp90.7, AtHsp90-7 Chaperone protein htpG family protein chr4:12551902-12555851 REVERSE LENGTH=823	SHD	[GO:0000166]; GO:0036094; GO:1901265; GO:0005488; GO:0097159; GO:1901363; GO:0003674_x000D_ [GO:0005524]; GO:0032559; GO:0035639; GO:0030554; GO:0032555; GO:0043168; GO:1901265; GO:0017076; GO:0032553; GO:0043167; GO:0097159; GO:1901363; GO:0000166; GO:0097367; GO:0005488; GO:0036094; GO:0003674_x000D_ [GO:0005634]; GO:0043231; GO:0043227; GO:0043229; GO:0043226; GO:0044424; GO:0005575; GO:000562…	Pf00118, Pf00183, Pf02518, Pf13589	94.146	4.60274e+06	4.60274e+06	0.227217	16	14	18	2.10538e+07	2.10538e+07	0.356015	26	23	29	5.7461e+06	5.7461e+06	0.264885	21	19	24	186456	186456	0.100851	7	6	7	211524	211524	0.0704739	5	4	5	2.79002e+06	2.79002e+06	0.202916	15	13	18	1.01693e+07	1.01693e+07	0.283111	19	18
3565		AT1G78900.1		Symbols: VHA-A vacuolar ATP synthase subunit A chr1:29660463-29664575 FORWARD LENGTH=623	VHA-A	[GO:0000166]; GO:0036094; GO:1901265; GO:0005488; GO:0097159; GO:1901363; GO:0003674_x000D_ [GO:0000325]; GO:0005773; GO:0043231; GO:0044444; GO:0043227; GO:0043229; GO:0005737; GO:0044424; GO:0043226; GO:0005622; GO:0044464; GO:0005575; GO:0005623_x000D_ [GO:0002020]; GO:0019899; GO:0005515; GO:0005488; GO:0003674_x000D_ [GO:0005524]; GO:0032559; GO:0035639; GO:0030554; GO:0032555; GO:0043168; G…	Pf00006, Pf00306, Pf02874	68.769	4.59581e+06	4.59581e+06	0.248796	18	18	20	2.93487e+07	2.93487e+07	0.377207	25	25	34	2.33664e+06	2.33664e+06	0.207063	14	14	17	302870	302870	0.0690209	4	4	4	1.02085e+06	1.02085e+06	0.117175	8	8	9	609819	609819	0.0979133	6	6	7	1.02249e+07	1.02249e+07	0.229535	17	17
1627		AT2G19480.1	AT2G19480.2; AT2G19480.3	Symbols: NFA02, NFA2, NAP1;2 nucleosome assembly protein 1;2 chr2:8438601-8441040 FORWARD LENGTH=379	NAP1;2	[GO:0000724]; GO:0000725; GO:0006302; GO:0006281; GO:0006310; GO:0006259; GO:0006974; GO:0044260; GO:0090304; GO:0033554; GO:0043170; GO:0044237; GO:0006139; GO:0006950; GO:0051716; GO:0071704; GO:0008152; GO:0009987; GO:0006725; GO:0034641; GO:0044238; GO:0046483; GO:1901360; GO:0050896; GO:0008150; GO:0006807_x000D_ [GO:0003677]; GO:0003676; GO:0097159; GO:1901363; GO:0005488; GO:0003674_x000D_…	Pf00956	43.516	4.57016e+06	4.57016e+06	0.248021	9	9	11	2.25103e+07	2.25103e+07	0.30343	11	10	16	4.50457e+06	4.50457e+06	0.332454	13	11	16	27246.4	0	0.0316623	1	1	1	4.17345e+06	4.17345e+06	0.25066	8	8	9	1.12251e+07	1.12251e+07	0.292876	13	12	24	1.87886e+07	1.87886e+07	0.324538	12	12
658		AT4G24770.1		Symbols: RBP31, ATRBP31, CP31, ATRBP33 31-kDa RNA binding protein chr4:12766223-12767952 REVERSE LENGTH=329	RBP31	[GO:0003676]; GO:0097159; GO:1901363; GO:0005488; GO:0003674_x000D_ [GO:0003723]; GO:0003676; GO:0097159; GO:1901363; GO:0005488; GO:0003674_x000D_ [GO:0003729]; GO:0003723; GO:0003676; GO:0097159; GO:1901363; GO:0005488; GO:0003674_x000D_ [GO:0006396]; GO:0010467; GO:0016070; GO:0043170; GO:0044260; GO:0090304; GO:0071704; GO:0044237; GO:0006139; GO:0008152; GO:0009987; GO:0006725; GO:0034641; G…	Pf00076, Pf13893, Pf14259	35.766	4.54212e+06	4.54212e+06	0.121581	3	3	3	2.30972e+07	2.30972e+07	0.194529	7	6	8	3.77724e+06	3.77724e+06	0.0638298	2	2	2	27246.4	0					46686.7	46686.7	0.0303951	1	1	1	26267.1	0					8.55439e+06	8.55439e+06	0.106383	4	4
1411		AT5G03850.1		Symbols: Nucleic acid-binding, OB-fold-like protein chr5:1028542-1028736 REVERSE LENGTH=64	AT5G03850; AT3G10090	[GO:0000028]; GO:0022618; GO:0042255; GO:0042274; GO:0022613; GO:0034622; GO:0071826; GO:0042254; GO:0070925; GO:0044085; GO:0065003; GO:0043933; GO:0006996; GO:0022607; GO:0071840; GO:0016043; GO:0008150; GO:0009987_x000D_ [GO:0003723]; GO:0003676; GO:0097159; GO:1901363; GO:0005488; GO:0003674_x000D_ [GO:0003735]; GO:0005198; GO:0003674_x000D_ [GO:0005618]; GO:0030312; GO:0044464; GO:0071944; G…	Pf01200	7.366	4.53204e+06	4.53204e+06	0.1875	1	1	1	2.47715e+07	2.47715e+07	0.1875	1	1	2	3.71126e+06	3.71126e+06	0.1875	1	1	1	347413	347413	0.1875	1	1	1	26705.3	0					1.1129e+06	1.1129e+06	0.1875	1	1	1	1.47088e+07	1.47088e+07	0.1875	1	1
2653		AT3G45980.1	AT3G46030.1; AT2G28720.1	Symbols: H2B, HTB9 Histone superfamily protein chr3:16897492-16897944 REVERSE LENGTH=150	HTB9	[GO:0000786]; GO:0000785; GO:0032993; GO:0044427; GO:0044815; GO:0032991; GO:0005694; GO:0044446; GO:0005575; GO:0043232; GO:0043229; GO:0044422; GO:0044424; GO:0043228; GO:0043226; GO:0005622; GO:0044464; GO:0005623_x000D_ [GO:0003677]; GO:0003676; GO:0097159; GO:1901363; GO:0005488; GO:0003674_x000D_ [GO:0005634]; GO:0043231; GO:0043227; GO:0043229; GO:0043226; GO:0044424; GO:0005575; GO:000562…	Pf00125	16.426	4.52672e+06	4.52672e+06	0.0733333	1		2	1.89247e+07	1.89247e+07	0.246667	5	1	8	2.1048e+06	2.1048e+06	0.0733333	2		2	27246.4	0					26705.3	0	0.0733333	1		1	390258	390258	0.0733333	1		1	1.15304e+07	1.15304e+07	0.246667	4	2
694		AT3G09200.1	AT3G09200.2; AT2G40010.1	Symbols: Ribosomal protein L10 family protein chr3:2823364-2825020 REVERSE LENGTH=320	AT3G09200	[GO:0003735]; GO:0005198; GO:0003674_x000D_ [GO:0005507]; GO:0046914; GO:0046872; GO:0043169; GO:0043167; GO:0005488; GO:0003674_x000D_ [GO:0005622]; GO:0044464; GO:0005575; GO:0005623_x000D_ [GO:0005634]; GO:0043231; GO:0043227; GO:0043229; GO:0043226; GO:0044424; GO:0005575; GO:0005622; GO:0044464; GO:0005623_x000D_ [GO:0005730]; GO:0031981; GO:0043232; GO:0044428; GO:0070013; GO:0043228; GO:00…	Pf00428, Pf00466	34.112	4.50455e+06	4.50455e+06	0.240625	6	3	12	3.49493e+07	3.49493e+07	0.31875	9	4	18	1.20947e+06	1.20947e+06	0.240625	5	2	9	27246.4	0	0.103125	2	1	3	26705.3	0	0.0625	2		2	591766	591766	0.2	6	3	8	1.28612e+07	1.28612e+07	0.265625	8	4
1333		AT4G01050.1		Symbols: TROL thylakoid rhodanese-like chr4:455874-458175 FORWARD LENGTH=466	TROL	[GO:0004568]; GO:0004553; GO:0016798; GO:0016787; GO:0003824; GO:0003674_x000D_ [GO:0005515]; GO:0005488; GO:0003674_x000D_ [GO:0005576]; GO:0005575_x000D_ [GO:0006032]; GO:0006026; GO:0006030; GO:1901072; GO:0006022; GO:0009057; GO:1901136; GO:1901565; GO:1901071; GO:0046348; GO:0043170; GO:1901135; GO:1901564; GO:1901575; GO:0006040; GO:0071704; GO:0006807; GO:0009056; GO:0008152; GO:0008150_x0…		49.357	4.48553e+06	4.48553e+06	0.214592	9	9	15	5.05384e+07	5.05384e+07	0.227468	16	16	24	5.59335e+06	5.59335e+06	0.188841	9	9	10	858775	858775	0.0965665	4	4	5	1.76183e+06	1.76183e+06	0.0965665	4	4	5	429031	429031	0.0965665	4	4	4	2.75407e+07	2.75407e+07	0.171674	9	9
1976		AT4G21280.1	AT4G21280.2	Symbols: PSBQ, PSBQA, PSBQ-1 photosystem II subunit QA chr4:11334446-11335587 FORWARD LENGTH=223	PSBQA	[GO:0005509]; GO:0046872; GO:0043169; GO:0043167; GO:0005488; GO:0003674_x000D_ [GO:0009507]; GO:0009536; GO:0043231; GO:0044444; GO:0043227; GO:0043229; GO:0005737; GO:0044424; GO:0043226; GO:0005622; GO:0044464; GO:0005575; GO:0005623_x000D_ [GO:0009523]; GO:0009521; GO:0034357; GO:0044436; GO:0098796; GO:0016020; GO:0009579; GO:0044424; GO:0043234; GO:0044425; GO:0005575; GO:0005622; GO:004446…	Pf05757	23.781	4.47822e+06	4.47822e+06	0.219731	3	3	6	1.16877e+07	1.16877e+07	0.300448	6	5	8	2.91028e+06	2.91028e+06	0.219731	3	3	4	658240	658240	0.152466	2	2	3	297063	297063	0.152466	2	2	3	82240.5	82240.5	0.058296	1	1	1	1.47144e+07	1.47144e+07	0.327354	5	5
2386		AT4G37300.1		Symbols: MEE59 maternal effect embryo arrest 59 chr4:17554805-17555498 FORWARD LENGTH=173	MEE59	[GO:0003674]_x000D_ [GO:0005634]; GO:0043231; GO:0043227; GO:0043229; GO:0043226; GO:0044424; GO:0005575; GO:0005622; GO:0044464; GO:0005623_x000D_ [GO:0009793]; GO:0003006; GO:0009790; GO:0048316; GO:0022414; GO:0032502; GO:0007275; GO:0009791; GO:0010154; GO:0048608; GO:0000003; GO:0008150; GO:0032501; GO:0048856; GO:0061458; GO:0048731		18.804	4.38415e+06	4.38415e+06	0.323699	5	5	5	1.64969e+07	1.64969e+07	0.49711	6	6	7	27761.4	0					27246.4	0					26705.3	0					26267.1	0					4.54836e+06	4.54836e+06	0.283237	4	4
845		AT1G06950.1		Symbols: ATTIC110, TIC110 translocon at the inner envelope membrane of chloroplasts 110 chr1:2130303-2135563 REVERSE LENGTH=1016	TIC110	[GO:0005515]; GO:0005488; GO:0003674_x000D_ [GO:0006810]; GO:0051234; GO:0051179; GO:0008150_x000D_ [GO:0009507]; GO:0009536; GO:0043231; GO:0044444; GO:0043227; GO:0043229; GO:0005737; GO:0044424; GO:0043226; GO:0005622; GO:0044464; GO:0005575; GO:0005623_x000D_ [GO:0009528]; GO:0019866; GO:0042170; GO:0031090; GO:0031967; GO:0044424; GO:0009526; GO:0044435; GO:0016020; GO:0043227; GO:0044422; G…		112.051	4.35132e+06	4.35132e+06	0.206693	22	22	22	2.61645e+07	2.61645e+07	0.331693	34	34	42	2.64572e+06	2.64572e+06	0.205709	20	20	22	27246.4	0					26705.3	0	0.0108268	1	1	1	247178	247178	0.0767717	7	7	7	1.25043e+07	1.25043e+07	0.249016	25	25
2497		AT2G30870.1		Symbols: ATGSTF10, ERD13, ATGSTF4, GSTF10 glutathione S-transferase PHI 10 chr2:13141490-13142392 FORWARD LENGTH=215	GSTF10	[GO:0004364]; GO:0016765; GO:0016740; GO:0003824; GO:0003674_x000D_ [GO:0005507]; GO:0046914; GO:0046872; GO:0043169; GO:0043167; GO:0005488; GO:0003674_x000D_ [GO:0005515]; GO:0005488; GO:0003674_x000D_ [GO:0005618]; GO:0030312; GO:0044464; GO:0071944; GO:0005575; GO:0005623_x000D_ [GO:0005737]; GO:0044424; GO:0005622; GO:0044464; GO:0005575; GO:0005623_x000D_ [GO:0005773]; GO:0043231; GO:004444…	Pf00043, Pf02798, Pf13409, Pf13410, Pf13417, Pf14497	24.215	4.33882e+06	4.33882e+06	0.251163	5	4	7	1.35898e+07	1.35898e+07	0.27907	8	7	10	3.31926e+06	3.31926e+06	0.213953	5	4	8	748110	748110	0.0837209	2	2	2	399122	399122	0.0465116	1	1	1	382452	382452	0.125581	3	2	3	1.56367e+07	1.56367e+07	0.148837	4	3
2972		AT5G48810.1		Symbols: ATB5-B, B5 #3, ATCB5-D, CB5-D cytochrome B5 isoform D chr5:19789249-19790180 REVERSE LENGTH=140	CB5-D	[GO:0005783]; GO:0012505; GO:0043231; GO:0044444; GO:0044464; GO:0043227; GO:0043229; GO:0005737; GO:0044424; GO:0005575; GO:0005623; GO:0043226; GO:0005622_x000D_ [GO:0005789]; GO:0016020; GO:0042175; GO:0044425; GO:0044432; GO:0098827; GO:0005575; GO:0012505; GO:0044464; GO:0005783; GO:0044444; GO:0044446; GO:0031984; GO:0005623; GO:0043231; GO:0005737; GO:0044424; GO:0043229; GO:0044422; GO:00…	Pf00173	15.088	4.27071e+06	4.27071e+06	0.242857	2	2	3	3.51051e+07	3.51051e+07	0.542857	6	6	8	2.68688e+06	2.68688e+06	0.114286	1	1	1	144544	144544					139574	139574					128308	128308					1.28102e+07	1.28102e+07	0.378571	4	4
306		AT5G49910.1		Symbols: CPHSC70-2EAT SHOCK PROTEIN 70-2, HSC70-7, cpHsc70-2 chloroplast heat shock protein 70-2 chr5:20303470-20306295 FORWARD LENGTH=718	cpHsc70-2; CPHSC70-2EAT SHOCK PROTEIN 70-2	[GO:0000166]; GO:0036094; GO:1901265; GO:0005488; GO:0097159; GO:1901363; GO:0003674_x000D_ [GO:0000902]; GO:0032989; GO:0009653; GO:0016043; GO:0048869; GO:0032502; GO:0048856; GO:0009987; GO:0071840; GO:0008150_x000D_ [GO:0005515]; GO:0005488; GO:0003674_x000D_ [GO:0005524]; GO:0032559; GO:0035639; GO:0030554; GO:0032555; GO:0043168; GO:1901265; GO:0017076; GO:0032553; GO:0043167; GO:0097159; G…	Pf00012, Pf03980, Pf06406, Pf06723	76.95	4.21261e+06	4.21261e+06	0.321727	23	9	32	1.68078e+07	1.68078e+07	0.426184	38	12	68	2.85677e+06	2.85677e+06	0.285515	24	8	31	803486	803486	0.20195	13	3	14	630098	630098	0.129526	10	3	11	1.22335e+06	1.22335e+06	0.197772	14	3	14	8.18264e+06	8.18264e+06	0.302228	33	12
1765		AT4G24280.1		Symbols: cpHsc70-1 chloroplast heat shock protein 70-1 chr4:12590094-12593437 FORWARD LENGTH=718	cpHsc70-1	[GO:0000166]; GO:0036094; GO:1901265; GO:0005488; GO:0097159; GO:1901363; GO:0003674_x000D_ [GO:0000902]; GO:0032989; GO:0009653; GO:0016043; GO:0048869; GO:0032502; GO:0048856; GO:0009987; GO:0071840; GO:0008150_x000D_ [GO:0005515]; GO:0005488; GO:0003674_x000D_ [GO:0005524]; GO:0032559; GO:0035639; GO:0030554; GO:0032555; GO:0043168; GO:1901265; GO:0017076; GO:0032553; GO:0043167; GO:0097159; G…	Pf00012, Pf03980, Pf06723	76.461	4.21164e+06	4.21164e+06	0.320334	24	10	29	1.8904e+07	1.8904e+07	0.451253	44	18	74	4.21044e+06	4.21044e+06	0.311978	26	10	33	1.54314e+06	1.54314e+06	0.197772	13	3	13	1.26578e+06	1.26578e+06	0.140669	11	4	12	1.89778e+06	1.89778e+06	0.256267	17	6	19	1.01159e+07	1.01159e+07	0.318942	34	13
2975		AT1G76180.2		Symbols: ERD14 Dehydrin family protein chr1:28587013-28587657 REVERSE LENGTH=185	ERD14	[GO:0001786]; GO:0005543; GO:0072341; GO:0008289; GO:0043168; GO:0005488; GO:0043167; GO:0003674_x000D_ [GO:0005509]; GO:0046872; GO:0043169; GO:0043167; GO:0005488; GO:0003674_x000D_ [GO:0005634]; GO:0043231; GO:0043227; GO:0043229; GO:0043226; GO:0044424; GO:0005575; GO:0005622; GO:0044464; GO:0005623_x000D_ [GO:0005794]; GO:0012505; GO:0043231; GO:0044444; GO:0044464; GO:0043227; GO:0043229; G…		20.774	4.20591e+06	4.20591e+06	0.340541	4	3	7	2.98141e+07	2.98141e+07	0.535135	8	7	12	2.08667e+06	2.08667e+06	0.410811	5	4	7	27246.4	0					26705.3	0					58936.7	58936.7					1.03183e+07	1.03183e+07	0.52973	7	6
1413		ATCG01060.1		Symbols: PSAC iron-sulfur cluster binding;electron carriers;4 iron, 4 sulfur cluster binding chrC:117318-117563 REVERSE LENGTH=81	psaC	[GO:0006810]; GO:0051234; GO:0051179; GO:0008150_x000D_ [GO:0009055]; GO:0016491; GO:0003824; GO:0003674_x000D_ [GO:0009507]; GO:0009536; GO:0043231; GO:0044444; GO:0043227; GO:0043229; GO:0005737; GO:0044424; GO:0043226; GO:0005622; GO:0044464; GO:0005575; GO:0005623_x000D_ [GO:0009522]; GO:0009521; GO:0034357; GO:0044436; GO:0098796; GO:0016020; GO:0009579; GO:0044424; GO:0043234; GO:0044425; G…	Pf00037, Pf12838, Pf13183, Pf13187, Pf13237, Pf14697	9.032	4.20059e+06	4.20059e+06	0.259259	2	2	3	4.33501e+07	4.33501e+07	0.45679	3	3	5	4.53161e+06	4.53161e+06	0.259259	2	2	3	1.53662e+06	1.53662e+06					1.78531e+06	1.78531e+06	0.0987654	1	1	1	1.84358e+06	1.84358e+06	0.160494	1	1	1	2.00955e+07	2.00955e+07	0.259259	2	2
354		AT4G09000.1	AT4G09000.2	Symbols: GRF1, GF14 CHI general regulatory factor 1 chr4:5775387-5777157 FORWARD LENGTH=267	GRF1	[GO:0005515]; GO:0005488; GO:0003674_x000D_ [GO:0005634]; GO:0043231; GO:0043227; GO:0043229; GO:0043226; GO:0044424; GO:0005575; GO:0005622; GO:0044464; GO:0005623_x000D_ [GO:0005737]; GO:0044424; GO:0005622; GO:0044464; GO:0005575; GO:0005623_x000D_ [GO:0005773]; GO:0043231; GO:0044444; GO:0043227; GO:0043229; GO:0005737; GO:0044424; GO:0043226; GO:0005622; GO:0044464; GO:0005575; GO:0005623_x0…	Pf00244	29.913	4.18057e+06	4.18057e+06	0.393258	11	6	21	1.91643e+07	1.91643e+07	0.640449	17	10	32	1.42347e+06	1.42347e+06	0.250936	6	2	11	278240	278240	0.0749064	2	2	3	360400	360400	0.0749064	2	2	3	323618	323618	0.11236	3	1	4	8.61967e+06	8.61967e+06	0.40824	12	4
3303		AT3G10920.1	AT3G10920.2	Symbols: MSD1, MEE33, ATMSD1 manganese superoxide dismutase 1 chr3:3418015-3419581 FORWARD LENGTH=231	MSD1	[GO:0004784]; GO:0016209; GO:0016721; GO:0003674; GO:0016491; GO:0003824_x000D_ [GO:0005507]; GO:0046914; GO:0046872; GO:0043169; GO:0043167; GO:0005488; GO:0003674_x000D_ [GO:0005739]; GO:0043231; GO:0044444; GO:0043227; GO:0043229; GO:0005737; GO:0044424; GO:0043226; GO:0005622; GO:0044464; GO:0005575; GO:0005623_x000D_ [GO:0005759]; GO:0044429; GO:0070013; GO:0005739; GO:0044444; GO:0044446; G…	Pf00081, Pf02777	25.428	4.14611e+06	4.14611e+06	0.212121	4	4	4	1.90376e+07	1.90376e+07	0.307359	5	5	8	958813	958813	0.12987	2	2	2	1.27e+06	1.27e+06	0.164502	3	3	3	1.94993e+06	1.94993e+06	0.160173	3	3	3	1.12116e+06	1.12116e+06	0.0995671	2	2	2	1.25511e+07	1.25511e+07	0.164502	4	4
826		AT4G34050.1	AT4G34050.2	Symbols: CCoAOMT1 S-adenosyl-L-methionine-dependent methyltransferases superfamily protein chr4:16310844-16311973 FORWARD LENGTH=259	CCoAOMT1	[GO:0005634]; GO:0043231; GO:0043227; GO:0043229; GO:0043226; GO:0044424; GO:0005575; GO:0005622; GO:0044464; GO:0005623_x000D_ [GO:0005829]; GO:0044444; GO:0005737; GO:0044424; GO:0005622; GO:0044464; GO:0005575; GO:0005623_x000D_ [GO:0008168]; GO:0016741; GO:0016740; GO:0003824; GO:0003674_x000D_ [GO:0008171]; GO:0008168; GO:0016741; GO:0016740; GO:0003824; GO:0003674_x000D_ [GO:0009699]; GO:00…	Pf01596, Pf12847, Pf13578	29.137	4.12014e+06	4.12014e+06	0.108108	2	2	2	2.10752e+07	2.10752e+07	0.19305	5	5	8	2.25535e+06	2.25535e+06	0.108108	2	2	2	68490.4	68490.4	0.046332	1	1	1	72796.3	72796.3	0.046332	1	1	1	181487	181487	0.046332	1	1	1	8.60028e+06	8.60028e+06	0.162162	3	3
3461		AT1G47128.1		Symbols: RD21, RD21A Granulin repeat cysteine protease family protein chr1:17283139-17285609 REVERSE LENGTH=462	RD21; RD21A	[GO:0000932]; GO:0036464; GO:0035770; GO:0044444; GO:0030529; GO:0043232; GO:0005737; GO:0044424; GO:1990904; GO:0043228; GO:0043229; GO:0005622; GO:0044464; GO:0032991; GO:0043226; GO:0005575; GO:0005623_x000D_ [GO:0004197]; GO:0004175; GO:0008234; GO:0070011; GO:0008233; GO:0016787; GO:0140096; GO:0003824; GO:0003674_x000D_ [GO:0005515]; GO:0005488; GO:0003674_x000D_ [GO:0005576]; GO:0005575_x0…	Pf00112, Pf00396, Pf08246	50.933	4.10415e+06	4.10415e+06	0.0887446	4	4	4	7.14859e+06	7.14859e+06	0.17316	7	7	7	2.4826e+06	2.4826e+06	0.0692641	3	3	3	5.38206e+06	5.38206e+06	0.116883	4	4	8	8.59828e+06	8.59828e+06	0.0735931	3	3	3	6.0286e+06	6.0286e+06	0.142857	5	5	6	6.37089e+06	6.37089e+06	0.119048	5	5
305		ATCG00730.1		Symbols: PETD photosynthetic electron transfer D chrC:76481-77672 FORWARD LENGTH=160	petD	[GO:0006810]; GO:0051234; GO:0051179; GO:0008150_x000D_ [GO:0009055]; GO:0016491; GO:0003824; GO:0003674_x000D_ [GO:0009507]; GO:0009536; GO:0043231; GO:0044444; GO:0043227; GO:0043229; GO:0005737; GO:0044424; GO:0043226; GO:0005622; GO:0044464; GO:0005575; GO:0005623_x000D_ [GO:0009534]; GO:0031976; GO:0044434; GO:0009579; GO:0031984; GO:0044435; GO:0009507; GO:0044424; GO:0043227; GO:0044446; G…	Pf00032	17.419	4.10223e+06	4.10223e+06	0.0625	1	1	5	2.3936e+07	2.3936e+07	0.0625	1	1	8	1.24885e+06	1.24885e+06	0.0625	1	1	4	27246.4	0					26705.3	0					26267.1	0					3.64284e+07	3.64284e+07	0.0625	1	1
540		ATCG00800.1		Symbols: structural constituent of ribosome chrC:82826-83482 REVERSE LENGTH=218	rps3	[GO:0002181]; GO:0006412; GO:0010467; GO:0034645; GO:0043043; GO:0044267; GO:0043170; GO:0009059; GO:0044249; GO:0044260; GO:0006518; GO:0043604; GO:1901566; GO:0019538; GO:0071704; GO:1901576; GO:0009058; GO:0044237; GO:0043603; GO:1901564; GO:0044271; GO:0044238; GO:0008152; GO:0009987; GO:0034641; GO:0006807; GO:0008150_x000D_ [GO:0003723]; GO:0003676; GO:0097159; GO:1901363; GO:0005488; GO:00…	Pf00189	25.173	4.07887e+06	4.07887e+06	0.133028	5	5	6	1.24477e+07	1.24477e+07	0.224771	9	9	13	4.2409e+06	4.2409e+06	0.220183	7	7	7	5.47175e+06	5.47175e+06	0.188073	6	6	6	7.81116e+06	7.81116e+06	0.233945	6	6	8	8.88643e+06	8.88643e+06	0.192661	7	7	10	4.77881e+06	4.77881e+06	0.201835	8	8
867		AT2G36460.1	AT2G36460.2	Symbols: Aldolase superfamily protein chr2:15296929-15298387 REVERSE LENGTH=358	AT2G36460; FBA6	[GO:0003824]; GO:0003674_x000D_ [GO:0004332]; GO:0016832; GO:0016830; GO:0016829; GO:0003824; GO:0003674_x000D_ [GO:0005507]; GO:0046914; GO:0046872; GO:0043169; GO:0043167; GO:0005488; GO:0003674_x000D_ [GO:0005515]; GO:0005488; GO:0003674_x000D_ [GO:0005634]; GO:0043231; GO:0043227; GO:0043229; GO:0043226; GO:0044424; GO:0005575; GO:0005622; GO:0044464; GO:0005623_x000D_ [GO:0005737]; GO:004442…	Pf00274	38.363	4.06222e+06	4.06222e+06	0.430168	13	7	16	2.16323e+07	2.16323e+07	0.670391	18	11	33	1.0821e+06	1.0821e+06	0.28771	8	3	9	834247	834247	0.25419	8	5	9	528933	528933	0.326816	11	5	12	1.13888e+06	1.13888e+06	0.402235	12	6	16	1.17979e+07	1.17979e+07	0.51676	16	9
3594		AT2G38040.2		Symbols: CAC3 acetyl Co-enzyme a carboxylase carboxyltransferase alpha subunit chr2:15917612-15920749 FORWARD LENGTH=769	CAC3	[GO:0000166]; GO:0036094; GO:1901265; GO:0005488; GO:0097159; GO:1901363; GO:0003674_x000D_ [GO:0003989]; GO:0016421; GO:0016885; GO:0016874; GO:0003824; GO:0003674_x000D_ [GO:0005524]; GO:0032559; GO:0035639; GO:0030554; GO:0032555; GO:0043168; GO:1901265; GO:0017076; GO:0032553; GO:0043167; GO:0097159; GO:1901363; GO:0000166; GO:0097367; GO:0005488; GO:0036094; GO:0003674_x000D_ [GO:0006629]; G…	Pf01039, Pf03255, Pf09731, Pf13654	85.253	4.03738e+06	4.03738e+06	0.289987	19	19	20	2.29317e+07	2.29317e+07	0.444733	32	32	36	2.51533e+06	2.51533e+06	0.252276	15	15	16	459296	459296	0.149545	9	9	9	812050	812050	0.188557	11	11	11	985571	985571	0.16645	10	10	10	1.32889e+07	1.32889e+07	0.36801	28	28
840		AT5G14320.1	AT5G14320.2	Symbols: Ribosomal protein S13/S18 family chr5:4617839-4618772 REVERSE LENGTH=169	AT5G14320; EMB3137	[GO:0003676]; GO:0097159; GO:1901363; GO:0005488; GO:0003674_x000D_ [GO:0003723]; GO:0003676; GO:0097159; GO:1901363; GO:0005488; GO:0003674_x000D_ [GO:0003735]; GO:0005198; GO:0003674_x000D_ [GO:0005622]; GO:0044464; GO:0005575; GO:0005623_x000D_ [GO:0005829]; GO:0044444; GO:0005737; GO:0044424; GO:0005622; GO:0044464; GO:0005575; GO:0005623_x000D_ [GO:0005840]; GO:0030529; GO:0043232; GO:004444…	Pf00416	19.084	3.99806e+06	3.99806e+06	0.171598	3	3	3	1.67605e+07	1.67605e+07	0.201183	5	5	6	2.62274e+06	2.62274e+06	0.12426	2	2	2	670733	670733	0.0591716	1	1	1	1.32973e+06	1.32973e+06	0.0591716	1	1	1	2.1085e+06	2.1085e+06	0.106509	2	2	2	8.01684e+06	8.01684e+06	0.0591716	1	1
1895		AT1G70410.2	AT1G70410.1	Symbols: ATBCA4, BCA4 beta carbonic anhydrase 4 chr1:26534167-26537457 REVERSE LENGTH=280	BCA4	[GO:0004089]; GO:0016836; GO:0016835; GO:0016829; GO:0003824; GO:0003674_x000D_ [GO:0005515]; GO:0005488; GO:0003674_x000D_ [GO:0005737]; GO:0044424; GO:0005622; GO:0044464; GO:0005575; GO:0005623_x000D_ [GO:0005886]; GO:0016020; GO:0044464; GO:0071944; GO:0005575; GO:0005623_x000D_ [GO:0008270]; GO:0046914; GO:0046872; GO:0043169; GO:0043167; GO:0005488; GO:0003674_x000D_ [GO:0009507]; GO:000953…	Pf00484	30.817	3.98708e+06	3.98708e+06	0.292857	8	7	9	1.64439e+07	1.64439e+07	0.428571	10	8	12	1.80573e+06	1.80573e+06	0.185714	5	4	7	812620	812620	0.0714286	2	2	2	1.45686e+06	1.45686e+06	0.207143	5	5	5	1.59718e+06	1.59718e+06	0.175	5	5	5	9.20762e+06	9.20762e+06	0.178571	7	6
2474		AT5G63400.1	AT5G63400.2	Symbols: ADK1 adenylate kinase 1 chr5:25393274-25394817 REVERSE LENGTH=246	ADK1	[GO:0000166]; GO:0036094; GO:1901265; GO:0005488; GO:0097159; GO:1901363; GO:0003674_x000D_ [GO:0004017]; GO:0016776; GO:0019201; GO:0016772; GO:0019205; GO:0016740; GO:0016301; GO:0003824; GO:0003674_x000D_ [GO:0005507]; GO:0046914; GO:0046872; GO:0043169; GO:0043167; GO:0005488; GO:0003674_x000D_ [GO:0005524]; GO:0032559; GO:0035639; GO:0030554; GO:0032555; GO:0043168; GO:1901265; GO:0017076; G…	Pf00406, Pf05191, Pf06414, Pf13207	26.915	3.97774e+06	3.97774e+06	0.308943	7	6	7	1.45587e+07	1.45587e+07	0.272358	6	5	7	2.18405e+06	2.18405e+06	0.280488	6	5	6	41130.1	41130.1	0.0406504	1	1	1	26705.3	0					26267.1	0					8.47596e+06	8.47596e+06	0.365854	8	7
2256		AT1G15690.1	AT1G15690.2	Symbols: AVP1, ATAVP3, AVP-3, AtVHP1;1 Inorganic H pyrophosphatase family protein chr1:5399115-5402185 FORWARD LENGTH=770	AVP1	[GO:0000325]; GO:0005773; GO:0043231; GO:0044444; GO:0043227; GO:0043229; GO:0005737; GO:0044424; GO:0043226; GO:0005622; GO:0044464; GO:0005575; GO:0005623_x000D_ [GO:0004427]; GO:0016462; GO:0016818; GO:0016817; GO:0016787; GO:0003824; GO:0003674_x000D_ [GO:0005739]; GO:0043231; GO:0044444; GO:0043227; GO:0043229; GO:0005737; GO:0044424; GO:0043226; GO:0005622; GO:0044464; GO:0005575; GO:000562…	Pf03030	80.768	3.94945e+06	3.94945e+06	0.0753247	7	7	9	2.13669e+07	2.13669e+07	0.128571	11	11	16	2.49668e+06	2.49668e+06	0.112987	8	8	11	20939.9	20939.9	0.0103896	1	1	1	22119.4	22119.4	0.0324675	3	3	3	73965.5	73965.5	0.0311688	2	2	2	1.03622e+07	1.03622e+07	0.107792	8	8
2906		ATCG00770.1		Symbols: RPS8 ribosomal protein S8 chrC:80068-80472 REVERSE LENGTH=134	rps8	[GO:0003723]; GO:0003676; GO:0097159; GO:1901363; GO:0005488; GO:0003674_x000D_ [GO:0003735]; GO:0005198; GO:0003674_x000D_ [GO:0005840]; GO:0030529; GO:0043232; GO:0044444; GO:0044424; GO:1990904; GO:0043228; GO:0043229; GO:0005737; GO:0005622; GO:0044464; GO:0032991; GO:0043226; GO:0005575; GO:0005623_x000D_ [GO:0006412]; GO:0010467; GO:0034645; GO:0043043; GO:0044267; GO:0043170; GO:0009059; G…	Pf00410	15.47	3.93376e+06	3.93376e+06	0.186567	3	3	4	2.60162e+07	2.60162e+07	0.186567	3	3	4	2.94763e+06	2.94763e+06	0.246269	3	3	3	653387	653387	0.0895522	1	1	1	321332	321332	0.0895522	1	1	1	6.41204e+06	6.41204e+06	0.246269	3	3	3	9.97685e+06	9.97685e+06	0.186567	3	3
3101		AT4G34670.1		Symbols: Ribosomal protein S3Ae chr4:16548724-16550222 FORWARD LENGTH=262	AT4G34670	[GO:0002181]; GO:0006412; GO:0010467; GO:0034645; GO:0043043; GO:0044267; GO:0043170; GO:0009059; GO:0044249; GO:0044260; GO:0006518; GO:0043604; GO:1901566; GO:0019538; GO:0071704; GO:1901576; GO:0009058; GO:0044237; GO:0043603; GO:1901564; GO:0044271; GO:0044238; GO:0008152; GO:0009987; GO:0034641; GO:0006807; GO:0008150_x000D_ [GO:0003729]; GO:0003723; GO:0003676; GO:0097159; GO:1901363; GO:00…	Pf01015	29.785	3.93284e+06	3.93284e+06	0.236641	8	6	8	2.15667e+07	2.15667e+07	0.347328	12	8	16	2.37107e+06	2.37107e+06	0.290076	8	6	8	27246.4	0	0.232824	4	3	4	26705.3	0	0.0687023	1	1	1	302492	302492	0.129771	2	2	2	8.65949e+06	8.65949e+06	0.312977	11	8
1504		AT5G19940.1	AT5G19940.2	Symbols: Plastid-lipid associated protein PAP / fibrillin family protein chr5:6739693-6740661 FORWARD LENGTH=239	AT5G19940	[GO:0008150]_x000D_ [GO:0009507]; GO:0009536; GO:0043231; GO:0044444; GO:0043227; GO:0043229; GO:0005737; GO:0044424; GO:0043226; GO:0005622; GO:0044464; GO:0005575; GO:0005623_x000D_ [GO:0009534]; GO:0031976; GO:0044434; GO:0009579; GO:0031984; GO:0044435; GO:0009507; GO:0044424; GO:0043227; GO:0044446; GO:0009536; GO:0044444; GO:0005622; GO:0044464; GO:0043226; GO:0043229; GO:0044422; GO:004323…	Pf04755	26.466	3.87624e+06	3.87624e+06	0.209205	5	5	7	2.37372e+07	2.37372e+07	0.355649	8	8	10	1.26829e+06	1.26829e+06	0.0543933	2	2	4	865099	865099	0.100418	2	2	2	1.04808e+06	1.04808e+06	0.167364	4	4	4	248900	248900					1.08083e+07	1.08083e+07	0.267782	8	8
2823		AT2G44650.1		Symbols: CHL-CPN10, CPN10 chloroplast chaperonin 10 chr2:18419521-18420510 REVERSE LENGTH=139	CHL-CPN10	[GO:0005737]; GO:0044424; GO:0005622; GO:0044464; GO:0005575; GO:0005623_x000D_ [GO:0005759]; GO:0044429; GO:0070013; GO:0005739; GO:0044444; GO:0044446; GO:0043229; GO:0043233; GO:0044424; GO:0043231; GO:0005737; GO:0044422; GO:0043226; GO:0031974; GO:0005622; GO:0044464; GO:0043227; GO:0005575; GO:0005623_x000D_ [GO:0006457]; GO:0009987; GO:0008150_x000D_ [GO:0006986]; GO:0035966; GO:0006950; G…	Pf00166	15.04	3.86637e+06	3.86637e+06	0.151079	1	1	1	2.51816e+07	2.51816e+07	0.280576	2	2	4	2.00138e+06	2.00138e+06	0.151079	1	1	1	27246.4	0					26705.3	0					26267.1	0					1.09447e+07	1.09447e+07	0.215827	2	1
683		AT1G07320.1	AT1G07320.2; AT1G07320.3	Symbols: RPL4 ribosomal protein L4 chr1:2249190-2250189 FORWARD LENGTH=282	RPL4	[GO:0000311]; GO:0000315; GO:0009547; GO:0044435; GO:0000313; GO:0015934; GO:0009532; GO:0009536; GO:0044444; GO:0044446; GO:0005840; GO:0044422; GO:0044391; GO:0043231; GO:0005737; GO:0044424; GO:0043229; GO:0030529; GO:0043232; GO:0005575; GO:0043226; GO:0043227; GO:0005622; GO:0044464; GO:1990904; GO:0043228; GO:0005623; GO:0032991_x000D_ [GO:0003723]; GO:0003676; GO:0097159; GO:1901363; GO:00…	Pf00573	30.54	3.81612e+06	3.81612e+06	0.255319	6	6	6	1.9808e+07	1.9808e+07	0.429078	11	11	14	2.79949e+06	2.79949e+06	0.159574	4	4	4	919472	919472	0.0496454	1	1	1	707556	707556					1.47427e+06	1.47427e+06	0.163121	4	4	4	1.24708e+07	1.24708e+07	0.312057	9	9
3567		AT3G22890.1		Symbols: APS1 ATP sulfurylase 1 chr3:8112837-8114734 FORWARD LENGTH=463	APS1	[GO:0000103]; GO:0006790; GO:0044237; GO:0008152; GO:0009987; GO:0008150_x000D_ [GO:0000166]; GO:0036094; GO:1901265; GO:0005488; GO:0097159; GO:1901363; GO:0003674_x000D_ [GO:0001887]; GO:0044237; GO:0008152; GO:0009987; GO:0008150_x000D_ [GO:0004020]; GO:0016301; GO:0016773; GO:0016772; GO:0016740; GO:0003824; GO:0003674_x000D_ [GO:0004781]; GO:0004779; GO:0070566; GO:0016779; GO:0016772; GO:00…	Pf01747, Pf14306	51.427	3.7987e+06	3.7987e+06	0.133909	6	4	10	1.28895e+07	1.28895e+07	0.276458	16	5	23	883883	883883	0.0950324	5	2	6	1.13238e+06	1.13238e+06	0.112311	5	3	5	1.26307e+06	1.26307e+06	0.0777538	4	2	6	1.31162e+06	1.31162e+06	0.12743	6	3	6	5.85917e+06	5.85917e+06	0.172786	10	3
1745		AT5G13450.1	AT5G13450.2	Symbols: ATP5 delta subunit of Mt ATP synthase chr5:4310558-4311941 REVERSE LENGTH=238	ATP5	[GO:0000275]; GO:0005753; GO:0045261; GO:0098800; GO:0045259; GO:0033178; GO:0044424; GO:0005743; GO:0044455; GO:0098796; GO:0098798; GO:0016469; GO:0005622; GO:0044464; GO:0019866; GO:0031966; GO:0044425; GO:0044429; GO:0043234; GO:0005575; GO:0005623; GO:0031090; GO:0031967; GO:0005740; GO:0016020; GO:0005739; GO:0044444; GO:0044446; GO:0032991; GO:0043227; GO:0044422; GO:0031975; GO:0043231; G…	Pf00213	26.305	3.75713e+06	3.75713e+06	0.147059	4	4	4	3.37139e+07	3.37139e+07	0.420168	10	10	13	1.58915e+06	1.58915e+06	0.138655	3	3	3	27246.4	0					39098	39098	0.0588235	1	1	1	26267.1	0	0.0588235	1	1	1	1.25663e+07	1.25663e+07	0.252101	6	6
2403		AT1G20020.1	AT1G20020.3; AT1G20020.2	Symbols: ATLFNR2, FNR2 ferredoxin-NADP(+)-oxidoreductase 2 chr1:6942851-6944868 FORWARD LENGTH=369	FNR2	[GO:0003959]; GO:0016651; GO:0016491; GO:0003824; GO:0003674_x000D_ [GO:0004324]; GO:0016731; GO:0016730; GO:0016491; GO:0003824; GO:0003674_x000D_ [GO:0005829]; GO:0044444; GO:0005737; GO:0044424; GO:0005622; GO:0044464; GO:0005575; GO:0005623_x000D_ [GO:0006810]; GO:0051234; GO:0051179; GO:0008150_x000D_ [GO:0008266]; GO:0008187; GO:0003727; GO:0003723; GO:0003676; GO:0097159; GO:1901363; GO:00…	Pf00175, Pf00667	41.142	3.72402e+06	3.72402e+06	0.181572	6	6	6	5.59998e+07	5.59998e+07	0.447154	19	18	30	1.02375e+06	1.02375e+06	0.0758808	3	3	3	27246.4	0					26705.3	0					26267.1	0	0.0379404	1	1	1	2.7234e+07	2.7234e+07	0.254743	12	12
3297		AT3G16640.1		Symbols: TCTP translationally controlled tumor protein chr3:5669709-5670729 REVERSE LENGTH=168	TCTP	[GO:0001558]; GO:0016049; GO:0040008; GO:0051128; GO:0009987; GO:0040007; GO:0050789; GO:0016043; GO:0050794; GO:0008150; GO:0065007; GO:0071840_x000D_ [GO:0005509]; GO:0046872; GO:0043169; GO:0043167; GO:0005488; GO:0003674_x000D_ [GO:0005515]; GO:0005488; GO:0003674_x000D_ [GO:0005634]; GO:0043231; GO:0043227; GO:0043229; GO:0043226; GO:0044424; GO:0005575; GO:0005622; GO:0044464; GO:0005623_x0…	Pf00838	18.898	3.70915e+06	3.70915e+06	0.196429	4	4	4	1.29722e+07	1.29722e+07	0.25	4	4	4	652105	652105	0.130952	2	2	2	1.59674e+06	1.59674e+06	0.0595238	1	1	1	2.48619e+06	2.48619e+06	0.166667	3	3	3	1.39003e+06	1.39003e+06	0.107143	2	2	2	1.45343e+07	1.45343e+07	0.244048	5	5
2201		AT1G74470.1		Symbols: Pyridine nucleotide-disulphide oxidoreductase family protein chr1:27991248-27992845 FORWARD LENGTH=467	AT1G74470	[GO:0005515]; GO:0005488; GO:0003674_x000D_ [GO:0009507]; GO:0009536; GO:0043231; GO:0044444; GO:0043227; GO:0043229; GO:0005737; GO:0044424; GO:0043226; GO:0005622; GO:0044464; GO:0005575; GO:0005623_x000D_ [GO:0009534]; GO:0031976; GO:0044434; GO:0009579; GO:0031984; GO:0044435; GO:0009507; GO:0044424; GO:0043227; GO:0044446; GO:0009536; GO:0044444; GO:0005622; GO:0044464; GO:0043226; GO:004322…		51.805	3.69135e+06	3.69135e+06	0.304069	14	14	20	1.70829e+07	1.70829e+07	0.518201	21	21	28	1.86795e+06	1.86795e+06	0.267666	13	13	14	952032	952032	0.104925	6	6	7	2.46142e+06	2.46142e+06	0.222698	9	9	11	2.04687e+06	2.04687e+06	0.267666	11	11	13	9.46699e+06	9.46699e+06	0.379015	18	18
2863		AT1G21750.1	AT1G21750.2	Symbols: ATPDIL1-1, ATPDI5, PDI5, PDIL1-1 PDI-like 1-1 chr1:7645767-7648514 FORWARD LENGTH=501	PDIL1-1	[GO:0000326]; GO:0000322; GO:0000325; GO:0005773; GO:0043231; GO:0044444; GO:0043227; GO:0043229; GO:0005737; GO:0044424; GO:0043226; GO:0005622; GO:0044464; GO:0005575; GO:0005623_x000D_ [GO:0000327]; GO:0000323; GO:0000326; GO:0044437; GO:0005773; GO:0000322; GO:0000325; GO:0044444; GO:0044446; GO:0043231; GO:0005737; GO:0044424; GO:0043229; GO:0044422; GO:0043227; GO:0005622; GO:0044464; GO:00…	Pf00085, Pf13098, Pf13848, Pf13899, Pf13905	55.567	3.6321e+06	3.6321e+06	0.379242	23	19	26	2.03667e+07	2.03667e+07	0.483034	28	24	37	3.97221e+06	3.97221e+06	0.403194	24	20	29	317196	317196	0.147705	8	6	8	405738	405738	0.0958084	5	5	5	1.22147e+06	1.22147e+06	0.223553	12	11	12	1.00773e+07	1.00773e+07	0.433134	25	22
2122		AT1G20440.1		Symbols: COR47, RD17, AtCOR47 cold-regulated 47 chr1:7084722-7085664 REVERSE LENGTH=265	COR47	[GO:0003674]_x000D_ [GO:0005507]; GO:0046914; GO:0046872; GO:0043169; GO:0043167; GO:0005488; GO:0003674_x000D_ [GO:0005634]; GO:0043231; GO:0043227; GO:0043229; GO:0043226; GO:0044424; GO:0005575; GO:0005622; GO:0044464; GO:0005623_x000D_ [GO:0005794]; GO:0012505; GO:0043231; GO:0044444; GO:0044464; GO:0043227; GO:0043229; GO:0005737; GO:0044424; GO:0005575; GO:0005623; GO:0043226; GO:0005622_x0…	Pf00257	29.879	3.62004e+06	3.62004e+06	0.354717	6	5	7	2.22354e+07	2.22354e+07	0.407547	7	6	11	505994	505994	0.128302	3	2	3	136444	136444	0.0603774	1	1	1	26705.3	0					26267.1	0					4.29053e+06	4.29053e+06	0.309434	6	5
1226		AT4G35000.1	AT3G09640.1	Symbols: APX3 ascorbate peroxidase 3 chr4:16665007-16667541 REVERSE LENGTH=287	APX3	[GO:0000302]; GO:0006979; GO:1901700; GO:0006950; GO:0042221; GO:0050896; GO:0008150_x000D_ [GO:0004130]; GO:0004601; GO:0016209; GO:0016684; GO:0003674; GO:0016491; GO:0003824_x000D_ [GO:0004601]; GO:0016209; GO:0016684; GO:0003674; GO:0016491; GO:0003824_x000D_ [GO:0005515]; GO:0005488; GO:0003674_x000D_ [GO:0005739]; GO:0043231; GO:0044444; GO:0043227; GO:0043229; GO:0005737; GO:0044424; GO:00…	Pf00141	31.552	3.59339e+06	3.59339e+06	0.149826	4	3	4	2.48104e+07	2.48104e+07	0.369338	12	8	13	2.12959e+06	2.12959e+06	0.174216	5	3	5	27246.4	0					26705.3	0					26267.1	0					1.07292e+07	1.07292e+07	0.271777	9	6
3315		AT5G54160.1		Symbols: ATOMT1, OMT1 O-methyltransferase 1 chr5:21982075-21984167 FORWARD LENGTH=363	OMT1	[GO:0005634]; GO:0043231; GO:0043227; GO:0043229; GO:0043226; GO:0044424; GO:0005575; GO:0005622; GO:0044464; GO:0005623_x000D_ [GO:0005737]; GO:0044424; GO:0005622; GO:0044464; GO:0005575; GO:0005623_x000D_ [GO:0005829]; GO:0044444; GO:0005737; GO:0044424; GO:0005622; GO:0044464; GO:0005575; GO:0005623_x000D_ [GO:0005886]; GO:0016020; GO:0044464; GO:0071944; GO:0005575; GO:0005623_x000D_ [GO:000…	Pf00891, Pf08100, Pf12847, Pf13489	39.592	3.48961e+06	3.48961e+06	0.231405	7	7	8	1.64144e+07	1.64144e+07	0.355372	11	11	13	1.1249e+06	1.1249e+06	0.176309	5	5	5	1.13539e+06	1.13539e+06	0.107438	4	4	4	1.29475e+06	1.29475e+06	0.115702	3	3	4	870189	870189	0.140496	4	4	4	7.3102e+06	7.3102e+06	0.286501	9	9
559		AT5G28750.1		Symbols: Bacterial sec-independent translocation protein mttA/Hcf106 chr5:10784142-10785677 REVERSE LENGTH=147	AT5G28750	[GO:0005886]; GO:0016020; GO:0044464; GO:0071944; GO:0005575; GO:0005623_x000D_ [GO:0006810]; GO:0051234; GO:0051179; GO:0008150_x000D_ [GO:0008565]; GO:0015197; GO:0022892; GO:0005215; GO:0003674_x000D_ [GO:0009306]; GO:0002790; GO:0015031; GO:0032940; GO:0015833; GO:0046903; GO:0045184; GO:0009987; GO:0042886; GO:0071702; GO:0006810; GO:0008104; GO:0051234; GO:0008150; GO:0071705; GO:0033036; G…	Pf02416	15.703	3.45444e+06	3.45444e+06	0.14966	1	1	3	2.06067e+07	2.06067e+07	0.197279	2	2	5	128673	128673	0.14966	1	1	3	27246.4	0					26705.3	0					26267.1	0					6.03131e+06	6.03131e+06	0.197279	2	2
3265		AT5G02870.1	AT5G02870.2	Symbols: Ribosomal protein L4/L1 family chr5:657830-659526 FORWARD LENGTH=407	AT5G02870	[GO:0002181]; GO:0006412; GO:0010467; GO:0034645; GO:0043043; GO:0044267; GO:0043170; GO:0009059; GO:0044249; GO:0044260; GO:0006518; GO:0043604; GO:1901566; GO:0019538; GO:0071704; GO:1901576; GO:0009058; GO:0044237; GO:0043603; GO:1901564; GO:0044271; GO:0044238; GO:0008152; GO:0009987; GO:0034641; GO:0006807; GO:0008150_x000D_ [GO:0003729]; GO:0003723; GO:0003676; GO:0097159; GO:1901363; GO:00…	Pf00573, Pf14374	44.694	3.44231e+06	3.44231e+06	0.250614	13	3	15	1.55228e+07	1.55228e+07	0.253071	12	1	22	1.93636e+06	1.93636e+06	0.203931	9	3	10	1.26028e+06	1.26028e+06	0.199017	8	2	11	26705.3	0	0.157248	7		9	3.45465e+06	3.45465e+06	0.289926	13	3	14	1.04877e+07	1.04877e+07	0.260442	13	2
918		AT5G54500.1	AT4G27270.1; AT5G54500.2	Symbols: FQR1 flavodoxin-like quinone reductase 1 chr5:22124674-22126256 FORWARD LENGTH=204	FQR1	[GO:0000166]; GO:0036094; GO:1901265; GO:0005488; GO:0097159; GO:1901363; GO:0003674_x000D_ [GO:0003955]; GO:0016655; GO:0016651; GO:0016491; GO:0003824; GO:0003674_x000D_ [GO:0005576]; GO:0005575_x000D_ [GO:0005773]; GO:0043231; GO:0044444; GO:0043227; GO:0043229; GO:0005737; GO:0044424; GO:0043226; GO:0005622; GO:0044464; GO:0005575; GO:0005623_x000D_ [GO:0005774]; GO:0044437; GO:0098588; GO:00…	Pf00258, Pf03358	21.782	3.4388e+06	3.4388e+06	0.205882	3	3	3	9.03476e+06	9.03476e+06	0.151961	2	2	3	1.56511e+06	1.56511e+06	0.0784314	1	1	1	27246.4	0					866806	866806	0.0539216	1	1	1	574715	574715	0.0784314	1	1	1	1.00644e+07	1.00644e+07	0.205882	3	3
1471		AT5G55220.1		Symbols: trigger factor type chaperone family protein chr5:22397677-22400678 FORWARD LENGTH=547	AT5G55220	[GO:0000413]; GO:0018208; GO:0018193; GO:0006464; GO:0036211; GO:0044267; GO:0019538; GO:0043412; GO:0044260; GO:0043170; GO:0044238; GO:1901564; GO:0044237; GO:0071704; GO:0008152; GO:0006807; GO:0009987; GO:0008150_x000D_ [GO:0003755]; GO:0016859; GO:0140096; GO:0016853; GO:0003824; GO:0003674_x000D_ [GO:0006457]; GO:0009987; GO:0008150_x000D_ [GO:0009507]; GO:0009536; GO:0043231; GO:0044444; G…	Pf00254, Pf05697, Pf05698	61.695	3.43157e+06	3.43157e+06	0.296161	17	17	20	2.3793e+07	2.3793e+07	0.446069	27	27	33	1.53684e+06	1.53684e+06	0.254113	13	13	14	18756.8	18756.8					26705.3	0	0.0219378	1	1	1	26267.1	0					9.78275e+06	9.78275e+06	0.334552	19	19
2239		AT2G38810.1	AT3G54560.1; AT4G13570.1; AT4G13570.2; AT1G52740.1	Symbols: HTA8 histone H2A 8 chr2:16219444-16220679 REVERSE LENGTH=136	HTA8	[GO:0000786]; GO:0000785; GO:0032993; GO:0044427; GO:0044815; GO:0032991; GO:0005694; GO:0044446; GO:0005575; GO:0043232; GO:0043229; GO:0044422; GO:0044424; GO:0043228; GO:0043226; GO:0005622; GO:0044464; GO:0005623_x000D_ [GO:0000790]; GO:0000785; GO:0044454; GO:0044427; GO:0000228; GO:0044428; GO:0005694; GO:0044446; GO:0031981; GO:0005634; GO:0043232; GO:0043229; GO:0044422; GO:0044424; GO:00…	Pf00125	14.361	3.35099e+06	3.35099e+06	0.0735294	1	1	1	1.21193e+07	1.21193e+07					2.75881e+06	2.75881e+06	0.191176	3	3	3	27246.4	0					323516	323516	0.0735294	1	1	1	402695	402695	0.0735294	1	1	1	1.34074e+07	1.34074e+07	0.125	2	2
2730		AT5G14670.1	AT1G10630.1; AT2G47170.1; AT1G70490.3; AT3G62290.3	Symbols: ATARFA1B, ARFA1B ADP-ribosylation factor A1B chr5:4729319-4730495 FORWARD LENGTH=188	ARFA1B	[GO:0000166]; GO:0036094; GO:1901265; GO:0005488; GO:0097159; GO:1901363; GO:0003674_x000D_ [GO:0003924]; GO:0017111; GO:0016462; GO:0016818; GO:0016817; GO:0016787; GO:0003824; GO:0003674_x000D_ [GO:0004871]; GO:0003674_x000D_ [GO:0005525]; GO:0032550; GO:0032561; GO:0035639; GO:0001883; GO:0032549; GO:0019001; GO:0032555; GO:0043168; GO:1901265; GO:0001882; GO:0017076; GO:0032553; GO:0043167; G…	Pf00025, Pf00071, Pf00503, Pf01926, Pf04670, Pf08477, Pf09439	21.521	3.33574e+06	3.33574e+06	0.154255	2	2	2	9.91076e+06	9.91076e+06	0.319149	5	5	6	3.95148e+06	3.95148e+06	0.154255	3	3	3	527569	527569	0.0797872	1	1	1	1.42565e+06	1.42565e+06	0.196809	4	4	4	6.95342e+06	6.95342e+06	0.175532	7	7	12	7.41844e+06	7.41844e+06	0.154255	4	4
3174		AT3G04920.1		Symbols: Ribosomal protein S24e family protein chr3:1360989-1362065 FORWARD LENGTH=133	AT3G04920	[GO:0000462]; GO:0030490; GO:0006364; GO:0042274; GO:0016072; GO:0034470; GO:0042254; GO:0022613; GO:0034660; GO:0006396; GO:0044085; GO:0016070; GO:0010467; GO:0071840; GO:0044260; GO:0090304; GO:0043170; GO:0008150; GO:0044237; GO:0006139; GO:0071704; GO:0008152; GO:0009987; GO:0006725; GO:0034641; GO:0044238; GO:0046483; GO:1901360; GO:0006807_x000D_ [GO:0003729]; GO:0003723; GO:0003676; GO:00…	Pf01231, Pf01282	15.363	3.32856e+06	3.32856e+06	0.263158	4	2	4	2.73029e+07	2.73029e+07	0.263158	4	2	9	870681	870681	0.150376	2	1	2	27246.4	0	0.0827068	1		2	26705.3	0					782996	782996	0.150376	3	1	3	8.0529e+06	8.0529e+06	0.263158	4	2
1740		AT5G47110.1		Symbols: LIL3:2 Chlorophyll A-B binding family protein chr5:19134218-19135238 REVERSE LENGTH=258	AT5G47110; LIL3:2	[GO:0005515]; GO:0005488; GO:0003674_x000D_ [GO:0009507]; GO:0009536; GO:0043231; GO:0044444; GO:0043227; GO:0043229; GO:0005737; GO:0044424; GO:0043226; GO:0005622; GO:0044464; GO:0005575; GO:0005623_x000D_ [GO:0009523]; GO:0009521; GO:0034357; GO:0044436; GO:0098796; GO:0016020; GO:0009579; GO:0044424; GO:0043234; GO:0044425; GO:0005575; GO:0005622; GO:0044464; GO:0032991; GO:0005623_x000D_ [GO…	Pf00504	28.583	3.3219e+06	3.3219e+06	0.341085	5	5	8	3.40961e+07	3.40961e+07	0.341085	7	7	10	2.6575e+06	2.6575e+06	0.29845	6	6	6	171875	171875	0.0426357	1	1	1	670251	670251	0.0891473	2	2	2	26267.1	0					1.6728e+07	1.6728e+07	0.310078	8	8
1560		AT1G78380.1	AT1G78320.1	Symbols: ATGSTU19, GST8, GSTU19 glutathione S-transferase TAU 19 chr1:29486659-29487819 REVERSE LENGTH=219	GSTU19	[GO:0004364]; GO:0016765; GO:0016740; GO:0003824; GO:0003674_x000D_ [GO:0004601]; GO:0016209; GO:0016684; GO:0003674; GO:0016491; GO:0003824_x000D_ [GO:0005515]; GO:0005488; GO:0003674_x000D_ [GO:0005737]; GO:0044424; GO:0005622; GO:0044464; GO:0005575; GO:0005623_x000D_ [GO:0005774]; GO:0044437; GO:0098588; GO:0098805; GO:0005773; GO:0044444; GO:0044446; GO:0031090; GO:0016020; GO:0043231; GO:00…	Pf00043, Pf02798, Pf13409, Pf13410, Pf13417, Pf14497	25.634	3.30437e+06	3.30437e+06	0.123288	3	2	5	3.12644e+07	3.12644e+07	0.333333	9	6	11	27761.4	0	0.0319635	1		2	140691	140691	0.0547945	2	1	2	462626	462626	0.105023	3	2	3	1.04909e+06	1.04909e+06	0.0958904	3	2	3	1.43522e+07	1.43522e+07	0.146119	4	3
2203		AT4G17040.1		Symbols: CLPR4 CLP protease R subunit 4 chr4:9586740-9589297 REVERSE LENGTH=305	CLPR4	[GO:0000302]; GO:0006979; GO:1901700; GO:0006950; GO:0042221; GO:0050896; GO:0008150_x000D_ [GO:0004252]; GO:0004175; GO:0008236; GO:0070011; GO:0017171; GO:0008233; GO:0016787; GO:0140096; GO:0003824; GO:0003674_x000D_ [GO:0006508]; GO:0019538; GO:0043170; GO:0044238; GO:1901564; GO:0071704; GO:0008152; GO:0006807; GO:0008150_x000D_ [GO:0009507]; GO:0009536; GO:0043231; GO:0044444; GO:0043227; G…	Pf00574	33.419	3.29637e+06	3.29637e+06	0.213115	7	7	8	1.91019e+07	1.91019e+07	0.213115	6	6	8	1.83339e+06	1.83339e+06	0.177049	5	5	5	79147.5	79147.5	0.0393443	1	1	1	26705.3	0	0.0327869	1	1	1	80519.4	80519.4	0.0885246	2	2	2	5.66875e+06	5.66875e+06	0.163934	6	6
1050		AT4G34700.1		Symbols: CIB22, AtCIB22 LYR family of Fe/S cluster biogenesis protein chr4:16556874-16558362 FORWARD LENGTH=117	AT4G34700; CIB22	[GO:0003824]; GO:0003674_x000D_ [GO:0005739]; GO:0043231; GO:0044444; GO:0043227; GO:0043229; GO:0005737; GO:0044424; GO:0043226; GO:0005622; GO:0044464; GO:0005575; GO:0005623_x000D_ [GO:0005743]; GO:0019866; GO:0031966; GO:0031090; GO:0031967; GO:0044424; GO:0005740; GO:0044429; GO:0016020; GO:0043227; GO:0044422; GO:0031975; GO:0044446; GO:0005622; GO:0044464; GO:0005739; GO:0044444; GO:000557…	Pf05347, Pf13232	13.608	3.26139e+06	3.26139e+06	0.196581	2	2	3	1.7666e+07	1.7666e+07	0.350427	4	4	5	2.10454e+06	2.10454e+06	0.196581	2	2	2	27246.4	0	0.102564	1	1	1	169056	169056	0.102564	1	1	1	26267.1	0	0.102564	1	1	1	9.33834e+06	9.33834e+06	0.324786	3	3
2618		AT1G01090.1		Symbols: PDH-E1 ALPHA pyruvate dehydrogenase E1 alpha chr1:47705-49166 REVERSE LENGTH=428	PDH-E1 ALPHA	[GO:0003824]; GO:0003674_x000D_ [GO:0004739]; GO:0004738; GO:0016624; GO:0016903; GO:0016491; GO:0003824; GO:0003674_x000D_ [GO:0005739]; GO:0043231; GO:0044444; GO:0043227; GO:0043229; GO:0005737; GO:0044424; GO:0043226; GO:0005622; GO:0044464; GO:0005575; GO:0005623_x000D_ [GO:0005829]; GO:0044444; GO:0005737; GO:0044424; GO:0005622; GO:0044464; GO:0005575; GO:0005623_x000D_ [GO:0006086]; GO:00…	Pf00676, Pf02775	47.144	3.25375e+06	3.25375e+06	0.231308	9	9	11	1.90402e+07	1.90402e+07	0.436916	15	15	17	1.4342e+06	1.4342e+06	0.14486	5	5	5	679354	679354	0.128505	4	4	5	883573	883573	0.140187	5	5	6	116659	116659	0.0257009	1	1	1	3.51003e+06	3.51003e+06	0.205607	8	8
3087		AT1G09640.1	AT1G09640.2	Symbols: Translation elongation factor EF1B, gamma chain chr1:3120162-3122152 FORWARD LENGTH=414	AT1G09640	[GO:0003746]; GO:0008135; GO:0003723; GO:0003676; GO:0097159; GO:1901363; GO:0005488; GO:0003674_x000D_ [GO:0004364]; GO:0016765; GO:0016740; GO:0003824; GO:0003674_x000D_ [GO:0005515]; GO:0005488; GO:0003674_x000D_ [GO:0005634]; GO:0043231; GO:0043227; GO:0043229; GO:0043226; GO:0044424; GO:0005575; GO:0005622; GO:0044464; GO:0005623_x000D_ [GO:0005737]; GO:0044424; GO:0005622; GO:0044464; GO:00…	Pf00043, Pf00647, Pf02798, Pf13409, Pf13410, Pf13417, Pf14497	46.631	3.24912e+06	3.24912e+06	0.2343	12	5	17	2.30942e+07	2.30942e+07	0.294686	15	6	27	2.12165e+06	2.12165e+06	0.149758	6	3	11	187940	187940	0.0483092	2	1	2	193528	193528	0.0652174	3	1	3	219925	219925	0.118357	5	2	5	8.53288e+06	8.53288e+06	0.190821	11	5
47		AT1G07140.1		Symbols: SIRANBP Pleckstrin homology (PH) domain superfamily protein chr1:2192360-2193688 REVERSE LENGTH=228	SIRANBP	[GO:0000060]; GO:0006606; GO:0006886; GO:0017038; GO:0034504; GO:0051170; GO:0072594; GO:0015031; GO:0034613; GO:0046907; GO:0033365; GO:0006913; GO:0045184; GO:0015833; GO:0008104; GO:0070727; GO:0006810; GO:0051641; GO:0051649; GO:0051169; GO:0051234; GO:0042886; GO:0071702; GO:0033036; GO:0051179; GO:0071705; GO:0008150_x000D_ [GO:0000082]; GO:0044772; GO:0044843; GO:0044770; GO:1903047; GO:00…	Pf00638	25.586	3.241e+06	3.241e+06	0.25	6	3	8	1.50224e+07	1.50224e+07	0.364035	8	6	13	766228	766228	0.105263	2	1	2	427319	427319	0.0482456	1	1	1	683434	683434	0.135965	3	2	3	26267.1	0	0.0570175	1		1	8.70252e+06	8.70252e+06	0.307018	7	4
2889		AT1G53240.1	AT3G15020.2; AT3G15020.1	Symbols: mMDH1 Lactate/malate dehydrogenase family protein chr1:19854966-19856802 REVERSE LENGTH=341	mMDH1	[GO:0003824]; GO:0003674_x000D_ [GO:0003854]; GO:0033764; GO:0016229; GO:0016616; GO:0016491; GO:0016614; GO:0003824; GO:0003674_x000D_ [GO:0005507]; GO:0046914; GO:0046872; GO:0043169; GO:0043167; GO:0005488; GO:0003674_x000D_ [GO:0005618]; GO:0030312; GO:0044464; GO:0071944; GO:0005575; GO:0005623_x000D_ [GO:0005739]; GO:0043231; GO:0044444; GO:0043227; GO:0043229; GO:0005737; GO:0044424; GO:00…	Pf00056, Pf01073, Pf02866	35.782	3.2196e+06	3.2196e+06	0.205279	6	6	9	3.10367e+07	3.10367e+07	0.360704	9	8	13	2.02636e+06	2.02636e+06	0.0703812	3	3	5	35504	35504					77261.6	77261.6	0.0381232	1	1	1	262717	262717	0.0703812	2	2	2	1.24203e+07	1.24203e+07	0.143695	5	4
3111		AT3G06050.1		Symbols: PRXIIF, ATPRXIIF peroxiredoxin IIF chr3:1826311-1827809 REVERSE LENGTH=201	PRXIIF	[GO:0004601]; GO:0016209; GO:0016684; GO:0003674; GO:0016491; GO:0003824_x000D_ [GO:0005623]; GO:0005575_x000D_ [GO:0005739]; GO:0043231; GO:0044444; GO:0043227; GO:0043229; GO:0005737; GO:0044424; GO:0043226; GO:0005622; GO:0044464; GO:0005575; GO:0005623_x000D_ [GO:0005759]; GO:0044429; GO:0070013; GO:0005739; GO:0044444; GO:0044446; GO:0043229; GO:0043233; GO:0044424; GO:0043231; GO:0005737; G…	Pf00578, Pf01123, Pf08534	21.432	3.20826e+06	3.20826e+06	0.258706	4	4	4	1.09477e+07	1.09477e+07	0.363184	6	6	7	2.54589e+06	2.54589e+06	0.358209	6	6	7	1.13869e+06	1.13869e+06	0.134328	2	2	2	26705.3	0	0.0597015	1	1	1	1.85609e+06	1.85609e+06	0.248756	4	4	4	1.00401e+07	1.00401e+07	0.368159	6	6
1736		AT3G25860.1		Symbols: LTA2, PLE2 2-oxoacid dehydrogenases acyltransferase family protein chr3:9460632-9462585 FORWARD LENGTH=480	LTA2	[GO:0004742]; GO:0016418; GO:0030523; GO:0140096; GO:0016407; GO:0016417; GO:0003824; GO:0016747; GO:0003674; GO:0016746; GO:0016740_x000D_ [GO:0005739]; GO:0043231; GO:0044444; GO:0043227; GO:0043229; GO:0005737; GO:0044424; GO:0043226; GO:0005622; GO:0044464; GO:0005575; GO:0005623_x000D_ [GO:0005829]; GO:0044444; GO:0005737; GO:0044424; GO:0005622; GO:0044464; GO:0005575; GO:0005623_x000D_ [GO…	Pf00198, Pf00364, Pf02817	50.049	3.179e+06	3.179e+06	0.0958333	3	3	4	1.64249e+07	1.64249e+07	0.152083	6	6	8	2.10754e+06	2.10754e+06	0.14375	5	5	6	990146	990146	0.1125	4	4	6	901539	901539	0.0958333	3	3	4	1.68785e+06	1.68785e+06	0.1125	4	4	4	9.82762e+06	9.82762e+06	0.185417	7	7
1017		AT3G52230.1		Symbols: unknown protein; FUNCTIONS IN: molecular_function unknown; INVOLVED IN: biological_process unknown; LOCATED IN: chloroplast outer membrane, chloroplast thylakoid membrane, chloroplast, chloroplast envelope; EXPRESSED IN: 24 plant structures; EXPRESSED DURING: 13 growth stages; Has 29 Blast hits to 29 proteins in 12 species: Archae - 0; Bacteria - 0; Metazoa - 3; Fungi - 0; Plants - 26; V…	AT3G52230	[GO:0003674]_x000D_ [GO:0005634]; GO:0043231; GO:0043227; GO:0043229; GO:0043226; GO:0044424; GO:0005575; GO:0005622; GO:0044464; GO:0005623_x000D_ [GO:0008150]_x000D_ [GO:0009507]; GO:0009536; GO:0043231; GO:0044444; GO:0043227; GO:0043229; GO:0005737; GO:0044424; GO:0043226; GO:0005622; GO:0044464; GO:0005575; GO:0005623_x000D_ [GO:0009535]; GO:0009534; GO:0044434; GO:0055035; GO:0031976; GO:00…		16.115	3.15102e+06	3.15102e+06	0.17931	2	2	4	1.34569e+07	1.34569e+07	0.17931	2	2	3	1.20604e+06	1.20604e+06	0.0965517	1	1	2	27246.4	0					26705.3	0					26267.1	0					8.32333e+06	8.32333e+06	0.337931	3	3
1238		AT1G02500.2		Symbols: SAM1, SAM-1, MAT1, AtSAM1 S-adenosylmethionine synthetase 1 chr1:519037-520218 FORWARD LENGTH=393	SAM1	[GO:0000166]; GO:0036094; GO:1901265; GO:0005488; GO:0097159; GO:1901363; GO:0003674_x000D_ [GO:0004478]; GO:0016765; GO:0016740; GO:0003824; GO:0003674_x000D_ [GO:0005515]; GO:0005488; GO:0003674_x000D_ [GO:0005524]; GO:0032559; GO:0035639; GO:0030554; GO:0032555; GO:0043168; GO:1901265; GO:0017076; GO:0032553; GO:0043167; GO:0097159; GO:1901363; GO:0000166; GO:0097367; GO:0005488; GO:0036094; G…	Pf00438, Pf02772, Pf02773	43.131	3.14923e+06	3.14923e+06	0.46056	17	5	30	1.10437e+07	1.10437e+07	0.552163	23	5	45	1.13823e+06	1.13823e+06	0.503817	17	4	26	2.5404e+06	2.5404e+06	0.323155	13	5	21	2.56765e+06	2.56765e+06	0.315522	13	5	25	3.15963e+06	3.15963e+06	0.458015	16	5	26	6.09716e+06	6.09716e+06	0.46056	18	4
521		AT1G65960.2	AT3G17760.2; AT1G65960.1	Symbols: GAD2 glutamate decarboxylase 2 chr1:24552094-24557253 FORWARD LENGTH=494	GAD2	[GO:0003824]; GO:0003674_x000D_ [GO:0004351]; GO:0016831; GO:0016830; GO:0016829; GO:0003824; GO:0003674_x000D_ [GO:0005516]; GO:0005515; GO:0005488; GO:0003674_x000D_ [GO:0006536]; GO:0009064; GO:0043648; GO:1901605; GO:0019752; GO:0006520; GO:0043436; GO:0044238; GO:1901564; GO:0006082; GO:0008152; GO:0006807; GO:0071704; GO:0044237; GO:0044281; GO:0008150; GO:0009987_x000D_ [GO:0006807]; GO:00…	Pf00266, Pf00282	56.105	3.14598e+06	3.14598e+06	0.0607287	4	4	5	1.47551e+07	1.47551e+07	0.190283	13	13	14	394795	394795	0.0748988	3	3	3	27246.4	0					26705.3	0					26267.1	0					3.16854e+06	3.16854e+06	0.135628	6	6
412		AT1G43670.1		Symbols: Inositol monophosphatase family protein chr1:16468184-16470347 FORWARD LENGTH=341	AT1G43670; FBP	[GO:0005634]; GO:0043231; GO:0043227; GO:0043229; GO:0043226; GO:0044424; GO:0005575; GO:0005622; GO:0044464; GO:0005623_x000D_ [GO:0005737]; GO:0044424; GO:0005622; GO:0044464; GO:0005575; GO:0005623_x000D_ [GO:0005829]; GO:0044444; GO:0005737; GO:0044424; GO:0005622; GO:0044464; GO:0005575; GO:0005623_x000D_ [GO:0005975]; GO:0044238; GO:0071704; GO:0008152; GO:0008150_x000D_ [GO:0005983]; GO:00…	Pf00316	37.264	3.11547e+06	3.11547e+06	0.252199	6	6	6	3.69598e+06	3.69598e+06	0.184751	5	5	6	1.61099e+06	1.61099e+06	0.196481	5	5	5	27246.4	0					26705.3	0	0.0234604	1	1	1	26267.1	0	0.0439883	1	1	1	3.53405e+06	3.53405e+06	0.181818	4	4
2969		AT5G47030.1		Symbols: ATPase, F1 complex, delta/epsilon subunit chr5:19090384-19092034 FORWARD LENGTH=203	AT5G47030	[GO:0000275]; GO:0005753; GO:0045261; GO:0098800; GO:0045259; GO:0033178; GO:0044424; GO:0005743; GO:0044455; GO:0098796; GO:0098798; GO:0016469; GO:0005622; GO:0044464; GO:0019866; GO:0031966; GO:0044425; GO:0044429; GO:0043234; GO:0005575; GO:0005623; GO:0031090; GO:0031967; GO:0005740; GO:0016020; GO:0005739; GO:0044444; GO:0044446; GO:0032991; GO:0043227; GO:0044422; GO:0031975; GO:0043231; G…	Pf02823	21.534	3.11196e+06	3.11196e+06	0.0886699	2	2	2	3.88229e+06	3.88229e+06	0.0394089	1	1	1	1.41749e+06	1.41749e+06	0.0492611	1	1	1	966313	966313	0.0886699	2	2	2	26705.3	0					26267.1	0					8.31408e+06	8.31408e+06	0.0886699	2	2
1205		AT1G53750.1	AT1G53780.3; AT1G53790.1; AT1G53790.2; AT1G53780.2; AT1G53780.1	Symbols: RPT1A regulatory particle triple-A 1A chr1:20065921-20068324 REVERSE LENGTH=426	RPT1A	[GO:0000166]; GO:0036094; GO:1901265; GO:0005488; GO:0097159; GO:1901363; GO:0003674_x000D_ [GO:0000502]; GO:0043234; GO:0044424; GO:1905369; GO:0032991; GO:0005622; GO:0044464; GO:1905368; GO:0005575; GO:0005623; GO:1902494_x000D_ [GO:0005524]; GO:0032559; GO:0035639; GO:0030554; GO:0032555; GO:0043168; GO:1901265; GO:0017076; GO:0032553; GO:0043167; GO:0097159; GO:1901363; GO:0000166; GO:009736…	Pf00004, Pf00158, Pf07724, Pf07726, Pf07728, Pf13191, Pf13401	47.773	3.08357e+06	3.08357e+06	0.0798122	4	4	5	1.01274e+07	1.01274e+07	0.199531	10	10	12	1.59137e+06	1.59137e+06	0.105634	6	6	6	2.93953e+06	2.93953e+06	0.124413	6	6	6	3.79485e+06	3.79485e+06	0.194836	8	8	8	3.0883e+06	3.0883e+06	0.20892	9	9	9	6.59381e+06	6.59381e+06	0.267606	13	13
2572		AT2G15620.1		Symbols: NIR1, NIR, ATHNIR nitrite reductase 1 chr2:6810552-6812666 FORWARD LENGTH=586	NIR1	[GO:0005739]; GO:0043231; GO:0044444; GO:0043227; GO:0043229; GO:0005737; GO:0044424; GO:0043226; GO:0005622; GO:0044464; GO:0005575; GO:0005623_x000D_ [GO:0005829]; GO:0044444; GO:0005737; GO:0044424; GO:0005622; GO:0044464; GO:0005575; GO:0005623_x000D_ [GO:0006810]; GO:0051234; GO:0051179; GO:0008150_x000D_ [GO:0009507]; GO:0009536; GO:0043231; GO:0044444; GO:0043227; GO:0043229; GO:0005737; G…	Pf01077, Pf03460	65.464	3.07246e+06	3.07246e+06	0.191126	11	11	12	1.60225e+07	1.60225e+07	0.302048	20	20	23	790828	790828	0.0682594	4	4	4	95474.3	95474.3	0.0341297	2	2	2	71826.4	71826.4	0.0187713	1	1	1	165010	165010	0.0460751	3	3	3	1.03087e+07	1.03087e+07	0.295222	16	16
1514		AT5G50850.1		Symbols: MAB1 Transketolase family protein chr5:20689671-20692976 FORWARD LENGTH=363	MAB1	[GO:0003824]; GO:0003674_x000D_ [GO:0004674]; GO:0004672; GO:0016301; GO:0016773; GO:0140096; GO:0016772; GO:0003824; GO:0016740; GO:0003674_x000D_ [GO:0004739]; GO:0004738; GO:0016624; GO:0016903; GO:0016491; GO:0003824; GO:0003674_x000D_ [GO:0005524]; GO:0032559; GO:0035639; GO:0030554; GO:0032555; GO:0043168; GO:1901265; GO:0017076; GO:0032553; GO:0043167; GO:0097159; GO:1901363; GO:0000166; G…	Pf02779, Pf02780	39.151	3.05595e+06	3.05595e+06	0.143251	5	5	6	1.56909e+07	1.56909e+07	0.256198	9	9	9	1.82836e+06	1.82836e+06	0.143251	4	4	5	830288	830288	0.0743802	2	2	2	920187	920187	0.0743802	2	2	2	970530	970530	0.112948	3	3	3	7.7774e+06	7.7774e+06	0.104683	4	4
3092		AT4G17600.1		Symbols: LIL3:1 Chlorophyll A-B binding family protein chr4:9803759-9804714 FORWARD LENGTH=262	LIL3:1	[GO:0003700]; GO:0140110; GO:0003674_x000D_ [GO:0005515]; GO:0005488; GO:0003674_x000D_ [GO:0005975]; GO:0044238; GO:0071704; GO:0008152; GO:0008150_x000D_ [GO:0006355]; GO:0006351; GO:0010468; GO:1903506; GO:2000112; GO:0010467; GO:0034645; GO:0097659; GO:0060255; GO:2001141; GO:0010556; GO:0031326; GO:0043170; GO:0009059; GO:0044249; GO:0044260; GO:0032774; GO:0019222; GO:0051252; GO:0009889; G…	Pf01182	29.385	3.05467e+06	3.05467e+06	0.267176	5	5	6	1.90017e+07	1.90017e+07	0.255725	5	5	10	1.26984e+06	1.26984e+06	0.125954	3	3	3	116794	116794	0.0419847	1	1	1	26705.3	0					26267.1	0					1.21412e+07	1.21412e+07	0.301527	7	7
3474		AT5G47210.1	AT5G47210.3; AT5G47210.2	Symbols: Hyaluronan / mRNA binding family chr5:19169222-19171012 REVERSE LENGTH=357	AT5G47210	[GO:0003723]; GO:0003676; GO:0097159; GO:1901363; GO:0005488; GO:0003674_x000D_ [GO:0003729]; GO:0003723; GO:0003676; GO:0097159; GO:1901363; GO:0005488; GO:0003674_x000D_ [GO:0005634]; GO:0043231; GO:0043227; GO:0043229; GO:0043226; GO:0044424; GO:0005575; GO:0005622; GO:0044464; GO:0005623_x000D_ [GO:0005737]; GO:0044424; GO:0005622; GO:0044464; GO:0005575; GO:0005623_x000D_ [GO:0005886]; GO:00…		37.977	3.04406e+06	3.04406e+06	0.352941	11	10	12	1.22218e+07	1.22218e+07	0.322129	11	9	14	1.98822e+06	1.98822e+06	0.162465	5	3	6	27246.4	0					26705.3	0					26267.1	0	0.0252101	1	1	1	7.47436e+06	7.47436e+06	0.394958	13	11
2447		AT3G09630.1	AT3G09630.2	Symbols: Ribosomal protein L4/L1 family chr3:2953813-2955444 FORWARD LENGTH=406	AT3G09630	[GO:0002181]; GO:0006412; GO:0010467; GO:0034645; GO:0043043; GO:0044267; GO:0043170; GO:0009059; GO:0044249; GO:0044260; GO:0006518; GO:0043604; GO:1901566; GO:0019538; GO:0071704; GO:1901576; GO:0009058; GO:0044237; GO:0043603; GO:1901564; GO:0044271; GO:0044238; GO:0008152; GO:0009987; GO:0034641; GO:0006807; GO:0008150_x000D_ [GO:0003729]; GO:0003723; GO:0003676; GO:0097159; GO:1901363; GO:00…	Pf00573, Pf14374	44.674	3.0415e+06	3.0415e+06	0.307882	15	5	17	1.99283e+07	1.99283e+07	0.369458	19	8	29	1.61202e+06	1.61202e+06	0.221675	10	4	11	257138	257138	0.187192	8	2	10	26705.3	0	0.157635	7		9	2.5657e+06	2.5657e+06	0.300493	14	4	15	7.11753e+06	7.11753e+06	0.312808	17	6
1451		AT2G43460.1		Symbols: Ribosomal L38e protein family chr2:18046285-18047292 REVERSE LENGTH=69	AT3G59540; AT2G43460	[GO:0003723]; GO:0003676; GO:0097159; GO:1901363; GO:0005488; GO:0003674_x000D_ [GO:0003735]; GO:0005198; GO:0003674_x000D_ [GO:0005622]; GO:0044464; GO:0005575; GO:0005623_x000D_ [GO:0005737]; GO:0044424; GO:0005622; GO:0044464; GO:0005575; GO:0005623_x000D_ [GO:0005840]; GO:0030529; GO:0043232; GO:0044444; GO:0044424; GO:1990904; GO:0043228; GO:0043229; GO:0005737; GO:0005622; GO:0044464; GO:00…	Pf01781	8.116	3.02345e+06	3.02345e+06	0.275362	2	2	2	1.49541e+06	1.49541e+06	0.173913	1	1	1	27761.4	0					27246.4	0					26705.3	0					2.74934e+06	2.74934e+06	0.173913	1	1	1	1.7599e+06	1.7599e+06	0.101449	1	1
1278		AT5G53560.1		Symbols: ATB5-A, B5 #2, ATCB5-E, CB5-E cytochrome B5 isoform E chr5:21759628-21760353 FORWARD LENGTH=134	CB5-E	[GO:0005515]; GO:0005488; GO:0003674_x000D_ [GO:0005773]; GO:0043231; GO:0044444; GO:0043227; GO:0043229; GO:0005737; GO:0044424; GO:0043226; GO:0005622; GO:0044464; GO:0005575; GO:0005623_x000D_ [GO:0005774]; GO:0044437; GO:0098588; GO:0098805; GO:0005773; GO:0044444; GO:0044446; GO:0031090; GO:0016020; GO:0043231; GO:0005737; GO:0044424; GO:0043229; GO:0044422; GO:0043227; GO:0005575; GO:000562…	Pf00173	15.075	3.01909e+06	3.01909e+06	0.119403	2	2	3	1.91176e+07	1.91176e+07	0.477612	5	5	6	2.20284e+06	2.20284e+06	0.119403	1	1	2	27246.4	0					327808	327808	0.119403	1	1	1	353640	353640	0.119403	1	1	1	7.11352e+06	7.11352e+06	0.119403	1	1
575		AT3G54050.1		Symbols: HCEF1 high cyclic electron flow 1 chr3:20016951-20018527 FORWARD LENGTH=417	HCEF1	[GO:0005829]; GO:0044444; GO:0005737; GO:0044424; GO:0005622; GO:0044464; GO:0005575; GO:0005623_x000D_ [GO:0005975]; GO:0044238; GO:0071704; GO:0008152; GO:0008150_x000D_ [GO:0005985]; GO:0005984; GO:0009311; GO:0044262; GO:0005975; GO:0044237; GO:0044238; GO:0071704; GO:0008152; GO:0009987; GO:0008150_x000D_ [GO:0005986]; GO:0005985; GO:0046351; GO:0005984; GO:0009312; GO:0034637; GO:0009311; G…	Pf00316	45.134	3.00273e+06	3.00273e+06	0.0935252	3	3	4	1.9047e+07	1.9047e+07	0.213429	9	9	10	706874	706874	0.0647482	3	3	3	42868.6	42868.6	0.0311751	1	1	1	26705.3	0					26267.1	0					1.24274e+07	1.24274e+07	0.136691	6	6
2389		AT4G13930.1		Symbols: SHM4 serine hydroxymethyltransferase 4 chr4:8048013-8050021 REVERSE LENGTH=471	SHM4	[GO:0003824]; GO:0003674_x000D_ [GO:0004372]; GO:0016742; GO:0016741; GO:0016740; GO:0003824; GO:0003674_x000D_ [GO:0005515]; GO:0005488; GO:0003674_x000D_ [GO:0005737]; GO:0044424; GO:0005622; GO:0044464; GO:0005575; GO:0005623_x000D_ [GO:0005829]; GO:0044444; GO:0005737; GO:0044424; GO:0005622; GO:0044464; GO:0005575; GO:0005623_x000D_ [GO:0005886]; GO:0016020; GO:0044464; GO:0071944; GO:000557…	Pf00155, Pf00464	51.685	2.98815e+06	2.98815e+06	0.138004	6	6	7	1.86513e+07	1.86513e+07	0.165605	9	9	13	1.11681e+06	1.11681e+06	0.14862	6	6	6	198473	198473	0.0339703	1	1	1	763165	763165	0.0806794	3	3	3	535300	535300	0.11465	4	4	4	7.79289e+06	7.79289e+06	0.101911	5	5
2624		AT2G21660.1	AT2G21660.2	Symbols: ATGRP7, CCR2, GR-RBP7, GRP7 cold, circadian rhythm, and rna binding 2 chr2:9265477-9266316 REVERSE LENGTH=176	CCR2; GRP7	[GO:0000380]; GO:0000398; GO:0000377; GO:0006397; GO:0000375; GO:0006396; GO:0016071; GO:0008380; GO:0010467; GO:0016070; GO:0043170; GO:0044260; GO:0090304; GO:0071704; GO:0044237; GO:0006139; GO:0008152; GO:0009987; GO:0006725; GO:0034641; GO:0044238; GO:0046483; GO:1901360; GO:0008150; GO:0006807_x000D_ [GO:0002376]; GO:0008150_x000D_ [GO:0003676]; GO:0097159; GO:1901363; GO:0005488; GO:000367…	Pf00076, Pf13893, Pf14259	16.88	2.9704e+06	2.9704e+06	0.403409	6	6	6	2.00984e+07	2.00984e+07	0.795455	11	11	11	1.46684e+06	1.46684e+06	0.340909	4	4	5	204976	204976	0.147727	2	2	2	138531	138531	0.272727	4	3	4	350306	350306	0.193182	3	2	4	9.45682e+06	9.45682e+06	0.539773	10	9
632		AT1G48920.1		Symbols: ATNUC-L1, PARL1, NUC-L1 nucleolin like 1 chr1:18098186-18101422 FORWARD LENGTH=557	NUC-L1	[GO:0000478]; GO:0000469; GO:0090502; GO:0006364; GO:0090501; GO:0016072; GO:0034470; GO:0042254; GO:0016070; GO:0090305; GO:0034660; GO:0006396; GO:0022613; GO:0044260; GO:0090304; GO:0010467; GO:0044085; GO:0043170; GO:0044237; GO:0006139; GO:0071840; GO:0071704; GO:0008152; GO:0009987; GO:0006725; GO:0034641; GO:0044238; GO:0046483; GO:1901360; GO:0008150; GO:0006807_x000D_ [GO:0003676]; GO:00…	Pf00076, Pf05172, Pf13893, Pf14259	58.739	2.96424e+06	2.96424e+06	0.348294	16	16	18	2.07483e+07	2.07483e+07	0.420108	20	19	24	1.12961e+06	1.12961e+06	0.179533	9	9	11	27246.4	0					26705.3	0					954043	954043	0.116697	6	5	7	7.12608e+06	7.12608e+06	0.35368	15	14
2241		AT2G01250.1	AT2G01250.2	Symbols: Ribosomal protein L30/L7 family protein chr2:132943-134264 REVERSE LENGTH=242	AT2G01250	[GO:0000463]; GO:0000470; GO:0006364; GO:0042273; GO:0016072; GO:0034470; GO:0042254; GO:0022613; GO:0034660; GO:0006396; GO:0044085; GO:0016070; GO:0010467; GO:0071840; GO:0044260; GO:0090304; GO:0043170; GO:0008150; GO:0044237; GO:0006139; GO:0071704; GO:0008152; GO:0009987; GO:0006725; GO:0034641; GO:0044238; GO:0046483; GO:1901360; GO:0006807_x000D_ [GO:0002181]; GO:0006412; GO:0010467; GO:00…	Pf00327, Pf08079	28.153	2.96382e+06	2.96382e+06	0.231405	7	4	9	3.58534e+07	3.58534e+07	0.31405	12	6	18	1.04503e+06	1.04503e+06	0.132231	3	2	3	1.74186e+06	1.74186e+06	0.128099	5	4	6	2.02787e+06	2.02787e+06	0.0909091	3	2	3	986132	986132	0.152893	4	2	6	6.34313e+06	6.34313e+06	0.235537	10	6
1899		ATCG01120.1		Symbols: RPS15 chloroplast ribosomal protein S15 chrC:123296-123562 REVERSE LENGTH=88	rps15	[GO:0003735]; GO:0005198; GO:0003674_x000D_ [GO:0005622]; GO:0044464; GO:0005575; GO:0005623_x000D_ [GO:0005840]; GO:0030529; GO:0043232; GO:0044444; GO:0044424; GO:1990904; GO:0043228; GO:0043229; GO:0005737; GO:0005622; GO:0044464; GO:0032991; GO:0043226; GO:0005575; GO:0005623_x000D_ [GO:0006412]; GO:0010467; GO:0034645; GO:0043043; GO:0044267; GO:0043170; GO:0009059; GO:0044249; GO:0044260; G…	Pf00312	10.712	2.88344e+06	2.88344e+06	0.102273	1	1	1	1.91936e+07	1.91936e+07	0.238636	4	4	6	1.85505e+06	1.85505e+06	0.215909	2	2	2	27246.4	0					26705.3	0					425172	425172	0.113636	1	1	1	5.64103e+06	5.64103e+06	0.215909	3	3
41		AT2G30860.1	AT2G30860.2	Symbols: ATGSTF9, GLUTTR, ATGSTF7, GSTF9 glutathione S-transferase PHI 9 chr2:13139132-13140057 FORWARD LENGTH=215	GSTF9	[GO:0004364]; GO:0016765; GO:0016740; GO:0003824; GO:0003674_x000D_ [GO:0004601]; GO:0016209; GO:0016684; GO:0003674; GO:0016491; GO:0003824_x000D_ [GO:0004602]; GO:0004601; GO:0016209; GO:0016684; GO:0003674; GO:0016491; GO:0003824_x000D_ [GO:0005507]; GO:0046914; GO:0046872; GO:0043169; GO:0043167; GO:0005488; GO:0003674_x000D_ [GO:0005515]; GO:0005488; GO:0003674_x000D_ [GO:0005737]; GO:004442…	Pf00043, Pf02798, Pf13409, Pf13410, Pf13417	24.131	2.87699e+06	2.87699e+06	0.297674	6	5	9	3.64393e+07	3.64393e+07	0.362791	7	6	15	872689	872689	0.204651	4	3	7	27246.4	0					26705.3	0	0.0604651	1	1	1	26267.1	0	0.102326	2	1	2	1.35111e+07	1.35111e+07	0.362791	7	6
378		AT1G71500.1		Symbols: Rieske (2Fe-2S) domain-containing protein chr1:26936084-26937331 FORWARD LENGTH=287	AT1G71500	[GO:0008942]; GO:0046857; GO:0098809; GO:0016661; GO:0016491; GO:0003824; GO:0003674_x000D_ [GO:0009507]; GO:0009536; GO:0043231; GO:0044444; GO:0043227; GO:0043229; GO:0005737; GO:0044424; GO:0043226; GO:0005622; GO:0044464; GO:0005575; GO:0005623_x000D_ [GO:0009534]; GO:0031976; GO:0044434; GO:0009579; GO:0031984; GO:0044435; GO:0009507; GO:0044424; GO:0043227; GO:0044446; GO:0009536; GO:004444…	Pf00355, Pf13806	31.708	2.81975e+06	2.81975e+06	0.236934	6	6	8	1.71109e+07	1.71109e+07	0.226481	7	7	8	1.37562e+06	1.37562e+06	0.198606	5	5	6	599047	599047	0.163763	4	4	4	2.26059e+06	2.26059e+06	0.12892	4	4	5	7.35805e+06	7.35805e+06	0.254355	8	8	10	8.85501e+06	8.85501e+06	0.254355	7	7
2185		AT3G62530.1		Symbols: ARM repeat superfamily protein chr3:23132219-23133121 FORWARD LENGTH=221	AT3G62530	[GO:0005319]; GO:0022892; GO:0005215; GO:0003674_x000D_ [GO:0005488]; GO:0003674_x000D_ [GO:0005730]; GO:0031981; GO:0043232; GO:0044428; GO:0070013; GO:0043228; GO:0043229; GO:0005634; GO:0044446; GO:0043233; GO:0044424; GO:0043226; GO:0043231; GO:0044422; GO:0031974; GO:0005622; GO:0044464; GO:0005575; GO:0043227; GO:0005623_x000D_ [GO:0005739]; GO:0043231; GO:0044444; GO:0043227; GO:0043229; G…	Pf01347, Pf13646	24.488	2.80472e+06	2.80472e+06	0.294118	5	5	5	7.85196e+06	7.85196e+06	0.180995	5	5	6	2.07133e+06	2.07133e+06	0.230769	4	4	4	773166	773166	0.167421	3	3	4	277933	277933	0.126697	2	2	2	214980	214980	0.0950226	2	2	2	5.98831e+06	5.98831e+06	0.131222	2	2
654		AT3G26710.1		Symbols: CCB1 cofactor assembly of complex C chr3:9813550-9814606 FORWARD LENGTH=267	CCB1	[GO:0003674]_x000D_ [GO:0009507]; GO:0009536; GO:0043231; GO:0044444; GO:0043227; GO:0043229; GO:0005737; GO:0044424; GO:0043226; GO:0005622; GO:0044464; GO:0005575; GO:0005623_x000D_ [GO:0009535]; GO:0009534; GO:0044434; GO:0055035; GO:0031976; GO:0009507; GO:0044435; GO:0042651; GO:0009579; GO:0031984; GO:0009536; GO:0044444; GO:0044446; GO:0034357; GO:0044424; GO:0043227; GO:0043231; GO:000573…	Pf12046	30.082	2.80458e+06	2.80458e+06	0.071161	2	2	2	1.69875e+07	1.69875e+07	0.131086	4	4	5	1.48842e+06	1.48842e+06	0.104869	2	2	2	27246.4	0					26705.3	0					26267.1	0					6.88987e+06	6.88987e+06	0.134831	5	5
1485		AT4G37830.1		Symbols: cytochrome c oxidase-related chr4:17787672-17788762 REVERSE LENGTH=102	AT4G37830	[GO:0004129]; GO:0009055; GO:0015002; GO:0015078; GO:0016676; GO:0016491; GO:0015077; GO:0016675; GO:0003824; GO:0022890; GO:0003674; GO:0008324; GO:0015075; GO:0022891; GO:0022857; GO:0022892; GO:0005215_x000D_ [GO:0005739]; GO:0043231; GO:0044444; GO:0043227; GO:0043229; GO:0005737; GO:0044424; GO:0043226; GO:0005622; GO:0044464; GO:0005575; GO:0005623_x000D_ [GO:0005743]; GO:0019866; GO:003196…	Pf02046	11.228	2.74555e+06	2.74555e+06	0.127451	1	1	2	1.78048e+07	1.78048e+07	0.127451	1	1	4	1.70877e+06	1.70877e+06	0.127451	1	1	1	27246.4	0					26705.3	0					26267.1	0					3.99389e+06	3.99389e+06	0.127451	1	1
2454		AT2G30950.1		Symbols: VAR2, FTSH2 FtsH extracellular protease family chr2:13174692-13177064 FORWARD LENGTH=695	VAR2	[GO:0000166]; GO:0036094; GO:1901265; GO:0005488; GO:0097159; GO:1901363; GO:0003674_x000D_ [GO:0003678]; GO:0004386; GO:0140097; GO:0017111; GO:0003824; GO:0016462; GO:0003674; GO:0016818; GO:0016817; GO:0016787_x000D_ [GO:0004176]; GO:0042623; GO:0070011; GO:0016887; GO:0008233; GO:0017111; GO:0016787; GO:0140096; GO:0016462; GO:0003824; GO:0016818; GO:0003674; GO:0016817_x000D_ [GO:0004222]; G…	Pf00004, Pf01057, Pf01078, Pf01434, Pf01695, Pf05496, Pf06068, Pf06480, Pf07724, Pf07726, Pf07728, Pf13191, Pf13207, Pf13401	74.111	2.74042e+06	2.74042e+06	0.171223	14	4	19	1.99007e+07	1.99007e+07	0.27482	21	8	35	2.62409e+06	2.62409e+06	0.178417	12	4	16	81665.5	81665.5	0.0258993	2	1	2	139920	139920					402578	402578	0.0546763	4	3	4	1.17906e+07	1.17906e+07	0.283453	22	8
2186		AT5G14780.1		Symbols: FDH formate dehydrogenase chr5:4777043-4779190 FORWARD LENGTH=384	FDH	[GO:0005739]; GO:0043231; GO:0044444; GO:0043227; GO:0043229; GO:0005737; GO:0044424; GO:0043226; GO:0005622; GO:0044464; GO:0005575; GO:0005623_x000D_ [GO:0006520]; GO:0019752; GO:0044238; GO:1901564; GO:0043436; GO:0008152; GO:0006807; GO:0071704; GO:0006082; GO:0008150; GO:0044237; GO:0044281; GO:0009987_x000D_ [GO:0008152]; GO:0008150_x000D_ [GO:0008863]; GO:0016620; GO:0016903; GO:0016491; G…	Pf00185, Pf00389, Pf01488, Pf02826, Pf03720	42.383	2.73636e+06	2.73636e+06	0.276042	9	9	10	7.15468e+06	7.15468e+06	0.3125	11	11	12	721876	721876	0.0546875	2	2	2	27246.4	0					2.07395e+06	2.07395e+06	0.0546875	2	2	3	857147	857147	0.0546875	2	2	3	3.32196e+06	3.32196e+06	0.234375	7	7
536		AT1G08360.1		Symbols: Ribosomal protein L1p/L10e family chr1:2636231-2637694 FORWARD LENGTH=216	AT1G08360	[GO:0000470]; GO:0006364; GO:0042273; GO:0016072; GO:0034470; GO:0042254; GO:0022613; GO:0034660; GO:0006396; GO:0044085; GO:0016070; GO:0010467; GO:0071840; GO:0044260; GO:0090304; GO:0043170; GO:0008150; GO:0044237; GO:0006139; GO:0071704; GO:0008152; GO:0009987; GO:0006725; GO:0034641; GO:0044238; GO:0046483; GO:1901360; GO:0006807_x000D_ [GO:0003723]; GO:0003676; GO:0097159; GO:1901363; GO:00…	Pf00687	24.453	2.66559e+06	2.66559e+06	0.342593	9	3	13	1.11977e+07	1.11977e+07	0.342593	10	4	18	1.9008e+06	1.9008e+06	0.273148	6	2	6	775802	775802	0.305556	6	2	6	649547	649547	0.310185	7	2	8	1.79806e+06	1.79806e+06	0.328704	7	3	8	1.17568e+06	1.17568e+06	0.319444	9	3
1432		AT1G09130.3	AT1G09130.2	Symbols: ATP-dependent caseinolytic (Clp) protease/crotonase family protein chr1:2939731-2942217 REVERSE LENGTH=370	AT1G09130	[GO:0004252]; GO:0004175; GO:0008236; GO:0070011; GO:0017171; GO:0008233; GO:0016787; GO:0140096; GO:0003824; GO:0003674_x000D_ [GO:0005739]; GO:0043231; GO:0044444; GO:0043227; GO:0043229; GO:0005737; GO:0044424; GO:0043226; GO:0005622; GO:0044464; GO:0005575; GO:0005623_x000D_ [GO:0006508]; GO:0019538; GO:0043170; GO:0044238; GO:1901564; GO:0071704; GO:0008152; GO:0006807; GO:0008150_x000D_ [GO…	Pf00574	40.893	2.65489e+06	2.65489e+06	0.0540541	3	3	3	1.05985e+07	1.05985e+07	0.118919	5	5	7	1.80763e+06	1.80763e+06	0.0594595	3	3	3	315901	315901	0.0351351	1	1	1	631822	631822	0.0351351	1	1	1	785100	785100	0.0594595	3	3	3	5.00807e+06	5.00807e+06	0.0756757	3	3
811		AT3G45930.1	AT1G07660.2	Symbols: Histone superfamily protein chr3:16883390-16883701 FORWARD LENGTH=103	AT1G07820; AT5G59690; HIS4; AT5G59970; AT1G07660; AT3G45930; AT3G46320; AT3G53730	[GO:0000786]; GO:0000785; GO:0032993; GO:0044427; GO:0044815; GO:0032991; GO:0005694; GO:0044446; GO:0005575; GO:0043232; GO:0043229; GO:0044422; GO:0044424; GO:0043228; GO:0043226; GO:0005622; GO:0044464; GO:0005623_x000D_ [GO:0000788]; GO:0000786; GO:0000790; GO:0044454; GO:0000785; GO:0032993; GO:0044427; GO:0044815; GO:0000228; GO:0044428; GO:0032991; GO:0005694; GO:0044446; GO:0031981; GO:00…	Pf00125, Pf15630	11.402	2.63497e+06	2.63497e+06	0.213592	2	2	3	8.12764e+07	8.12764e+07	0.601942	7	7	12	5.21992e+06	5.21992e+06	0.504854	5	5	6	27246.4	0					26705.3	0					347693	347693	0.213592	2	2	2	3.22145e+07	3.22145e+07	0.592233	7	7
2659		AT3G56240.1		Symbols: CCH copper chaperone chr3:20863460-20864402 REVERSE LENGTH=121	CCH	[GO:0000302]; GO:0006979; GO:1901700; GO:0006950; GO:0042221; GO:0050896; GO:0008150_x000D_ [GO:0006810]; GO:0051234; GO:0051179; GO:0008150_x000D_ [GO:0006811]; GO:0006810; GO:0051234; GO:0051179; GO:0008150_x000D_ [GO:0006825]; GO:0000041; GO:0030001; GO:0006812; GO:0006811; GO:0006810; GO:0051234; GO:0051179; GO:0008150_x000D_ [GO:0006878]; GO:0046916; GO:0055070; GO:0006875; GO:0055076; GO:00…	Pf00403	12.963	2.62358e+06	2.62358e+06	0.22314	2	2	3	4.37552e+06	4.37552e+06	0.22314	2	2	2	2.45568e+06	2.45568e+06	0.413223	4	4	5	2.85182e+06	2.85182e+06	0.22314	2	2	3	3.14577e+06	3.14577e+06	0.22314	2	2	2	4.58677e+06	4.58677e+06	0.231405	3	3	3	3.72186e+06	3.72186e+06	0.413223	4	4
1579		AT2G47470.1	AT2G47470.2; AT2G47470.3; AT2G47470.4	Symbols: ATPDIL2-1, UNE5, MEE30, PDI11, ATPDI11 thioredoxin family protein chr2:19481503-19483683 FORWARD LENGTH=361	UNE5	[GO:0003756]; GO:0016864; GO:0140096; GO:0016860; GO:0003824; GO:0016853; GO:0003674_x000D_ [GO:0005576]; GO:0005575_x000D_ [GO:0005774]; GO:0044437; GO:0098588; GO:0098805; GO:0005773; GO:0044444; GO:0044446; GO:0031090; GO:0016020; GO:0043231; GO:0005737; GO:0044424; GO:0043229; GO:0044422; GO:0043227; GO:0005575; GO:0005622; GO:0044464; GO:0043226; GO:0005623_x000D_ [GO:0005783]; GO:0012505; G…	Pf00085, Pf00578, Pf07749, Pf13098, Pf13848, Pf13899, Pf13905	39.472	2.60621e+06	2.60621e+06	0.185596	8	8	8	1.3466e+07	1.3466e+07	0.310249	13	13	15	3.05229e+06	3.05229e+06	0.279778	9	9	10	136716	136716	0.127424	5	5	5	566015	566015	0.130194	6	6	6	1.6934e+06	1.6934e+06	0.174515	6	6	7	5.18265e+06	5.18265e+06	0.174515	7	7
52		AT3G53020.1	AT2G36620.1	Symbols: STV1, RPL24B, RPL24 Ribosomal protein L24e family protein chr3:19660749-19661912 REVERSE LENGTH=163	STV1	[GO:0000027]; GO:0022618; GO:0042255; GO:0042273; GO:0022613; GO:0034622; GO:0071826; GO:0042254; GO:0070925; GO:0044085; GO:0065003; GO:0043933; GO:0006996; GO:0022607; GO:0071840; GO:0016043; GO:0008150; GO:0009987_x000D_ [GO:0003729]; GO:0003723; GO:0003676; GO:0097159; GO:1901363; GO:0005488; GO:0003674_x000D_ [GO:0003735]; GO:0005198; GO:0003674_x000D_ [GO:0005515]; GO:0005488; GO:0003674_x0…	Pf01246	18.62	2.57302e+06	2.57302e+06	0.116564	2	2	2	1.14447e+07	1.14447e+07	0.116564	2	2	3	2.76818e+06	2.76818e+06	0.116564	2	2	2	27246.4	0					26705.3	0					616243	616243	0.0736196	1	1	1	8.59385e+06	8.59385e+06	0.116564	2	2
1533		AT5G61790.1		Symbols: CNX1, ATCNX1 calnexin 1 chr5:24827394-24829642 REVERSE LENGTH=530	CNX1	[GO:0005509]; GO:0046872; GO:0043169; GO:0043167; GO:0005488; GO:0003674_x000D_ [GO:0005515]; GO:0005488; GO:0003674_x000D_ [GO:0005739]; GO:0043231; GO:0044444; GO:0043227; GO:0043229; GO:0005737; GO:0044424; GO:0043226; GO:0005622; GO:0044464; GO:0005575; GO:0005623_x000D_ [GO:0005773]; GO:0043231; GO:0044444; GO:0043227; GO:0043229; GO:0005737; GO:0044424; GO:0043226; GO:0005622; GO:0044464; G…	Pf00262	60.448	2.5723e+06	2.5723e+06	0.222642	12	7	14	1.71239e+07	1.71239e+07	0.296226	16	10	23	4.26631e+06	4.26631e+06	0.269811	14	9	21	51208.5	51208.5	0.0396226	2	1	2	26705.3	0	0.0415094	2	1	2	248742	248742	0.150943	7	4	9	1.00496e+07	1.00496e+07	0.292453	15	10
889	ü	cont_P15252		Rubber elongation factor protein OS=Hevea brasiliensis PE=1 SV=2				14.713	2.56849e+06	2.56849e+06	0.275362	3	3	4	2.93304e+06	2.93304e+06	0.275362	3	3	3	2.98906e+06	2.98906e+06	0.275362	3	3	3	4.10544e+06	4.10544e+06	0.413043	5	5	7	2.33141e+06	2.33141e+06	0.413043	5	5	6	2.48524e+06	2.48524e+06	0.34058	4	4	5	5.45023e+06	5.45023e+06	0.34058	4	4
220		AT5G41520.1	AT5G41520.2	Symbols: RNA binding Plectin/S10 domain-containing protein chr5:16609377-16610583 REVERSE LENGTH=180	AT5G41520; RPS10B	[GO:0000028]; GO:0022618; GO:0042255; GO:0042274; GO:0022613; GO:0034622; GO:0071826; GO:0042254; GO:0070925; GO:0044085; GO:0065003; GO:0043933; GO:0006996; GO:0022607; GO:0071840; GO:0016043; GO:0008150; GO:0009987_x000D_ [GO:0003729]; GO:0003723; GO:0003676; GO:0097159; GO:1901363; GO:0005488; GO:0003674_x000D_ [GO:0003735]; GO:0005198; GO:0003674_x000D_ [GO:0005618]; GO:0030312; GO:0044464; G…	Pf03501	19.721	2.56627e+06	2.56627e+06	0.111111	2	2	2	4.13603e+06	4.13603e+06	0.322222	4	4	5	1.35754e+06	1.35754e+06	0.0666667	1	1	1	27246.4	0					26705.3	0					26267.1	0					1.2216e+07	1.2216e+07	0.316667	6	6
2432		AT1G58380.1	AT1G59359.1	Symbols: XW6 Ribosomal protein S5 family protein chr1:21689115-21690085 FORWARD LENGTH=284	XW6	[GO:0003723]; GO:0003676; GO:0097159; GO:1901363; GO:0005488; GO:0003674_x000D_ [GO:0003735]; GO:0005198; GO:0003674_x000D_ [GO:0005794]; GO:0012505; GO:0043231; GO:0044444; GO:0044464; GO:0043227; GO:0043229; GO:0005737; GO:0044424; GO:0005575; GO:0005623; GO:0043226; GO:0005622_x000D_ [GO:0005840]; GO:0030529; GO:0043232; GO:0044444; GO:0044424; GO:1990904; GO:0043228; GO:0043229; GO:0005737; G…	Pf00333, Pf03719	30.722	2.56233e+06	2.56233e+06	0.172535	4	2	5	1.45794e+07	1.45794e+07	0.302817	9	5	12	1.16248e+06	1.16248e+06	0.161972	3	1	3	389322	389322	0.123239	3	1	3	396285	396285	0.211268	5	2	5	1.41904e+06	1.41904e+06	0.235915	6	2	7	7.02223e+06	7.02223e+06	0.355634	9	4
844		AT3G05900.1		Symbols: neurofilament protein-related chr3:1761408-1763854 REVERSE LENGTH=673	AT3G05900	[GO:0003674]_x000D_ [GO:0005737]; GO:0044424; GO:0005622; GO:0044464; GO:0005575; GO:0005623_x000D_ [GO:0008150]		73.41	2.56204e+06	2.56204e+06	0.46211	27	27	33	1.99265e+07	1.99265e+07	0.687964	41	41	49	485407	485407	0.243685	11	11	12	27246.4	0					26705.3	0					26267.1	0					7.36034e+06	7.36034e+06	0.527489	32	32
2222		AT4G35450.5	AT4G35450.4; AT4G35450.3	Symbols: AKR2 ankyrin repeat-containing protein 2 chr4:16839862-16841759 FORWARD LENGTH=350	AKR2	[GO:0005515]; GO:0005488; GO:0003674_x000D_ [GO:0005634]; GO:0043231; GO:0043227; GO:0043229; GO:0043226; GO:0044424; GO:0005575; GO:0005622; GO:0044464; GO:0005623_x000D_ [GO:0005737]; GO:0044424; GO:0005622; GO:0044464; GO:0005575; GO:0005623_x000D_ [GO:0006457]; GO:0009987; GO:0008150_x000D_ [GO:0009507]; GO:0009536; GO:0043231; GO:0044444; GO:0043227; GO:0043229; GO:0005737; GO:0044424; GO:00…	Pf00023, Pf12796, Pf13606, Pf13637, Pf13857	38.032	2.5589e+06	2.5589e+06	0.225714	7	6	8	9.30486e+06	9.30486e+06	0.377143	10	8	12	1.33884e+06	1.33884e+06	0.131429	5	4	5	58057.3	58057.3					31531.6	31531.6	0.0285714	1	1	1	26267.1	0					6.80703e+06	6.80703e+06	0.374286	12	11
1201		AT1G49760.1		Symbols: PAB8, PABP8 poly(A) binding protein 8 chr1:18416740-18419753 FORWARD LENGTH=671	PAB8	[GO:0003676]; GO:0097159; GO:1901363; GO:0005488; GO:0003674_x000D_ [GO:0003723]; GO:0003676; GO:0097159; GO:1901363; GO:0005488; GO:0003674_x000D_ [GO:0003729]; GO:0003723; GO:0003676; GO:0097159; GO:1901363; GO:0005488; GO:0003674_x000D_ [GO:0003743]; GO:0008135; GO:0003723; GO:0003676; GO:0097159; GO:1901363; GO:0005488; GO:0003674_x000D_ [GO:0005515]; GO:0005488; GO:0003674_x000D_ [GO:0005634…	Pf00076, Pf00658, Pf08777, Pf13893, Pf14259	72.733	2.54035e+06	2.54035e+06	0.156483	10	10	11	1.20222e+07	1.20222e+07	0.228018	14	11	16	1.42185e+06	1.42185e+06	0.163934	10	10	10	49850.9	49850.9	0.0193741	1	1	1	26705.3	0	0.0223547	1	1	1	87430.1	87430.1	0.0342772	2	2	2	5.38782e+06	5.38782e+06	0.19076	13	13
1544		AT4G25740.1	AT4G25740.2	Symbols: RNA binding Plectin/S10 domain-containing protein chr4:13107488-13108751 REVERSE LENGTH=177	AT4G25740	[GO:0000028]; GO:0022618; GO:0042255; GO:0042274; GO:0022613; GO:0034622; GO:0071826; GO:0042254; GO:0070925; GO:0044085; GO:0065003; GO:0043933; GO:0006996; GO:0022607; GO:0071840; GO:0016043; GO:0008150; GO:0009987_x000D_ [GO:0003723]; GO:0003676; GO:0097159; GO:1901363; GO:0005488; GO:0003674_x000D_ [GO:0003729]; GO:0003723; GO:0003676; GO:0097159; GO:1901363; GO:0005488; GO:0003674_x000D_ [GO…	Pf03501	19.435	2.53025e+06	2.53025e+06	0.169492	3	1	3	1.25383e+07	1.25383e+07	0.242938	4	1	4	1.40294e+06	1.40294e+06	0.0960452	1	1	1	27246.4	0	0.0734463	1		1	26705.3	0	0.0734463	1		1	26267.1	0	0.0960452	1	1	1	8.27665e+06	8.27665e+06	0.288136	5	2
3434		AT2G19730.3		Symbols: Ribosomal L28e protein family chr2:8511752-8512995 FORWARD LENGTH=143	AT2G19730	[GO:0003735]; GO:0005198; GO:0003674_x000D_ [GO:0005618]; GO:0030312; GO:0044464; GO:0071944; GO:0005575; GO:0005623_x000D_ [GO:0005622]; GO:0044464; GO:0005575; GO:0005623_x000D_ [GO:0005840]; GO:0030529; GO:0043232; GO:0044444; GO:0044424; GO:1990904; GO:0043228; GO:0043229; GO:0005737; GO:0005622; GO:0044464; GO:0032991; GO:0043226; GO:0005575; GO:0005623_x000D_ [GO:0005886]; GO:0016020; GO:00…	Pf01778	15.886	2.49373e+06	2.49373e+06	0.111888	2	2	2	2.51182e+07	2.51182e+07	0.384615	7	7	12	3.36373e+06	3.36373e+06	0.181818	2	2	2	138381	138381	0.167832	2	2	3	2.5975e+06	2.5975e+06	0.167832	3	3	5	6.46582e+06	6.46582e+06	0.167832	4	4	7	1.2012e+07	1.2012e+07	0.251748	5	5
684		AT5G08180.1		Symbols: Ribosomal protein L7Ae/L30e/S12e/Gadd45 family protein chr5:2631843-2633374 REVERSE LENGTH=156	AT5G08180	[GO:0000469]; GO:0006364; GO:0090501; GO:0016072; GO:0034470; GO:0042254; GO:0016070; GO:0090305; GO:0034660; GO:0006396; GO:0022613; GO:0044260; GO:0090304; GO:0010467; GO:0044085; GO:0043170; GO:0044237; GO:0006139; GO:0071840; GO:0071704; GO:0008152; GO:0009987; GO:0006725; GO:0034641; GO:0044238; GO:0046483; GO:1901360; GO:0008150; GO:0006807_x000D_ [GO:0000470]; GO:0006364; GO:0042273; GO:00…	Pf01248	16.937	2.47779e+06	2.47779e+06	0.0833333	2	2	3	1.08406e+07	1.08406e+07	0.0833333	2	2	3	854167	854167	0.0705128	1	1	1	186270	186270	0.0705128	1	1	1	399069	399069	0.0705128	1	1	1	251151	251151	0.0705128	1	1	1	3.36687e+06	3.36687e+06	0.0833333	1	1
68		AT3G48140.1		Symbols: B12D protein chr3:17778471-17779299 FORWARD LENGTH=88	AT3G48140	[GO:0003674]_x000D_ [GO:0005739]; GO:0043231; GO:0044444; GO:0043227; GO:0043229; GO:0005737; GO:0044424; GO:0043226; GO:0005622; GO:0044464; GO:0005575; GO:0005623_x000D_ [GO:0005777]; GO:0042579; GO:0043231; GO:0044444; GO:0043227; GO:0043229; GO:0005737; GO:0044424; GO:0043226; GO:0005622; GO:0044464; GO:0005575; GO:0005623_x000D_ [GO:0010150]; GO:0048366; GO:0090693; GO:0048827; GO:0007568; G…	Pf06522	10.013	2.4642e+06	2.4642e+06	0.147727	1	1	2	6.55502e+06	6.55502e+06	0.261364	2	2	2	1.90298e+06	1.90298e+06	0.147727	1	1	2	27246.4	0	0.147727	1	1	1	225092	225092	0.147727	1	1	1	352160	352160	0.147727	1	1	1	5.17548e+06	5.17548e+06	0.147727	1	1
1116		AT4G23710.1		Symbols: VHA-G2, VAG2, VATG2 vacuolar ATP synthase subunit G2 chr4:12350577-12351354 FORWARD LENGTH=106	VAG2	[GO:0005773]; GO:0043231; GO:0044444; GO:0043227; GO:0043229; GO:0005737; GO:0044424; GO:0043226; GO:0005622; GO:0044464; GO:0005575; GO:0005623_x000D_ [GO:0005774]; GO:0044437; GO:0098588; GO:0098805; GO:0005773; GO:0044444; GO:0044446; GO:0031090; GO:0016020; GO:0043231; GO:0005737; GO:0044424; GO:0043229; GO:0044422; GO:0043227; GO:0005575; GO:0005622; GO:0044464; GO:0043226; GO:0005623_x000D_…	Pf03179	11.735	2.44823e+06	2.44823e+06	0.311321	3	3	3	1.43899e+07	1.43899e+07	0.396226	4	4	5	1.5249e+06	1.5249e+06	0.226415	2	2	2	101973	101973	0.122642	1	1	1	249743	249743	0.122642	1	1	1	26267.1	0					7.90614e+06	7.90614e+06	0.301887	3	3
2264		AT1G07890.8	AT1G07890.6	Symbols: APX1, MEE6, CS1, ATAPX1, ATAPX01 ascorbate peroxidase 1 chr1:2438005-2439435 FORWARD LENGTH=250	APX1	[GO:0000302]; GO:0006979; GO:1901700; GO:0006950; GO:0042221; GO:0050896; GO:0008150_x000D_ [GO:0004130]; GO:0004601; GO:0016209; GO:0016684; GO:0003674; GO:0016491; GO:0003824_x000D_ [GO:0004601]; GO:0016209; GO:0016684; GO:0003674; GO:0016491; GO:0003824_x000D_ [GO:0005618]; GO:0030312; GO:0044464; GO:0071944; GO:0005575; GO:0005623_x000D_ [GO:0005737]; GO:0044424; GO:0005622; GO:0044464; GO:00…	Pf00141	27.544	2.42716e+06	2.42716e+06	0.152	3	3	3	1.42026e+07	1.42026e+07	0.292	9	9	11	1.46529e+06	1.46529e+06	0.124	2	1	2	512703	512703	0.084	2	2	2	421599	421599	0.04	1	1	2	864901	864901	0.112	3	3	3	1.08447e+07	1.08447e+07	0.34	7	6
2700		AT2G05990.2		Symbols: MOD1, ENR1 NAD(P)-binding Rossmann-fold superfamily protein chr2:2322876-2324867 FORWARD LENGTH=390	MOD1	[GO:0004318]; GO:0004312; GO:0016628; GO:0016747; GO:0016627; GO:0016746; GO:0016491; GO:0016740; GO:0003824; GO:0003674_x000D_ [GO:0005507]; GO:0046914; GO:0046872; GO:0043169; GO:0043167; GO:0005488; GO:0003674_x000D_ [GO:0005835]; GO:0043234; GO:0044445; GO:0032991; GO:0005829; GO:0044444; GO:0005575; GO:0005737; GO:0044424; GO:0005622; GO:0044464; GO:0005623_x000D_ [GO:0006629]; GO:0044238; G…	Pf13561	41.188	2.41809e+06	2.41809e+06	0.0512821	2	2	4	1.01233e+07	1.01233e+07	0.248718	8	8	9	773688	773688	0.0692308	2	2	3	27246.4	0					79763.5	79763.5					352260	352260	0.0205128	1	1	1	6.47622e+06	6.47622e+06	0.228205	8	8
527		AT1G04270.1	AT5G09500.1; AT5G43640.1; AT1G04270.2	Symbols: RPS15 cytosolic ribosomal protein S15 chr1:1141852-1142960 REVERSE LENGTH=152	RPS15	[GO:0000028]; GO:0022618; GO:0042255; GO:0042274; GO:0022613; GO:0034622; GO:0071826; GO:0042254; GO:0070925; GO:0044085; GO:0065003; GO:0043933; GO:0006996; GO:0022607; GO:0071840; GO:0016043; GO:0008150; GO:0009987_x000D_ [GO:0003723]; GO:0003676; GO:0097159; GO:1901363; GO:0005488; GO:0003674_x000D_ [GO:0003735]; GO:0005198; GO:0003674_x000D_ [GO:0005737]; GO:0044424; GO:0005622; GO:0044464; G…	Pf00203	17.118	2.41553e+06	2.41553e+06	0.197368	2	1	2	4.60159e+06	4.60159e+06	0.0789474	1	1	1	1.37775e+06	1.37775e+06	0.111842	1		1	868828	868828					618844	618844					1.13285e+06	1.13285e+06					2.89139e+06	2.89139e+06	0.197368	3	2
1950		AT4G28660.2	AT4G28660.1	Symbols: PSB28 photosystem II reaction center PSB28 protein chr4:14150008-14150933 FORWARD LENGTH=198	PSB28	[GO:0003674]_x000D_ [GO:0009507]; GO:0009536; GO:0043231; GO:0044444; GO:0043227; GO:0043229; GO:0005737; GO:0044424; GO:0043226; GO:0005622; GO:0044464; GO:0005575; GO:0005623_x000D_ [GO:0009523]; GO:0009521; GO:0034357; GO:0044436; GO:0098796; GO:0016020; GO:0009579; GO:0044424; GO:0043234; GO:0044425; GO:0005575; GO:0005622; GO:0044464; GO:0032991; GO:0005623_x000D_ [GO:0009535]; GO:0009534; G…	Pf03912	21.929	2.40987e+06	2.40987e+06	0.151515	3	3	7	3.43063e+07	3.43063e+07	0.207071	4	4	12	697850	697850	0.0909091	2	2	2	27246.4	0					26705.3	0					26267.1	0					9.65913e+06	9.65913e+06	0.207071	4	4
870		AT3G16450.3		Symbols: Mannose-binding lectin superfamily protein chr3:5588593-5589792 FORWARD LENGTH=300	AT3G16450; JAL33	[GO:0005576]; GO:0005575_x000D_ [GO:0005634]; GO:0043231; GO:0043227; GO:0043229; GO:0043226; GO:0044424; GO:0005575; GO:0005622; GO:0044464; GO:0005623_x000D_ [GO:0009409]; GO:0006950; GO:0009266; GO:0050896; GO:0009628; GO:0008150_x000D_ [GO:0009506]; GO:0005911; GO:0055044; GO:0030054; GO:0005575_x000D_ [GO:0010043]; GO:0010038; GO:0010035; GO:0042221; GO:0050896; GO:0008150_x000D_ [GO:0030246…	Pf01419	32.003	2.40337e+06	2.40337e+06	0.186667	3	3	3	1.05806e+07	1.05806e+07	0.31	7	7	7	489262	489262	0.12	3	3	4	27246.4	0					26705.3	0					26267.1	0					4.46356e+06	4.46356e+06	0.253333	5	5
228		AT3G11400.2	AT5G06000.1; AT3G11400.1	Symbols: EIF3G1, ATEIF3G1 eukaryotic translation initiation factor 3G1 chr3:3578536-3580366 FORWARD LENGTH=321	EIF3G1	[GO:0001731]; GO:0002183; GO:0022618; GO:0002181; GO:0006413; GO:0022613; GO:0034622; GO:0071826; GO:0006412; GO:0044237; GO:0044085; GO:0065003; GO:0043933; GO:0010467; GO:0034645; GO:0043043; GO:0044267; GO:0008152; GO:0009987; GO:0071840; GO:0022607; GO:0016043; GO:0043170; GO:0009059; GO:0044249; GO:0044260; GO:0006518; GO:0043604; GO:1901566; GO:0019538; GO:0008150; GO:0071704; GO:1901576; G…	Pf00076, Pf12353, Pf13893, Pf14259	35.641	2.38085e+06	2.38085e+06	0.158879	3	3	3	6.88968e+06	6.88968e+06	0.211838	6	6	9	27761.4	0					60102.7	60102.7	0.0342679	1	1	1	87696	87696	0.0342679	1	1	1	41688.6	41688.6	0.0342679	1	1	1	4.06929e+06	4.06929e+06	0.158879	4	4
1790		ATCG00710.1		Symbols: PSBH photosystem II reaction center protein H chrC:74485-74706 FORWARD LENGTH=73	psbH	[GO:0009507]; GO:0009536; GO:0043231; GO:0044444; GO:0043227; GO:0043229; GO:0005737; GO:0044424; GO:0043226; GO:0005622; GO:0044464; GO:0005575; GO:0005623_x000D_ [GO:0009523]; GO:0009521; GO:0034357; GO:0044436; GO:0098796; GO:0016020; GO:0009579; GO:0044424; GO:0043234; GO:0044425; GO:0005575; GO:0005622; GO:0044464; GO:0032991; GO:0005623_x000D_ [GO:0009534]; GO:0031976; GO:0044434; GO:000957…	Pf00737	7.697	2.36431e+06	2.36431e+06	0.109589	1	1	1	2.20057e+07	2.20057e+07	0.287671	4	4	4	2.45208e+06	2.45208e+06					27246.4	0					26705.3	0					26267.1	0					1.79473e+07	1.79473e+07	0.150685	1	1
2206		ATCG00500.1		Symbols: ACCD acetyl-CoA carboxylase carboxyl transferase subunit beta chrC:57075-58541 FORWARD LENGTH=488	accD	[GO:0000166]; GO:0036094; GO:1901265; GO:0005488; GO:0097159; GO:1901363; GO:0003674_x000D_ [GO:0003989]; GO:0016421; GO:0016885; GO:0016874; GO:0003824; GO:0003674_x000D_ [GO:0005524]; GO:0032559; GO:0035639; GO:0030554; GO:0032555; GO:0043168; GO:1901265; GO:0017076; GO:0032553; GO:0043167; GO:0097159; GO:1901363; GO:0000166; GO:0097367; GO:0005488; GO:0036094; GO:0003674_x000D_ [GO:0006629]; G…	Pf01039	55.574	2.35455e+06	2.35455e+06	0.118852	6	6	7	7.22694e+06	7.22694e+06	0.108607	8	8	12	1.23481e+06	1.23481e+06	0.079918	3	3	4	893724	893724	0.122951	6	6	6	1.99045e+06	1.99045e+06	0.0881148	6	6	8	1.77112e+06	1.77112e+06	0.122951	7	7	7	4.79345e+06	4.79345e+06	0.155738	10	10
2862		AT4G24830.1	AT4G24830.2	Symbols: arginosuccinate synthase family chr4:12793085-12795857 REVERSE LENGTH=494	AT4G24830	[GO:0000050]; GO:0019627; GO:0043604; GO:1901566; GO:0043603; GO:0044281; GO:0071941; GO:1901564; GO:0044271; GO:1901576; GO:0034641; GO:0008152; GO:0006807; GO:0071704; GO:0044249; GO:0009058; GO:0044237; GO:0008150; GO:0009987_x000D_ [GO:0000053]; GO:0006575; GO:0072350; GO:1901605; GO:0044237; GO:1901564; GO:0019752; GO:0006520; GO:0008152; GO:0009987; GO:0006807; GO:0071704; GO:0043436; GO:00…	Pf00764	53.812	2.34803e+06	2.34803e+06	0.121457	6	6	7	9.49816e+06	9.49816e+06	0.275304	12	12	14	1.19207e+06	1.19207e+06	0.0870445	5	5	5	27246.4	0					26705.3	0					26267.1	0					4.59379e+06	4.59379e+06	0.0850202	6	6
1609		AT1G08640.1		Symbols: CJD1 Chloroplast J-like domain 1 chr1:2748714-2751209 REVERSE LENGTH=294	CJD1	[GO:0006631]; GO:0032787; GO:0044255; GO:0019752; GO:0006629; GO:0044237; GO:0043436; GO:0044238; GO:0071704; GO:0008152; GO:0009987; GO:0006082; GO:0008150; GO:0044281_x000D_ [GO:0009507]; GO:0009536; GO:0043231; GO:0044444; GO:0043227; GO:0043229; GO:0005737; GO:0044424; GO:0043226; GO:0005622; GO:0044464; GO:0005575; GO:0005623_x000D_ [GO:0009941]; GO:0009526; GO:0044434; GO:0031967; GO:004443…	Pf11833	32.881	2.32796e+06	2.32796e+06	0.0408163	1	1	1	1.10291e+07	1.10291e+07	0.0408163	1	1	1	1.34596e+06	1.34596e+06					27246.4	0					26705.3	0					26267.1	0					5.13994e+06	5.13994e+06	0.0408163	1	1
2228		AT1G02780.1		Symbols: emb2386 Ribosomal protein L19e family protein chr1:608120-609391 REVERSE LENGTH=214	emb2386	[GO:0003729]; GO:0003723; GO:0003676; GO:0097159; GO:1901363; GO:0005488; GO:0003674_x000D_ [GO:0003735]; GO:0005198; GO:0003674_x000D_ [GO:0005622]; GO:0044464; GO:0005575; GO:0005623_x000D_ [GO:0005730]; GO:0031981; GO:0043232; GO:0044428; GO:0070013; GO:0043228; GO:0043229; GO:0005634; GO:0044446; GO:0043233; GO:0044424; GO:0043226; GO:0043231; GO:0044422; GO:0031974; GO:0005622; GO:0044464; G…	Pf01280	24.591	2.31501e+06	2.31501e+06	0.242991	3	2	6	1.96901e+07	1.96901e+07	0.280374	5	3	10	626111	626111	0.242991	3	2	4	27246.4	0	0.0420561	1		1	26705.3	0	0.0420561	1		1	3.85892e+06	3.85892e+06	0.280374	5	3	7	8.73268e+06	8.73268e+06	0.280374	5	3
3136		AT5G02960.1	AT3G09680.1	Symbols: Ribosomal protein S12/S23 family protein chr5:693280-694396 REVERSE LENGTH=142	AT5G02960	[GO:0003735]; GO:0005198; GO:0003674_x000D_ [GO:0005622]; GO:0044464; GO:0005575; GO:0005623_x000D_ [GO:0005737]; GO:0044424; GO:0005622; GO:0044464; GO:0005575; GO:0005623_x000D_ [GO:0005794]; GO:0012505; GO:0043231; GO:0044444; GO:0044464; GO:0043227; GO:0043229; GO:0005737; GO:0044424; GO:0005575; GO:0005623; GO:0043226; GO:0005622_x000D_ [GO:0005840]; GO:0030529; GO:0043232; GO:0044444; GO:00…	Pf00164	15.726	2.30798e+06	2.30798e+06	0.133803	2	2	2	8.40834e+06	8.40834e+06	0.204225	3	3	4	4.12459e+06	4.12459e+06	0.056338	2	2	2	4.36681e+06	4.36681e+06	0.133803	2	2	3	4.8017e+06	4.8017e+06	0.133803	2	2	3	4.17712e+06	4.17712e+06	0.133803	2	2	2	8.29446e+06	8.29446e+06	0.056338	1	1
838		AT3G01120.1		Symbols: MTO1, CGS, ATCYS1, CGS1 Pyridoxal phosphate (PLP)-dependent transferases superfamily protein chr3:39234-41865 REVERSE LENGTH=563	MTO1	[GO:0001887]; GO:0044237; GO:0008152; GO:0009987; GO:0008150_x000D_ [GO:0003824]; GO:0003674_x000D_ [GO:0003962]; GO:0016765; GO:0016740; GO:0003824; GO:0003674_x000D_ [GO:0006520]; GO:0019752; GO:0044238; GO:1901564; GO:0043436; GO:0008152; GO:0006807; GO:0071704; GO:0006082; GO:0008150; GO:0044237; GO:0044281; GO:0009987_x000D_ [GO:0008652]; GO:0006520; GO:0046394; GO:1901566; GO:0019752; GO:00…	Pf00266, Pf01053, Pf01212, Pf03841	59.881	2.30472e+06	2.30472e+06	0.133215	6	6	8	1.29761e+07	1.29761e+07	0.159858	7	7	11	686306	686306	0.0994671	5	5	5	27246.4	0					23630.8	23630.8	0.0142096	1	1	1	26267.1	0					3.35718e+06	3.35718e+06	0.119005	5	5
1851		AT1G79850.1		Symbols: RPS17, CS17, PRPS17 ribosomal protein S17 chr1:30041473-30041922 REVERSE LENGTH=149	RPS17	[GO:0000312]; GO:0000314; GO:0009547; GO:0044435; GO:0000313; GO:0015935; GO:0009532; GO:0009536; GO:0044444; GO:0044446; GO:0005840; GO:0044422; GO:0044391; GO:0043231; GO:0005737; GO:0044424; GO:0043229; GO:0030529; GO:0043232; GO:0005575; GO:0043226; GO:0043227; GO:0005622; GO:0044464; GO:1990904; GO:0043228; GO:0005623; GO:0032991_x000D_ [GO:0003723]; GO:0003676; GO:0097159; GO:1901363; GO:00…	Pf00366	16.272	2.30267e+06	2.30267e+06	0.134228	3	3	4	8.3398e+06	8.3398e+06	0.375839	5	5	6	27761.4	0	0.0738255	1	1	1	27246.4	0					26705.3	0	0.0805369	1	1	1	397352	397352	0.0738255	1	1	2	4.49957e+06	4.49957e+06	0.127517	2	2
823		AT1G04410.1	AT5G56720.1	Symbols: Lactate/malate dehydrogenase family protein chr1:1189418-1191267 REVERSE LENGTH=332	AT1G04410; c-NAD-MDH1	[GO:0003824]; GO:0003674_x000D_ [GO:0005515]; GO:0005488; GO:0003674_x000D_ [GO:0005634]; GO:0043231; GO:0043227; GO:0043229; GO:0043226; GO:0044424; GO:0005575; GO:0005622; GO:0044464; GO:0005623_x000D_ [GO:0005737]; GO:0044424; GO:0005622; GO:0044464; GO:0005575; GO:0005623_x000D_ [GO:0005773]; GO:0043231; GO:0044444; GO:0043227; GO:0043229; GO:0005737; GO:0044424; GO:0043226; GO:0005622; GO:00…	Pf00056, Pf02866	35.548	2.27139e+06	2.27139e+06	0.268072	11	4	14	3.15671e+07	3.15671e+07	0.475904	23	11	42	756985	756985	0.180723	7	3	7	27246.4	0	0.0903614	3	1	3	179725	179725	0.0873494	3	1	3	657777	657777	0.162651	6	2	7	1.1491e+07	1.1491e+07	0.439759	18	6
1351		AT1G75950.1		Symbols: SKP1, ASK1, ATSKP1, SKP1A, UIP1 S phase kinase-associated protein 1 chr1:28516715-28517454 FORWARD LENGTH=160	SKP1	[GO:0000151]; GO:0044424; GO:1990234; GO:0005622; GO:0044464; GO:1902494; GO:0005575; GO:0005623; GO:0032991_x000D_ [GO:0000226]; GO:0007010; GO:0007017; GO:0006996; GO:0009987; GO:0016043; GO:0008150; GO:0071840_x000D_ [GO:0000278]; GO:0007049; GO:0009987; GO:0008150_x000D_ [GO:0004842]; GO:0019787; GO:0016740; GO:0140096; GO:0003824; GO:0003674_x000D_ [GO:0005515]; GO:0005488; GO:0003674_x000D_…	Pf01466, Pf03931	17.846	2.2712e+06	2.2712e+06	0.175	4	1	4	8.08566e+06	8.08566e+06	0.175	3	1	4	1.48458e+06	1.48458e+06	0.175	3	1	3	2.39225e+06	2.39225e+06	0.16875	2	1	2	3.21704e+06	3.21704e+06	0.225	4	2	4	2.40136e+06	2.40136e+06	0.175	3	1	3	4.37281e+06	4.37281e+06	0.225	4	1
352		AT3G11510.1		Symbols: Ribosomal protein S11 family protein chr3:3623757-3624866 REVERSE LENGTH=150	AT3G11510	[GO:0000028]; GO:0022618; GO:0042255; GO:0042274; GO:0022613; GO:0034622; GO:0071826; GO:0042254; GO:0070925; GO:0044085; GO:0065003; GO:0043933; GO:0006996; GO:0022607; GO:0071840; GO:0016043; GO:0008150; GO:0009987_x000D_ [GO:0000462]; GO:0030490; GO:0006364; GO:0042274; GO:0016072; GO:0034470; GO:0042254; GO:0022613; GO:0034660; GO:0006396; GO:0044085; GO:0016070; GO:0010467; GO:0071840; GO:00…	Pf00411	16.263	2.26182e+06	2.26182e+06	0.3	3	1	4	9.98497e+06	9.98497e+06	0.44	5	1	7	27761.4	0	0.0866667	1		2	27246.4	0	0.0866667	1		2	1.10891e+06	1.10891e+06	0.16	2	1	2	26267.1	0	0.226667	2		3	4.33374e+06	4.33374e+06	0.3	4	1
2816		AT3G56940.1	AT3G56940.2	Symbols: CRD1, CHL27, ACSF dicarboxylate diiron protein, putative (Crd1) chr3:21076594-21078269 FORWARD LENGTH=409	CRD1	[GO:0003677]; GO:0003676; GO:0097159; GO:1901363; GO:0005488; GO:0003674_x000D_ [GO:0005515]; GO:0005488; GO:0003674_x000D_ [GO:0009507]; GO:0009536; GO:0043231; GO:0044444; GO:0043227; GO:0043229; GO:0005737; GO:0044424; GO:0043226; GO:0005622; GO:0044464; GO:0005575; GO:0005623_x000D_ [GO:0009528]; GO:0019866; GO:0042170; GO:0031090; GO:0031967; GO:0044424; GO:0009526; GO:0044435; GO:0016020; G…	Pf02915	47.6	2.25887e+06	2.25887e+06	0.122249	4	4	4	1.07767e+07	1.07767e+07	0.136919	6	6	10	1.64513e+06	1.64513e+06	0.146699	5	5	5	148172	148172	0.0782396	3	3	4	470449	470449	0.0586797	2	2	2	271728	271728	0.0586797	2	2	2	3.58685e+06	3.58685e+06	0.0855746	5	5
2639		AT5G46800.1		Symbols: BOU Mitochondrial substrate carrier family protein chr5:18988779-18989810 REVERSE LENGTH=300	BOU	[GO:0000064]; GO:0008324; GO:0015179; GO:0015075; GO:0015171; GO:0022891; GO:0046943; GO:0022857; GO:0022892; GO:0005342; GO:0008514; GO:0005215; GO:0008509; GO:0003674_x000D_ [GO:0000066]; GO:0015822; GO:0006812; GO:0006865; GO:0006811; GO:0046942; GO:0071705; GO:0006810; GO:0015711; GO:0015849; GO:0051234; GO:0006820; GO:0071702; GO:0051179; GO:0008150_x000D_ [GO:0005739]; GO:0043231; GO:004444…	Pf00153	31.003	2.24431e+06	2.24431e+06	0.106667	3	3	3	1.1492e+07	1.1492e+07	0.136667	5	5	5	1.33593e+06	1.33593e+06	0.106667	3	3	3	180575	180575	0.0766667	2	2	2	798748	798748	0.0766667	2	2	2	3.17243e+06	3.17243e+06	0.0766667	2	2	2	5.83061e+06	5.83061e+06	0.106667	3	3
1985		AT4G37910.1		Symbols: mtHsc70-1 mitochondrial heat shock protein 70-1 chr4:17825368-17828099 REVERSE LENGTH=682	mtHsc70-1	[GO:0000166]; GO:0036094; GO:1901265; GO:0005488; GO:0097159; GO:1901363; GO:0003674_x000D_ [GO:0000902]; GO:0032989; GO:0009653; GO:0016043; GO:0048869; GO:0032502; GO:0048856; GO:0009987; GO:0071840; GO:0008150_x000D_ [GO:0005524]; GO:0032559; GO:0035639; GO:0030554; GO:0032555; GO:0043168; GO:1901265; GO:0017076; GO:0032553; GO:0043167; GO:0097159; GO:1901363; GO:0000166; GO:0097367; GO:000548…	Pf00012, Pf06723	73.03	2.24203e+06	2.24203e+06	0.175953	16	11	16	9.48637e+06	9.48637e+06	0.318182	22	15	25	885695	885695	0.158358	11	6	11	1.12638e+06	1.12638e+06	0.101173	6	6	6	1.12498e+06	1.12498e+06	0.13783	10	7	10	1.32444e+06	1.32444e+06	0.140762	10	8	10	5.38279e+06	5.38279e+06	0.195015	14	9
1410		AT1G23190.1		Symbols: PGM3 Phosphoglucomutase/phosphomannomutase family protein chr1:8219946-8224186 FORWARD LENGTH=583	AT1G23190; PGM3	[GO:0000287]; GO:0046872; GO:0043169; GO:0043167; GO:0005488; GO:0003674_x000D_ [GO:0004614]; GO:0016868; GO:0016866; GO:0016853; GO:0003824; GO:0003674_x000D_ [GO:0005634]; GO:0043231; GO:0043227; GO:0043229; GO:0043226; GO:0044424; GO:0005575; GO:0005622; GO:0044464; GO:0005623_x000D_ [GO:0005737]; GO:0044424; GO:0005622; GO:0044464; GO:0005575; GO:0005623_x000D_ [GO:0005829]; GO:0044444; GO:00…	Pf00408, Pf02878, Pf02879, Pf02880	63.131	2.226e+06	2.226e+06	0.380789	17	10	18	8.89208e+06	8.89208e+06	0.427101	21	12	25	310715	310715	0.243568	13	7	14	150612	150612	0.217839	10	7	11	268517	268517	0.150943	7	6	8	102683	102683	0.084048	3	3	3	4.70874e+06	4.70874e+06	0.295026	14	9
1153		AT2G33800.1		Symbols: Ribosomal protein S5 family protein chr2:14300925-14302352 REVERSE LENGTH=303	AT2G33800; EMB3113	[GO:0003723]; GO:0003676; GO:0097159; GO:1901363; GO:0005488; GO:0003674_x000D_ [GO:0003735]; GO:0005198; GO:0003674_x000D_ [GO:0005622]; GO:0044464; GO:0005575; GO:0005623_x000D_ [GO:0005634]; GO:0043231; GO:0043227; GO:0043229; GO:0043226; GO:0044424; GO:0005575; GO:0005622; GO:0044464; GO:0005623_x000D_ [GO:0005763]; GO:0000314; GO:0005761; GO:0044429; GO:0000313; GO:0015935; GO:0005759; GO:00…	Pf00333, Pf03719	32.625	2.2241e+06	2.2241e+06	0.0825083	3	3	3	1.32066e+07	1.32066e+07	0.280528	11	11	13	1.70904e+06	1.70904e+06	0.188119	6	6	6	426734	426734	0.0561056	2	2	2	913377	913377	0.0825083	3	3	3	1.15435e+06	1.15435e+06	0.0891089	3	3	3	6.0412e+06	6.0412e+06	0.188119	7	7
2654		AT2G46540.1		Symbols: unknown protein; FUNCTIONS IN: molecular_function unknown; INVOLVED IN: biological_process unknown; LOCATED IN: mitochondrion, membrane; EXPRESSED IN: 25 plant structures; EXPRESSED DURING: 16 growth stages; Has 42 Blast hits to 42 proteins in 11 species: Archae - 0; Bacteria - 0; Metazoa - 0; Fungi - 0; Plants - 42; Viruses - 0; Other Eukaryotes - 0 (source: NCBI BLink). chr2:19110687-1…	AT2G46540	[GO:0003674]_x000D_ [GO:0005739]; GO:0043231; GO:0044444; GO:0043227; GO:0043229; GO:0005737; GO:0044424; GO:0043226; GO:0005622; GO:0044464; GO:0005575; GO:0005623_x000D_ [GO:0009735]; GO:0009725; GO:0009719; GO:0010033; GO:0050896; GO:0042221; GO:0008150_x000D_ [GO:0016020]; GO:0005575		6.799	2.22028e+06	2.22028e+06	0.215385	1	1	2	1.87141e+07	1.87141e+07	0.215385	1	1	3	1.51581e+06	1.51581e+06	0.215385	1	1	1	27246.4	0					26705.3	0					26267.1	0					7.48881e+06	7.48881e+06	0.215385	1	1
2492		AT1G34000.1		Symbols: OHP2 one-helix protein 2 chr1:12358151-12358902 REVERSE LENGTH=172	OHP2	[GO:0003674]_x000D_ [GO:0009507]; GO:0009536; GO:0043231; GO:0044444; GO:0043227; GO:0043229; GO:0005737; GO:0044424; GO:0043226; GO:0005622; GO:0044464; GO:0005575; GO:0005623_x000D_ [GO:0009534]; GO:0031976; GO:0044434; GO:0009579; GO:0031984; GO:0044435; GO:0009507; GO:0044424; GO:0043227; GO:0044446; GO:0009536; GO:0044444; GO:0005622; GO:0044464; GO:0043226; GO:0043229; GO:0044422; GO:004323…		18.654	2.21213e+06	2.21213e+06	0.226744	2	2	2	8.67056e+06	8.67056e+06	0.238372	3	3	5	1.92437e+06	1.92437e+06	0.27907	3	3	3	27246.4	0					26705.3	0					26267.1	0					7.13296e+06	7.13296e+06	0.331395	4	4
1042		AT4G02530.1		Symbols: chloroplast thylakoid lumen protein chr4:1112335-1114005 REVERSE LENGTH=216	AT4G02530	[GO:0003674]_x000D_ [GO:0009507]; GO:0009536; GO:0043231; GO:0044444; GO:0043227; GO:0043229; GO:0005737; GO:0044424; GO:0043226; GO:0005622; GO:0044464; GO:0005575; GO:0005623_x000D_ [GO:0009534]; GO:0031976; GO:0044434; GO:0009579; GO:0031984; GO:0044435; GO:0009507; GO:0044424; GO:0043227; GO:0044446; GO:0009536; GO:0044444; GO:0005622; GO:0044464; GO:0043226; GO:0043229; GO:0044422; GO:004323…		23.648	2.20312e+06	2.20312e+06	0.0972222	2	2	2	5.8085e+06	5.8085e+06	0.185185	4	4	4	2.27852e+06	2.27852e+06	0.185185	3	3	3	350471	350471	0.0555556	1	1	1	175849	175849					26267.1	0					8.65594e+06	8.65594e+06	0.180556	4	4
1841		AT3G59970.3	AT3G59970.2; AT3G59970.1	Symbols: MTHFR1 methylenetetrahydrofolate reductase 1 chr3:22151303-22154323 FORWARD LENGTH=592	MTHFR1	[GO:0004489]; GO:0016646; GO:0016645; GO:0016491; GO:0003824; GO:0003674_x000D_ [GO:0005829]; GO:0044444; GO:0005737; GO:0044424; GO:0005622; GO:0044464; GO:0005575; GO:0005623_x000D_ [GO:0006555]; GO:0000096; GO:0009066; GO:0006520; GO:0006790; GO:1901605; GO:0019752; GO:0044238; GO:1901564; GO:0044237; GO:0043436; GO:0008152; GO:0006807; GO:0071704; GO:0009987; GO:0006082; GO:0008150; GO:004428…	Pf02219	66.246	2.19351e+06	2.19351e+06	0.206081	11	9	11	9.0084e+06	9.0084e+06	0.3125	18	15	22	936282	936282	0.160473	8	7	9	45408.1	45408.1	0.0472973	3	2	3	67159.2	67159.2	0.0523649	2	2	2	29784	29784	0.0523649	2	2	2	3.2997e+06	3.2997e+06	0.231419	11	7
812		AT5G19760.1		Symbols: Mitochondrial substrate carrier family protein chr5:6679591-6681845 REVERSE LENGTH=298	AT5G19760	[GO:0005310]; GO:0046943; GO:0005342; GO:0008514; GO:0022891; GO:0008509; GO:0022857; GO:0022892; GO:0015075; GO:0005215; GO:0003674_x000D_ [GO:0005618]; GO:0030312; GO:0044464; GO:0071944; GO:0005575; GO:0005623_x000D_ [GO:0005739]; GO:0043231; GO:0044444; GO:0043227; GO:0043229; GO:0005737; GO:0044424; GO:0043226; GO:0005622; GO:0044464; GO:0005575; GO:0005623_x000D_ [GO:0005743]; GO:0019866; G…	Pf00153	31.891	2.19272e+06	2.19272e+06	0.0973154	3	3	4	1.37499e+07	1.37499e+07	0.187919	7	7	7	1.4125e+06	1.4125e+06	0.0973154	3	3	3	244398	244398	0.0302013	1	1	1	46959.6	46959.6					982808	982808	0.0503356	1	1	1	6.66445e+06	6.66445e+06	0.0973154	3	3
75		AT5G63570.1		Symbols: GSA1 glutamate-1-semialdehyde-2,1-aminomutase chr5:25451957-25453620 FORWARD LENGTH=474	GSA1	[GO:0003824]; GO:0003674_x000D_ [GO:0006779]; GO:0006778; GO:0033014; GO:0051188; GO:0033013; GO:0051186; GO:0018130; GO:0019438; GO:0044271; GO:1901362; GO:1901566; GO:0044249; GO:0006725; GO:0046483; GO:1901360; GO:1901564; GO:0044237; GO:0034641; GO:1901576; GO:0009058; GO:0071704; GO:0006807; GO:0008152; GO:0009987; GO:0008150_x000D_ [GO:0006782]; GO:0006779; GO:0006783; GO:0046501; GO:000677…	Pf00202	50.337	2.18412e+06	2.18412e+06	0.21519	9	4	11	9.95847e+06	9.95847e+06	0.244726	10	4	16	845331	845331	0.179325	7	2	10	76852.2	76852.2					60070.6	60070.6	0.0274262	1	1	1	26267.1	0	0.0274262	1	1	1	4.82717e+06	4.82717e+06	0.168776	8	4
1871		AT2G21330.1	AT2G21330.2; AT2G21330.3	Symbols: FBA1 fructose-bisphosphate aldolase 1 chr2:9128416-9130152 REVERSE LENGTH=399	FBA1	[GO:0003824]; GO:0003674_x000D_ [GO:0004332]; GO:0016832; GO:0016830; GO:0016829; GO:0003824; GO:0003674_x000D_ [GO:0006094]; GO:0006006; GO:0019319; GO:0019318; GO:0046364; GO:0005996; GO:0016051; GO:0044283; GO:0005975; GO:0044281; GO:1901576; GO:0009058; GO:0044238; GO:0071704; GO:0008152; GO:0008150_x000D_ [GO:0006096]; GO:0006090; GO:0006757; GO:0016052; GO:0046496; GO:0032787; GO:0006091; G…	Pf00274	42.904	2.18395e+06	2.18395e+06	0.358396	15	5	19	1.04424e+07	1.04424e+07	0.488722	23	9	48	1.0603e+06	1.0603e+06	0.340852	12	4	15	27246.4	0	0.0200501	1		1	26705.3	0	0.0275689	1		1	26267.1	0	0.0275689	1		1	7.28519e+06	7.28519e+06	0.35589	19	6
1375		AT3G26060.2	AT3G26060.1	Symbols: ATPRX Q Thioredoxin superfamily protein chr3:9524807-9526123 FORWARD LENGTH=217	ATPRX Q; PRXQ	[GO:0004601]; GO:0016209; GO:0016684; GO:0003674; GO:0016491; GO:0003824_x000D_ [GO:0004602]; GO:0004601; GO:0016209; GO:0016684; GO:0003674; GO:0016491; GO:0003824_x000D_ [GO:0005515]; GO:0005488; GO:0003674_x000D_ [GO:0006979]; GO:0006950; GO:0050896; GO:0008150_x000D_ [GO:0009507]; GO:0009536; GO:0043231; GO:0044444; GO:0043227; GO:0043229; GO:0005737; GO:0044424; GO:0043226; GO:0005622; GO:00…	Pf00255, Pf00578, Pf08534, Pf13905	23.791	2.17829e+06	2.17829e+06	0.400922	7	7	7	5.01947e+06	5.01947e+06	0.258065	5	5	6	2.55492e+06	2.55492e+06	0.308756	5	5	7	4.11702e+06	4.11702e+06	0.262673	6	6	6	2.86335e+06	2.86335e+06	0.211982	4	4	4	4.20178e+06	4.20178e+06	0.373272	6	6	7	4.93875e+06	4.93875e+06	0.368664	7	7
947		AT4G14870.1		Symbols: SECE1 secE/sec61-gamma protein transport protein chr4:8517248-8517781 FORWARD LENGTH=177	AT4G14870; SECE1	[GO:0005515]; GO:0005488; GO:0003674_x000D_ [GO:0005622]; GO:0044464; GO:0005575; GO:0005623_x000D_ [GO:0006605]; GO:0006886; GO:0015031; GO:0034613; GO:0046907; GO:0015833; GO:0045184; GO:0008104; GO:0070727; GO:0006810; GO:0051641; GO:0051649; GO:0042886; GO:0071702; GO:0051234; GO:0033036; GO:0051179; GO:0071705; GO:0008150_x000D_ [GO:0006810]; GO:0051234; GO:0051179; GO:0008150_x000D_ [GO:000…		19.109	2.17461e+06	2.17461e+06	0.282486	3	3	3	9.99406e+06	9.99406e+06	0.225989	3	3	4	851237	851237	0.146893	2	2	2	27246.4	0					26705.3	0					26267.1	0					4.8603e+06	4.8603e+06	0.293785	3	3
2898		AT5G28060.1		Symbols: Ribosomal protein S24e family protein chr5:10069791-10070792 REVERSE LENGTH=133	AT5G28060	[GO:0000462]; GO:0030490; GO:0006364; GO:0042274; GO:0016072; GO:0034470; GO:0042254; GO:0022613; GO:0034660; GO:0006396; GO:0044085; GO:0016070; GO:0010467; GO:0071840; GO:0044260; GO:0090304; GO:0043170; GO:0008150; GO:0044237; GO:0006139; GO:0071704; GO:0008152; GO:0009987; GO:0006725; GO:0034641; GO:0044238; GO:0046483; GO:1901360; GO:0006807_x000D_ [GO:0003735]; GO:0005198; GO:0003674_x000D_…	Pf01231, Pf01282	15.41	2.17276e+06	2.17276e+06	0.195489	4	2	4	2.06964e+07	2.06964e+07	0.263158	5	3	9	1.29958e+06	1.29958e+06	0.195489	2	1	2	27246.4	0	0.0827068	1		2	26705.3	0					548940	548940	0.195489	3	1	3	4.85264e+06	4.85264e+06	0.263158	5	3
2284		AT5G45390.1		Symbols: CLPP4, NCLPP4 CLP protease P4 chr5:18396351-18397586 FORWARD LENGTH=292	CLPP4	[GO:0004252]; GO:0004175; GO:0008236; GO:0070011; GO:0017171; GO:0008233; GO:0016787; GO:0140096; GO:0003824; GO:0003674_x000D_ [GO:0005829]; GO:0044444; GO:0005737; GO:0044424; GO:0005622; GO:0044464; GO:0005575; GO:0005623_x000D_ [GO:0006508]; GO:0019538; GO:0043170; GO:0044238; GO:1901564; GO:0071704; GO:0008152; GO:0006807; GO:0008150_x000D_ [GO:0008233]; GO:0016787; GO:0140096; GO:0003824; G…	Pf00574	31.478	2.158e+06	2.158e+06	0.0410959	2	2	2	1.54271e+07	1.54271e+07	0.184932	6	6	7	966683	966683	0.0273973	1	1	1	27246.4	0					26705.3	0					26267.1	0					5.01276e+06	5.01276e+06	0.123288	4	4
538		AT2G23670.1		Symbols: YCF37 homolog of Synechocystis YCF37 chr2:10063307-10063810 REVERSE LENGTH=167	YCF37	[GO:0003674]_x000D_ [GO:0008150]_x000D_ [GO:0009507]; GO:0009536; GO:0043231; GO:0044444; GO:0043227; GO:0043229; GO:0005737; GO:0044424; GO:0043226; GO:0005622; GO:0044464; GO:0005575; GO:0005623_x000D_ [GO:0009534]; GO:0031976; GO:0044434; GO:0009579; GO:0031984; GO:0044435; GO:0009507; GO:0044424; GO:0043227; GO:0044446; GO:0009536; GO:0044444; GO:0005622; GO:0044464; GO:0043226; GO:0043229; G…		17.068	2.15566e+06	2.15566e+06	0.0658683	2	2	3	3.59132e+06	3.59132e+06	0.113772	3	3	3	1.21227e+06	1.21227e+06	0.0658683	2	2	2	717612	717612	0.0658683	1	1	1	760747	760747	0.0658683	1	1	2	611017	611017	0.0658683	1	1	1	7.58134e+06	7.58134e+06	0.113772	3	3
300		AT1G69620.1		Symbols: RPL34 ribosomal protein L34 chr1:26189900-26191081 FORWARD LENGTH=119	RPL34	[GO:0003729]; GO:0003723; GO:0003676; GO:0097159; GO:1901363; GO:0005488; GO:0003674_x000D_ [GO:0003735]; GO:0005198; GO:0003674_x000D_ [GO:0005622]; GO:0044464; GO:0005575; GO:0005623_x000D_ [GO:0005737]; GO:0044424; GO:0005622; GO:0044464; GO:0005575; GO:0005623_x000D_ [GO:0005774]; GO:0044437; GO:0098588; GO:0098805; GO:0005773; GO:0044444; GO:0044446; GO:0031090; GO:0016020; GO:0043231; GO:00…	Pf01199	13.642	2.15489e+06	2.15489e+06	0.12605	2	1	2	3.28521e+06	3.28521e+06	0.12605	2	1	2	1.749e+06	1.749e+06	0.168067	2		2	2.15483e+06	2.15483e+06	0.0588235	1	1	1	1.57437e+06	1.57437e+06	0.0588235	1	1	1	2.92735e+06	2.92735e+06	0.226891	3	1	3	4.86538e+06	4.86538e+06	0.12605	2	1
996		AT3G48990.1		Symbols: AMP-dependent synthetase and ligase family protein chr3:18159031-18161294 REVERSE LENGTH=514	AT3G48990; AAE3	[GO:0000166]; GO:0036094; GO:1901265; GO:0005488; GO:0097159; GO:1901363; GO:0003674_x000D_ [GO:0003824]; GO:0003674_x000D_ [GO:0005524]; GO:0032559; GO:0035639; GO:0030554; GO:0032555; GO:0043168; GO:1901265; GO:0017076; GO:0032553; GO:0043167; GO:0097159; GO:1901363; GO:0000166; GO:0097367; GO:0005488; GO:0036094; GO:0003674_x000D_ [GO:0005737]; GO:0044424; GO:0005622; GO:0044464; GO:0005575; G…	Pf00501, Pf13193	55.51	2.14081e+06	2.14081e+06	0.0661479	4	4	5	1.52398e+07	1.52398e+07	0.217899	11	11	16	774033	774033	0.0214008	1	1	1	194189	194189	0.0214008	1	1	1	178648	178648	0.0214008	1	1	1	26267.1	0	0.0233463	1	1	1	4.06368e+06	4.06368e+06	0.0972763	7	7
2166		AT3G03960.1		Symbols: TCP-1/cpn60 chaperonin family protein chr3:1024432-1027604 FORWARD LENGTH=549	AT3G03960	[GO:0000166]; GO:0036094; GO:1901265; GO:0005488; GO:0097159; GO:1901363; GO:0003674_x000D_ [GO:0005515]; GO:0005488; GO:0003674_x000D_ [GO:0005524]; GO:0032559; GO:0035639; GO:0030554; GO:0032555; GO:0043168; GO:1901265; GO:0017076; GO:0032553; GO:0043167; GO:0097159; GO:1901363; GO:0000166; GO:0097367; GO:0005488; GO:0036094; GO:0003674_x000D_ [GO:0005737]; GO:0044424; GO:0005622; GO:0044464; G…	Pf00118	58.902	2.13939e+06	2.13939e+06	0.189435	9	9	10	1.01358e+07	1.01358e+07	0.29326	15	15	20	1.13656e+06	1.13656e+06	0.127505	6	6	7	486031	486031	0.0892532	4	4	4	436706	436706	0.0819672	4	4	4	182214	182214	0.0619308	3	3	3	4.41381e+06	4.41381e+06	0.253188	12	12
2398		AT3G13470.1		Symbols: TCP-1/cpn60 chaperonin family protein chr3:4389685-4392624 FORWARD LENGTH=596	AT3G13470; Cpn60beta2	[GO:0000166]; GO:0036094; GO:1901265; GO:0005488; GO:0097159; GO:1901363; GO:0003674_x000D_ [GO:0005524]; GO:0032559; GO:0035639; GO:0030554; GO:0032555; GO:0043168; GO:1901265; GO:0017076; GO:0032553; GO:0043167; GO:0097159; GO:1901363; GO:0000166; GO:0097367; GO:0005488; GO:0036094; GO:0003674_x000D_ [GO:0005634]; GO:0043231; GO:0043227; GO:0043229; GO:0043226; GO:0044424; GO:0005575; GO:000562…	Pf00118	63.302	2.13736e+06	2.13736e+06	0.380872	26	5	38	1.34542e+07	1.34542e+07	0.541946	39	8	63	1.02494e+06	1.02494e+06	0.387584	24	3	30	29968.6	29968.6	0.135906	8		12	50400.7	50400.7	0.145973	10	1	11	52191.1	52191.1	0.0889262	5		5	6.59187e+06	6.59187e+06	0.489933	33	6
1230		AT1G06530.1		Symbols: Tropomyosin-related chr1:2001625-2002596 FORWARD LENGTH=323	AT1G06530; PMD2	[GO:0005515]; GO:0005488; GO:0003674_x000D_ [GO:0005739]; GO:0043231; GO:0044444; GO:0043227; GO:0043229; GO:0005737; GO:0044424; GO:0043226; GO:0005622; GO:0044464; GO:0005575; GO:0005623_x000D_ [GO:0005741]; GO:0031966; GO:0031968; GO:0005740; GO:0031090; GO:0044429; GO:0019867; GO:0031967; GO:0044424; GO:0098588; GO:0098805; GO:0016020; GO:0043227; GO:0044422; GO:0005739; GO:0044444; GO:004444…	Pf01496, Pf09726, Pf10186, Pf12128, Pf13166	36.097	2.13447e+06	2.13447e+06	0.321981	10	10	10	1.52511e+07	1.52511e+07	0.281734	10	10	12	973561	973561	0.182663	5	5	6	27246.4	0					26705.3	0					26267.1	0	0.0371517	1	1	1	6.49648e+06	6.49648e+06	0.281734	10	10
2880		AT1G74730.1		Symbols: Protein of unknown function (DUF1118) chr1:28078995-28079831 FORWARD LENGTH=198	AT1G74730	[GO:0003674]_x000D_ [GO:0009507]; GO:0009536; GO:0043231; GO:0044444; GO:0043227; GO:0043229; GO:0005737; GO:0044424; GO:0043226; GO:0005622; GO:0044464; GO:0005575; GO:0005623_x000D_ [GO:0009515]; GO:0009534; GO:0009542; GO:0031976; GO:0044434; GO:0009579; GO:0031984; GO:0044435; GO:0009507; GO:0044424; GO:0043227; GO:0044446; GO:0009536; GO:0044444; GO:0005622; GO:0044464; GO:0043226; GO:004322…	Pf06549	20.722	2.13435e+06	2.13435e+06	0.0656566	1	1	1	1.17714e+07	1.17714e+07	0.10101	2	2	2	1.69841e+06	1.69841e+06	0.10101	2	2	2	106303	106303					749242	749242					3.09438e+06	3.09438e+06	0.0656566	1	1	1	6.41625e+06	6.41625e+06	0.10101	2	2
2486		AT2G20420.1		Symbols: ATP citrate lyase (ACL) family protein chr2:8805574-8807858 FORWARD LENGTH=421	AT2G20420	[GO:0000166]; GO:0036094; GO:1901265; GO:0005488; GO:0097159; GO:1901363; GO:0003674_x000D_ [GO:0003824]; GO:0003674_x000D_ [GO:0004775]; GO:0004774; GO:0016405; GO:0016878; GO:0016877; GO:0016874; GO:0003824; GO:0003674_x000D_ [GO:0004776]; GO:0004774; GO:0016405; GO:0016878; GO:0016877; GO:0016874; GO:0003824; GO:0003674_x000D_ [GO:0005507]; GO:0046914; GO:0046872; GO:0043169; GO:0043167; GO:00…	Pf00549, Pf01071, Pf08442	45.317	2.12892e+06	2.12892e+06	0.235154	11	11	11	1.87167e+07	1.87167e+07	0.372922	16	16	19	965029	965029	0.16152	6	6	6	56050.9	56050.9	0.0427553	2	2	2	69195.5	69195.5	0.0308789	1	1	1	114091	114091	0.0546318	2	2	2	8.63944e+06	8.63944e+06	0.209026	10	10
1877		AT5G10450.4	AT5G10450.2; AT5G10450.3; AT5G10450.1	Symbols: GRF6 G-box regulating factor 6 chr5:3284476-3286261 REVERSE LENGTH=273	GRF6	[GO:0005515]; GO:0005488; GO:0003674_x000D_ [GO:0005524]; GO:0032559; GO:0035639; GO:0030554; GO:0032555; GO:0043168; GO:1901265; GO:0017076; GO:0032553; GO:0043167; GO:0097159; GO:1901363; GO:0000166; GO:0097367; GO:0005488; GO:0036094; GO:0003674_x000D_ [GO:0005618]; GO:0030312; GO:0044464; GO:0071944; GO:0005575; GO:0005623_x000D_ [GO:0005634]; GO:0043231; GO:0043227; GO:0043229; GO:0043226; G…	Pf00244	30.971	2.09409e+06	2.09409e+06	0.307692	6	3	8	9.27781e+06	9.27781e+06	0.40293	12	6	15	805680	805680	0.289377	7	3	8	27246.4	0					139408	139408	0.0952381	2	2	2	26267.1	0	0.0659341	2		2	1.33472e+06	1.33472e+06	0.285714	8	4
3533		AT2G45820.1		Symbols: Remorin family protein chr2:18863147-18864576 REVERSE LENGTH=190	AT2G45820	[GO:0003677]; GO:0003676; GO:0097159; GO:1901363; GO:0005488; GO:0003674_x000D_ [GO:0005515]; GO:0005488; GO:0003674_x000D_ [GO:0005886]; GO:0016020; GO:0044464; GO:0071944; GO:0005575; GO:0005623_x000D_ [GO:0008150]	Pf03763, Pf03766	20.955	2.08852e+06	2.08852e+06	0.236842	4	4	5	1.27139e+07	1.27139e+07	0.363158	9	9	9	332893	332893	0.115789	2	2	2	27246.4	0					194904	194904					192488	192488	0.0473684	1	1	1	9.56555e+06	9.56555e+06	0.315789	5	5
724		AT3G14110.3	AT3G14110.1; AT3G14110.2	Symbols: FLU Tetratricopeptide repeat (TPR)-like superfamily protein chr3:4676222-4677602 REVERSE LENGTH=317	FLU	[GO:0000304]; GO:0000302; GO:0010035; GO:0006979; GO:1901700; GO:0042221; GO:0006950; GO:0050896; GO:0008150_x000D_ [GO:0005515]; GO:0005488; GO:0003674_x000D_ [GO:0005886]; GO:0016020; GO:0044464; GO:0071944; GO:0005575; GO:0005623_x000D_ [GO:0009507]; GO:0009536; GO:0043231; GO:0044444; GO:0043227; GO:0043229; GO:0005737; GO:0044424; GO:0043226; GO:0005622; GO:0044464; GO:0005575; GO:0005623_x0…	Pf13414, Pf13424, Pf14559	34.664	2.07438e+06	2.07438e+06	0.0851735	2	2	2	1.02186e+07	1.02186e+07	0.182965	5	5	6	1.16426e+06	1.16426e+06	0.0851735	2	2	3	27246.4	0					26705.3	0					26267.1	0					2.71663e+06	2.71663e+06	0.157729	4	4
2205		AT1G62750.1		Symbols: ATSCO1, ATSCO1/CPEF-G, SCO1 Translation elongation factor EFG/EF2 protein chr1:23233622-23236321 REVERSE LENGTH=783	SCO1	[GO:0000166]; GO:0036094; GO:1901265; GO:0005488; GO:0097159; GO:1901363; GO:0003674_x000D_ [GO:0003746]; GO:0008135; GO:0003723; GO:0003676; GO:0097159; GO:1901363; GO:0005488; GO:0003674_x000D_ [GO:0003924]; GO:0017111; GO:0016462; GO:0016818; GO:0016817; GO:0016787; GO:0003824; GO:0003674_x000D_ [GO:0005524]; GO:0032559; GO:0035639; GO:0030554; GO:0032555; GO:0043168; GO:1901265; GO:0017076; G…	Pf00009, Pf00679, Pf01926, Pf03144, Pf03764, Pf14492	86.003	2.0725e+06	2.0725e+06	0.149425	11	11	12	1.52227e+07	1.52227e+07	0.275862	22	22	29	567788	567788	0.0804598	7	7	8	124209	124209	0.0613027	4	4	4	180915	180915	0.0319285	2	2	2	174065	174065	0.0842912	5	5	5	7.29333e+06	7.29333e+06	0.204342	18	18
2964		AT5G07020.1		Symbols: proline-rich family protein chr5:2180669-2182284 REVERSE LENGTH=235	AT5G07020	[GO:0005515]; GO:0005488; GO:0003674_x000D_ [GO:0009507]; GO:0009536; GO:0043231; GO:0044444; GO:0043227; GO:0043229; GO:0005737; GO:0044424; GO:0043226; GO:0005622; GO:0044464; GO:0005575; GO:0005623_x000D_ [GO:0009535]; GO:0009534; GO:0044434; GO:0055035; GO:0031976; GO:0009507; GO:0044435; GO:0042651; GO:0009579; GO:0031984; GO:0009536; GO:0044444; GO:0044446; GO:0034357; GO:0044424; GO:004322…		24.38	2.05409e+06	2.05409e+06	0.170213	3	3	4	1.08832e+07	1.08832e+07	0.26383	5	5	6	479895	479895	0.195745	3	3	3	27246.4	0					182139	182139	0.106383	2	2	2	26267.1	0					7.58402e+06	7.58402e+06	0.26383	5	5
3455		AT3G58730.1		Symbols: vacuolar ATP synthase subunit D (VATD) / V-ATPase D subunit / vacuolar proton pump D subunit (VATPD) chr3:21718495-21719280 REVERSE LENGTH=261	AT3G58730	[GO:0000325]; GO:0005773; GO:0043231; GO:0044444; GO:0043227; GO:0043229; GO:0005737; GO:0044424; GO:0043226; GO:0005622; GO:0044464; GO:0005575; GO:0005623_x000D_ [GO:0005773]; GO:0043231; GO:0044444; GO:0043227; GO:0043229; GO:0005737; GO:0044424; GO:0043226; GO:0005622; GO:0044464; GO:0005575; GO:0005623_x000D_ [GO:0005774]; GO:0044437; GO:0098588; GO:0098805; GO:0005773; GO:0044444; GO:004444…	Pf01813	29.041	2.04197e+06	2.04197e+06	0.260536	8	8	10	1.52943e+07	1.52943e+07	0.35249	11	11	12	1.36675e+06	1.36675e+06	0.218391	7	7	7	147292	147292	0.0689655	2	2	2	297934	297934	0.0766283	2	2	2	130033	130033	0.0804598	3	3	3	4.20561e+06	4.20561e+06	0.164751	6	6
1509		AT5G53460.3		Symbols: GLT1 NADH-dependent glutamate synthase 1 chr5:21700518-21709629 FORWARD LENGTH=2208	GLT1	[GO:0003824]; GO:0003674_x000D_ [GO:0004499]; GO:0016709; GO:0004497; GO:0016705; GO:0016491; GO:0003824; GO:0003674_x000D_ [GO:0005506]; GO:0046914; GO:0046872; GO:0043169; GO:0043167; GO:0005488; GO:0003674_x000D_ [GO:0005739]; GO:0043231; GO:0044444; GO:0043227; GO:0043229; GO:0005737; GO:0044424; GO:0043226; GO:0005622; GO:0044464; GO:0005575; GO:0005623_x000D_ [GO:0005829]; GO:0044444; GO:00…	Pf00070, Pf00310, Pf00743, Pf00890, Pf01262, Pf01493, Pf01593, Pf01645, Pf01946, Pf03486, Pf04898, Pf07992, Pf13450, Pf13738, Pf14691	241.745	2.0391e+06	2.0391e+06	0.127717	28	28	35	1.26583e+07	1.26583e+07	0.266304	62	62	80	643015	643015	0.105072	19	19	22	14802.4	14802.4	0.00498188	1	1	1	41417.7	41417.7	0.0240036	4	4	4	25878	25878	0.0217391	4	4	4	4.42463e+06	4.42463e+06	0.177083	38	38
3141		AT5G26667.1	AT3G60180.2; AT3G60961.1; AT4G25280.1; AT5G26667.3	Symbols: PYR6 P-loop containing nucleoside triphosphate hydrolases superfamily protein chr5:9276659-9277788 FORWARD LENGTH=208	PYR6	[GO:0000166]; GO:0036094; GO:1901265; GO:0005488; GO:0097159; GO:1901363; GO:0003674_x000D_ [GO:0004127]; GO:0019201; GO:0019205; GO:0016301; GO:0016772; GO:0016740; GO:0003824; GO:0003674_x000D_ [GO:0005524]; GO:0032559; GO:0035639; GO:0030554; GO:0032555; GO:0043168; GO:1901265; GO:0017076; GO:0032553; GO:0043167; GO:0097159; GO:1901363; GO:0000166; GO:0097367; GO:0005488; GO:0036094; GO:000367…	Pf00406, Pf02223, Pf13207, Pf13238, Pf13671	23.11	2.03687e+06	2.03687e+06	0.0480769	1	1	1	1.05777e+07	1.05777e+07	0.163462	4	4	4	961006	961006					148831	148831					120458	120458	0.0432692	1	1	1	26267.1	0					5.92568e+06	5.92568e+06	0.0817308	2	2
1420		AT2G33450.1		Symbols: Ribosomal L28 family chr2:14173620-14174380 FORWARD LENGTH=143	AT2G33450; PRPL28	[GO:0003674]_x000D_ [GO:0003735]; GO:0005198; GO:0003674_x000D_ [GO:0005622]; GO:0044464; GO:0005575; GO:0005623_x000D_ [GO:0005840]; GO:0030529; GO:0043232; GO:0044444; GO:0044424; GO:1990904; GO:0043228; GO:0043229; GO:0005737; GO:0005622; GO:0044464; GO:0032991; GO:0043226; GO:0005575; GO:0005623_x000D_ [GO:0006412]; GO:0010467; GO:0034645; GO:0043043; GO:0044267; GO:0043170; GO:0009059; GO:00…	Pf00830	16.023	2.02947e+06	2.02947e+06	0.0559441	1	1	1	1.06717e+07	1.06717e+07	0.104895	2	2	3	1.19243e+06	1.19243e+06	0.0559441	1	1	1	27246.4	0					297849	297849	0.048951	1	1	1	368242	368242	0.048951	1	1	1	7.70218e+06	7.70218e+06	0.104895	3	3
2150		AT3G16000.1		Symbols: MFP1 MAR binding filament-like protein 1 chr3:5431041-5433613 REVERSE LENGTH=726	MFP1	[GO:0000921]; GO:0031106; GO:0043623; GO:0070925; GO:0032185; GO:0006461; GO:0034622; GO:0006996; GO:0022607; GO:0007010; GO:0065003; GO:0070271; GO:0071822; GO:0016043; GO:0044085; GO:0043933; GO:0009987; GO:0071840; GO:0008150_x000D_ [GO:0003677]; GO:0003676; GO:0097159; GO:1901363; GO:0005488; GO:0003674_x000D_ [GO:0003774]; GO:0017111; GO:0016462; GO:0016818; GO:0016817; GO:0016787; GO:000382…	Pf01576, Pf05557, Pf05701, Pf06160, Pf12128, Pf13166, Pf14362	81.923	2.01042e+06	2.01042e+06	0.108815	7	7	8	9.01954e+06	9.01954e+06	0.14876	12	12	14	1.06739e+06	1.06739e+06	0.0991736	6	6	6	27246.4	0					26705.3	0					26267.1	0					5.01665e+06	5.01665e+06	0.150138	12	12
2135		AT5G09650.1		Symbols: AtPPa6, PPa6 pyrophosphorylase 6 chr5:2991331-2993117 REVERSE LENGTH=300	PPa6	[GO:0000287]; GO:0046872; GO:0043169; GO:0043167; GO:0005488; GO:0003674_x000D_ [GO:0004427]; GO:0016462; GO:0016818; GO:0016817; GO:0016787; GO:0003824; GO:0003674_x000D_ [GO:0005737]; GO:0044424; GO:0005622; GO:0044464; GO:0005575; GO:0005623_x000D_ [GO:0005829]; GO:0044444; GO:0005737; GO:0044424; GO:0005622; GO:0044464; GO:0005575; GO:0005623_x000D_ [GO:0006796]; GO:0006793; GO:0044237; GO:00…	Pf00719	33.359	2.00566e+06	2.00566e+06	0.12	5	5	7	9.58487e+06	9.58487e+06	0.316667	9	9	12	2.16349e+06	2.16349e+06	0.163333	5	5	7	224049	224049	0.0433333	1	1	1	90149.7	90149.7	0.0433333	1	1	1	26267.1	0					1.43604e+07	1.43604e+07	0.226667	8	8
641		AT2G37190.1		Symbols: Ribosomal protein L11 family protein chr2:15619559-15620059 REVERSE LENGTH=166	AT2G37190	[GO:0000027]; GO:0022618; GO:0042255; GO:0042273; GO:0022613; GO:0034622; GO:0071826; GO:0042254; GO:0070925; GO:0044085; GO:0065003; GO:0043933; GO:0006996; GO:0022607; GO:0071840; GO:0016043; GO:0008150; GO:0009987_x000D_ [GO:0003723]; GO:0003676; GO:0097159; GO:1901363; GO:0005488; GO:0003674_x000D_ [GO:0003735]; GO:0005198; GO:0003674_x000D_ [GO:0005634]; GO:0043231; GO:0043227; GO:0043229; G…	Pf00298, Pf03946	17.931	1.99987e+06	1.99987e+06	0.457831	6	1	7	6.79846e+06	6.79846e+06	0.626506	9	1	15	1.10483e+06	1.10483e+06	0.403614	5	1	5	232225	232225	0.0481928	1		1	26705.3	0	0.0903614	1		1	1.3775e+06	1.3775e+06	0.174699	2	1	2	4.4277e+06	4.4277e+06	0.283133	4
2061		AT2G44120.2	AT2G44120.1	Symbols: Ribosomal protein L30/L7 family protein chr2:18249227-18250417 REVERSE LENGTH=247	AT2G44120	[GO:0003729]; GO:0003723; GO:0003676; GO:0097159; GO:1901363; GO:0005488; GO:0003674_x000D_ [GO:0003735]; GO:0005198; GO:0003674_x000D_ [GO:0005730]; GO:0031981; GO:0043232; GO:0044428; GO:0070013; GO:0043228; GO:0043229; GO:0005634; GO:0044446; GO:0043233; GO:0044424; GO:0043226; GO:0043231; GO:0044422; GO:0031974; GO:0005622; GO:0044464; GO:0005575; GO:0043227; GO:0005623_x000D_ [GO:0005737]; G…	Pf00327, Pf08079	28.502	1.98837e+06	1.98837e+06	0.186235	5	2	6	4.77164e+06	4.77164e+06	0.230769	7	1	9	1.24771e+06	1.24771e+06	0.11336	2	1	2	1.22956e+06	1.22956e+06	0.109312	2	1	3	1.11033e+06	1.11033e+06	0.0526316	1		1	1.6307e+06	1.6307e+06	0.149798	4	1	5	5.73641e+06	5.73641e+06	0.226721	7	2
294		AT5G28840.1		Symbols: GME GDP-D-mannose 3',5'-epimerase chr5:10862472-10864024 REVERSE LENGTH=377	GME	[GO:0000166]; GO:0036094; GO:1901265; GO:0005488; GO:0097159; GO:1901363; GO:0003674_x000D_ [GO:0003824]; GO:0003674_x000D_ [GO:0003854]; GO:0033764; GO:0016229; GO:0016616; GO:0016491; GO:0016614; GO:0003824; GO:0003674_x000D_ [GO:0005737]; GO:0044424; GO:0005622; GO:0044464; GO:0005575; GO:0005623_x000D_ [GO:0005829]; GO:0044444; GO:0005737; GO:0044424; GO:0005622; GO:0044464; GO:0005575; GO:00…	Pf01073, Pf01370, Pf02719, Pf07993, Pf13460	42.731	1.97755e+06	1.97755e+06	0.0928382	3	3	4	1.559e+07	1.559e+07	0.164456	6	6	10	1.24278e+06	1.24278e+06	0.175066	6	6	6	433862	433862					695858	695858	0.0450928	1	1	1	827361	827361	0.0954907	3	3	3	7.09457e+06	7.09457e+06	0.119363	5	5
3068		AT3G53870.1		Symbols: Ribosomal protein S3 family protein chr3:19951547-19952782 FORWARD LENGTH=249	AT3G53870	[GO:0002181]; GO:0006412; GO:0010467; GO:0034645; GO:0043043; GO:0044267; GO:0043170; GO:0009059; GO:0044249; GO:0044260; GO:0006518; GO:0043604; GO:1901566; GO:0019538; GO:0071704; GO:1901576; GO:0009058; GO:0044237; GO:0043603; GO:1901564; GO:0044271; GO:0044238; GO:0008152; GO:0009987; GO:0034641; GO:0006807; GO:0008150_x000D_ [GO:0003684]; GO:0003677; GO:0003676; GO:0097159; GO:1901363; GO:00…	Pf00189, Pf07650	27.332	1.97018e+06	1.97018e+06	0.180723	5	2	8	1.05952e+07	1.05952e+07	0.281125	7	2	12	1.15405e+06	1.15405e+06	0.180723	4	2	5	139855	139855	0.180723	5	1	8	664560	664560	0.164659	5	1	6	2.74702e+06	2.74702e+06	0.26506	7	3	10	5.65709e+06	5.65709e+06	0.212851	6	3
1370		AT2G33040.1		Symbols: ATP3 gamma subunit of Mt ATP synthase chr2:14018978-14021047 REVERSE LENGTH=325	ATP3	[GO:0005618]; GO:0030312; GO:0044464; GO:0071944; GO:0005575; GO:0005623_x000D_ [GO:0005634]; GO:0043231; GO:0043227; GO:0043229; GO:0043226; GO:0044424; GO:0005575; GO:0005622; GO:0044464; GO:0005623_x000D_ [GO:0005730]; GO:0031981; GO:0043232; GO:0044428; GO:0070013; GO:0043228; GO:0043229; GO:0005634; GO:0044446; GO:0043233; GO:0044424; GO:0043226; GO:0043231; GO:0044422; GO:0031974; GO:000562…	Pf00231	35.426	1.96069e+06	1.96069e+06	0.107692	3	3	3	3.84952e+06	3.84952e+06	0.16	4	4	4	802509	802509	0.129231	3	3	3	540089	540089	0.0769231	2	2	3	2.0894e+06	2.0894e+06	0.0553846	2	2	3	2.51378e+06	2.51378e+06	0.132308	4	4	4	1.97436e+06	1.97436e+06	0.0769231	2	2
3096		AT1G49970.1		Symbols: CLPR1, NCLPP5, SVR2 CLP protease proteolytic subunit 1 chr1:18501936-18504462 REVERSE LENGTH=387	CLPR1	[GO:0003723]; GO:0003676; GO:0097159; GO:1901363; GO:0005488; GO:0003674_x000D_ [GO:0004252]; GO:0004175; GO:0008236; GO:0070011; GO:0017171; GO:0008233; GO:0016787; GO:0140096; GO:0003824; GO:0003674_x000D_ [GO:0006364]; GO:0016072; GO:0034470; GO:0042254; GO:0034660; GO:0006396; GO:0022613; GO:0016070; GO:0010467; GO:0044085; GO:0044260; GO:0090304; GO:0043170; GO:0071840; GO:0044237; GO:000613…	Pf00574	42.6	1.95737e+06	1.95737e+06	0.113695	4	4	4	4.60858e+06	4.60858e+06	0.121447	5	5	5	961582	961582	0.0465116	2	2	3	301501	301501	0.0542636	2	2	2	205806	205806	0.0258398	1	1	2	358196	358196	0.0490956	2	2	2	3.86021e+06	3.86021e+06	0.0930233	3	3
30		AT4G02510.1		Symbols: TOC159, TOC86, PPI2, TOC160, ATTOC159 translocon at the outer envelope membrane of chloroplasts 159 chr4:1104766-1109360 FORWARD LENGTH=1503	TOC159	[GO:0000166]; GO:0036094; GO:1901265; GO:0005488; GO:0097159; GO:1901363; GO:0003674_x000D_ [GO:0003924]; GO:0017111; GO:0016462; GO:0016818; GO:0016817; GO:0016787; GO:0003824; GO:0003674_x000D_ [GO:0004888]; GO:0038023; GO:0099600; GO:0004871; GO:0004872; GO:0003674; GO:0060089_x000D_ [GO:0004930]; GO:0004888; GO:0038023; GO:0099600; GO:0004871; GO:0004872; GO:0003674; GO:0060089_x000D_ [GO:000…	Pf00735, Pf01926, Pf03193, Pf04548, Pf11886	160.721	1.95707e+06	1.95707e+06	0.252162	26	26	34	1.15191e+07	1.15191e+07	0.368596	46	46	56	929183	929183	0.200931	21	21	25	24107.1	24107.1	0.0126414	2	2	2	96442.8	96442.8	0.0212908	3	3	4	47020.1	47020.1	0.0126414	2	2	2	5.71957e+06	5.71957e+06	0.292082	36	36
726		AT3G18890.1		Symbols: NAD(P)-binding Rossmann-fold superfamily protein chr3:6511169-6514729 FORWARD LENGTH=641	AT3G18890; Tic62	[GO:0003824]; GO:0003674_x000D_ [GO:0003854]; GO:0033764; GO:0016229; GO:0016616; GO:0016491; GO:0016614; GO:0003824; GO:0003674_x000D_ [GO:0006694]; GO:0008202; GO:0008610; GO:1901362; GO:0006629; GO:1901360; GO:1901576; GO:0044238; GO:0071704; GO:0009058; GO:0008152; GO:0008150_x000D_ [GO:0006810]; GO:0051234; GO:0051179; GO:0008150_x000D_ [GO:0009507]; GO:0009536; GO:0043231; GO:0044444; GO:00…	Pf01073, Pf01370, Pf05368, Pf13460	68.299	1.93465e+06	1.93465e+06	0.204368	9	9	11	8.97545e+06	8.97545e+06	0.215289	11	11	14	669267	669267	0.160686	7	7	9	27246.4	0					26705.3	0					26267.1	0					5.07138e+06	5.07138e+06	0.145086	8	8
193		AT2G38540.1		Symbols: LP1, LTP1, ATLTP1 lipid transfer protein 1 chr2:16130418-16130893 FORWARD LENGTH=118	LP1	[GO:0005516]; GO:0005515; GO:0005488; GO:0003674_x000D_ [GO:0005576]; GO:0005575_x000D_ [GO:0005618]; GO:0030312; GO:0044464; GO:0071944; GO:0005575; GO:0005623_x000D_ [GO:0005886]; GO:0016020; GO:0044464; GO:0071944; GO:0005575; GO:0005623_x000D_ [GO:0006810]; GO:0051234; GO:0051179; GO:0008150_x000D_ [GO:0006869]; GO:0010876; GO:0071702; GO:0033036; GO:0006810; GO:0051179; GO:0051234; GO:000815…	Pf00234, Pf14368	11.747	1.93022e+06	1.93022e+06	0.0762712	1	1	1	1.77751e+06	1.77751e+06	0.0762712	1	1	1	2.04204e+06	2.04204e+06	0.135593	2	2	2	2.82724e+06	2.82724e+06	0.0762712	1	1	1	1.11435e+06	1.11435e+06	0.0847458	1	1	1	4.77504e+06	4.77504e+06	0.161017	2	2	2	2.91973e+06	2.91973e+06	0.0762712	1	1
3040		AT3G15950.1	AT3G15950.2	Symbols: NAI2 DNA topoisomerase-related chr3:5397783-5402610 REVERSE LENGTH=772	NAI2	[GO:0005515]; GO:0005488; GO:0003674_x000D_ [GO:0005576]; GO:0005575_x000D_ [GO:0005777]; GO:0042579; GO:0043231; GO:0044444; GO:0043227; GO:0043229; GO:0005737; GO:0044424; GO:0043226; GO:0005622; GO:0044464; GO:0005575; GO:0005623_x000D_ [GO:0005783]; GO:0012505; GO:0043231; GO:0044444; GO:0044464; GO:0043227; GO:0043229; GO:0005737; GO:0044424; GO:0005575; GO:0005623; GO:0043226; GO:0005622_x0…	Pf12128, Pf13514, Pf13654	84.965	1.92453e+06	1.92453e+06	0.278497	19	19	23	2.99045e+06	2.99045e+06	0.224093	14	14	19	426804	426804	0.134715	8	8	8	256198	256198	0.0854922	5	5	5	158985	158985	0.0453368	3	3	3	223087	223087	0.120466	7	7	7	3.50994e+06	3.50994e+06	0.234456	17	17
3061		AT1G72370.1	AT1G72370.2; AT3G04770.2; AT3G04770.1	Symbols: P40, AP40, RP40, RPSAA 40s ribosomal protein SA chr1:27243148-27244842 REVERSE LENGTH=298	P40	[GO:0000028]; GO:0022618; GO:0042255; GO:0042274; GO:0022613; GO:0034622; GO:0071826; GO:0042254; GO:0070925; GO:0044085; GO:0065003; GO:0043933; GO:0006996; GO:0022607; GO:0071840; GO:0016043; GO:0008150; GO:0009987_x000D_ [GO:0000447]; GO:0000462; GO:0000466; GO:0000479; GO:0030490; GO:0000460; GO:0000478; GO:0006364; GO:0042274; GO:0000469; GO:0090502; GO:0016072; GO:0034470; GO:0042254; GO:00…	Pf00318	32.271	1.91802e+06	1.91802e+06	0.107383	3	3	3	1.4473e+07	1.4473e+07	0.194631	6	6	10	1.46195e+06	1.46195e+06	0.0704698	3	3	4	27246.4	0					26705.3	0					26267.1	0	0.0369128	1	1	1	3.90632e+06	3.90632e+06	0.167785	5	5
3176		AT3G04120.1		Symbols: GAPC, GAPC-1, GAPC1 glyceraldehyde-3-phosphate dehydrogenase C subunit 1 chr3:1081077-1083131 FORWARD LENGTH=338	GAPC1	[GO:0003677]; GO:0003676; GO:0097159; GO:1901363; GO:0005488; GO:0003674_x000D_ [GO:0004365]; GO:0043891; GO:0016620; GO:0016903; GO:0016491; GO:0003824; GO:0003674_x000D_ [GO:0005507]; GO:0046914; GO:0046872; GO:0043169; GO:0043167; GO:0005488; GO:0003674_x000D_ [GO:0005515]; GO:0005488; GO:0003674_x000D_ [GO:0005634]; GO:0043231; GO:0043227; GO:0043229; GO:0043226; GO:0044424; GO:0005575; GO:00…	Pf00044, Pf02800	36.891	1.90558e+06	1.90558e+06	0.399408	18	1	38	9.30291e+06	9.30291e+06	0.713018	28	2	65	1.17701e+06	1.17701e+06	0.39645	18	1	33	1.09991e+06	1.09991e+06	0.307692	9	1	12	1.29487e+06	1.29487e+06	0.337278	15	1	20	1.87759e+06	1.87759e+06	0.39645	16	1	21	5.29364e+06	5.29364e+06	0.517751	25	1
2953		AT5G14200.1	AT5G14200.3; AT5G14200.2	Symbols: ATIMD1, IMD1 isopropylmalate dehydrogenase 1 chr5:4576220-4578111 FORWARD LENGTH=409	IMD1	[GO:0000287]; GO:0046872; GO:0043169; GO:0043167; GO:0005488; GO:0003674_x000D_ [GO:0003862]; GO:0016616; GO:0016614; GO:0016491; GO:0003824; GO:0003674_x000D_ [GO:0005737]; GO:0044424; GO:0005622; GO:0044464; GO:0005575; GO:0005623_x000D_ [GO:0005829]; GO:0044444; GO:0005737; GO:0044424; GO:0005622; GO:0044464; GO:0005575; GO:0005623_x000D_ [GO:0008652]; GO:0006520; GO:0046394; GO:1901566; GO:00…	Pf00180	44.134	1.90487e+06	1.90487e+06	0.117359	5	4	5	8.47483e+06	8.47483e+06	0.303178	10	6	12	552650	552650	0.146699	5	3	5	27246.4	0					26705.3	0					26267.1	0					2.36798e+06	2.36798e+06	0.156479	6	3
2317		AT3G12390.1		Symbols: Nascent polypeptide-associated complex (NAC), alpha subunit family protein chr3:3942344-3943595 FORWARD LENGTH=203	AT3G12390	[GO:0005634]; GO:0043231; GO:0043227; GO:0043229; GO:0043226; GO:0044424; GO:0005575; GO:0005622; GO:0044464; GO:0005623_x000D_ [GO:0005794]; GO:0012505; GO:0043231; GO:0044444; GO:0044464; GO:0043227; GO:0043229; GO:0005737; GO:0044424; GO:0005575; GO:0005623; GO:0043226; GO:0005622_x000D_ [GO:0005829]; GO:0044444; GO:0005737; GO:0044424; GO:0005622; GO:0044464; GO:0005575; GO:0005623_x000D_ [GO…	Pf00627, Pf01849	21.969	1.90303e+06	1.90303e+06	0.315271	4	3	4	2.12249e+07	2.12249e+07	0.315271	5	4	5	220597	220597	0.152709	2	1	4	27246.4	0					26705.3	0					26267.1	0					9.6216e+06	9.6216e+06	0.315271	4	3
2765		AT4G26110.1	AT4G26110.2	Symbols: NAP1;1, ATNAP1;1 nucleosome assembly protein1;1 chr4:13232712-13235502 FORWARD LENGTH=372	NAP1;1	[GO:0000724]; GO:0000725; GO:0006302; GO:0006281; GO:0006310; GO:0006259; GO:0006974; GO:0044260; GO:0090304; GO:0033554; GO:0043170; GO:0044237; GO:0006139; GO:0006950; GO:0051716; GO:0071704; GO:0008152; GO:0009987; GO:0006725; GO:0034641; GO:0044238; GO:0046483; GO:1901360; GO:0050896; GO:0008150; GO:0006807_x000D_ [GO:0003677]; GO:0003676; GO:0097159; GO:1901363; GO:0005488; GO:0003674_x000D_…	Pf00956	42.971	1.88981e+06	1.88981e+06	0.301075	10	10	11	1.07726e+07	1.07726e+07	0.319892	11	11	12	2.48622e+06	2.48622e+06	0.260753	11	10	11	27246.4	0	0.0215054	1	1	1	1.37779e+06	1.37779e+06	0.172043	6	6	7	2.8838e+06	2.8838e+06	0.333333	10	9	11	7.32264e+06	7.32264e+06	0.271505	12	12
1473		AT3G15640.1	AT3G15640.2	Symbols: Rubredoxin-like superfamily protein chr3:5299273-5301371 FORWARD LENGTH=176	AT3G15640	[GO:0004129]; GO:0009055; GO:0015002; GO:0015078; GO:0016676; GO:0016491; GO:0015077; GO:0016675; GO:0003824; GO:0022890; GO:0003674; GO:0008324; GO:0015075; GO:0022891; GO:0022857; GO:0022892; GO:0005215_x000D_ [GO:0005739]; GO:0043231; GO:0044444; GO:0043227; GO:0043229; GO:0005737; GO:0044424; GO:0043226; GO:0005622; GO:0044464; GO:0005575; GO:0005623_x000D_ [GO:0005740]; GO:0031967; GO:004442…	Pf01215	19.404	1.88369e+06	1.88369e+06	0.0852273	2	1	2	1.31633e+07	1.31633e+07	0.346591	6	4	8	1.44632e+06	1.44632e+06	0.0852273	1	1	2	27246.4	0	0.0568182	1	1	1	26705.3	0	0.0568182	1	1	1	26267.1	0					4.52628e+06	4.52628e+06	0.221591	4	3
535		AT1G03630.1	AT1G03630.2	Symbols: POR C, PORC protochlorophyllide oxidoreductase C chr1:907699-909245 FORWARD LENGTH=401	POR C	[GO:0003959]; GO:0016651; GO:0016491; GO:0003824; GO:0003674_x000D_ [GO:0009507]; GO:0009536; GO:0043231; GO:0044444; GO:0043227; GO:0043229; GO:0005737; GO:0044424; GO:0043226; GO:0005622; GO:0044464; GO:0005575; GO:0005623_x000D_ [GO:0009534]; GO:0031976; GO:0044434; GO:0009579; GO:0031984; GO:0044435; GO:0009507; GO:0044424; GO:0043227; GO:0044446; GO:0009536; GO:0044444; GO:0005622; GO:004446…	Pf00106, Pf08659	43.856	1.87612e+06	1.87612e+06	0.114713	4	4	5	7.85008e+06	7.85008e+06	0.236908	9	8	10	1.4677e+06	1.4677e+06	0.0773067	4	4	5	548550	548550	0.074813	4	3	4	529629	529629	0.0573566	3	3	3	238267	238267	0.0548628	2	2	2	5.56182e+06	5.56182e+06	0.256858	11	10
3195		AT4G02520.1	AT2G02930.1	Symbols: ATGSTF2, ATPM24.1, ATPM24, GST2, GSTF2 glutathione S-transferase PHI 2 chr4:1110673-1111531 REVERSE LENGTH=212	GSTF2	[GO:0002239]; GO:0051707; GO:0043207; GO:0051704; GO:0009605; GO:0009607; GO:0008150; GO:0050896_x000D_ [GO:0004364]; GO:0016765; GO:0016740; GO:0003824; GO:0003674_x000D_ [GO:0004601]; GO:0016209; GO:0016684; GO:0003674; GO:0016491; GO:0003824_x000D_ [GO:0005515]; GO:0005488; GO:0003674_x000D_ [GO:0005737]; GO:0044424; GO:0005622; GO:0044464; GO:0005575; GO:0005623_x000D_ [GO:0005773]; GO:004323…	Pf00043, Pf02798, Pf13409, Pf13410, Pf13417	24.114	1.87299e+06	1.87299e+06	0.264151	5	4	6	1.88883e+07	1.88883e+07	0.551887	9	8	11	2.95855e+06	2.95855e+06	0.287736	5	4	6	572528	572528	0.188679	4	3	5	333276	333276	0.0849057	2	1	2	599848	599848	0.0754717	2	1	2	1.55492e+07	1.55492e+07	0.283019	5	4
1107		AT4G10480.1	AT4G10480.2	Symbols: Nascent polypeptide-associated complex (NAC), alpha subunit family protein chr4:6478089-6479079 REVERSE LENGTH=212	AT4G10480	[GO:0003674]_x000D_ [GO:0005634]; GO:0043231; GO:0043227; GO:0043229; GO:0043226; GO:0044424; GO:0005575; GO:0005622; GO:0044464; GO:0005623_x000D_ [GO:0005854]; GO:0043234; GO:0044444; GO:0032991; GO:0005737; GO:0044424; GO:0005575; GO:0005622; GO:0044464; GO:0005623_x000D_ [GO:0006810]; GO:0051234; GO:0051179; GO:0008150_x000D_ [GO:0015031]; GO:0015833; GO:0045184; GO:0042886; GO:0071702; GO:00…	Pf01849	23.157	1.8703e+06	1.8703e+06	0.396226	6	6	6	1.8183e+07	1.8183e+07	0.391509	6	6	12	955549	955549	0.268868	4	4	4	27246.4	0					26705.3	0					26267.1	0					5.00968e+06	5.00968e+06	0.382075	9	8
3086		AT1G09310.1		Symbols: Protein of unknown function, DUF538 chr1:3009109-3009648 FORWARD LENGTH=179	AT1G09310	[GO:0005634]; GO:0043231; GO:0043227; GO:0043229; GO:0043226; GO:0044424; GO:0005575; GO:0005622; GO:0044464; GO:0005623_x000D_ [GO:0008150]_x000D_ [GO:0048046]; GO:0005576; GO:0005575	Pf04398	19.935	1.86014e+06	1.86014e+06	0.156425	4	3	5	6.67729e+06	6.67729e+06	0.430168	6	5	6	27761.4	0	0.0614525	1	1	1	1.4657e+06	1.4657e+06	0.106145	3	3	3	1.61437e+06	1.61437e+06	0.156425	3	2	3	1.01884e+06	1.01884e+06	0.195531	4	3	4	8.94237e+06	8.94237e+06	0.26257	6	5
307		AT2G45790.1		Symbols: ATPMM, PMM phosphomannomutase chr2:18855876-18857753 FORWARD LENGTH=246	PMM	[GO:0004615]; GO:0016868; GO:0016866; GO:0016853; GO:0003824; GO:0003674_x000D_ [GO:0005515]; GO:0005488; GO:0003674_x000D_ [GO:0005737]; GO:0044424; GO:0005622; GO:0044464; GO:0005575; GO:0005623_x000D_ [GO:0005829]; GO:0044444; GO:0005737; GO:0044424; GO:0005622; GO:0044464; GO:0005575; GO:0005623_x000D_ [GO:0006013]; GO:0019318; GO:0005996; GO:0005975; GO:0044281; GO:0044238; GO:0071704; GO:00…	Pf03332, Pf08282	27.744	1.83425e+06	1.83425e+06	0.252033	5	5	6	1.02095e+07	1.02095e+07	0.300813	5	5	6	651689	651689	0.117886	2	2	2	27246.4	0	0.0569106	1	1	1	26705.3	0	0.0569106	1	1	1	291395	291395	0.195122	4	4	4	5.76138e+06	5.76138e+06	0.308943	7	7
443		AT2G18960.1		Symbols: AHA1, PMA, OST2, HA1 H(+)-ATPase 1 chr2:8221858-8227268 FORWARD LENGTH=949	HA1	[GO:0000166]; GO:0036094; GO:1901265; GO:0005488; GO:0097159; GO:1901363; GO:0003674_x000D_ [GO:0000287]; GO:0046872; GO:0043169; GO:0043167; GO:0005488; GO:0003674_x000D_ [GO:0005515]; GO:0005488; GO:0003674_x000D_ [GO:0005524]; GO:0032559; GO:0035639; GO:0030554; GO:0032555; GO:0043168; GO:1901265; GO:0017076; GO:0032553; GO:0043167; GO:0097159; GO:1901363; GO:0000166; GO:0097367; GO:0005488; G…	Pf00122, Pf00690, Pf00702, Pf12710, Pf13246	104.158	1.83266e+06	1.83266e+06	0.246575	23	7	29	1.21272e+07	1.21272e+07	0.32666	33	11	50	1.00453e+06	1.00453e+06	0.19705	16	5	20	148835	148835	0.0990516	8	2	8	44864.5	44864.5	0.0748156	7	1	7	395404	395404	0.181243	16	4	18	5.57803e+06	5.57803e+06	0.244468	23	8
2295		ATCG00470.1		Symbols: ATPE ATP synthase epsilon chain chrC:52265-52663 REVERSE LENGTH=132	atpE	[GO:0005524]; GO:0032559; GO:0035639; GO:0030554; GO:0032555; GO:0043168; GO:1901265; GO:0017076; GO:0032553; GO:0043167; GO:0097159; GO:1901363; GO:0000166; GO:0097367; GO:0005488; GO:0036094; GO:0003674_x000D_ [GO:0006754]; GO:0009152; GO:0009168; GO:0009206; GO:0046034; GO:0006164; GO:0009150; GO:0009260; GO:0009127; GO:0009156; GO:0009167; GO:0009145; GO:0009201; GO:0009205; GO:0006163; GO:00…	Pf00401, Pf02823	14.49	1.82358e+06	1.82358e+06	0.159091	2	2	3	8.89479e+06	8.89479e+06	0.348485	4	4	5	2.18023e+06	2.18023e+06	0.159091	1	1	2	27246.4	0					26705.3	0					502019	502019	0.159091	1	1	1	5.162e+06	5.162e+06	0.159091	2	2
3609		AT5G39570.1		Symbols: FUNCTIONS IN: molecular_function unknown; INVOLVED IN: biological_process unknown; LOCATED IN: cytosol, nucleus; EXPRESSED IN: 25 plant structures; EXPRESSED DURING: 14 growth stages; BEST Arabidopsis thaliana protein match is: glycine-rich protein (TAIR:AT3G29075.1); Has 30201 Blast hits to 17322 proteins in 780 species: Archae - 12; Bacteria - 1396; Metazoa - 17338; Fungi - 3422; Plant…	AT5G39570	[GO:0003729]; GO:0003723; GO:0003676; GO:0097159; GO:1901363; GO:0005488; GO:0003674_x000D_ [GO:0005634]; GO:0043231; GO:0043227; GO:0043229; GO:0043226; GO:0044424; GO:0005575; GO:0005622; GO:0044464; GO:0005623_x000D_ [GO:0005829]; GO:0044444; GO:0005737; GO:0044424; GO:0005622; GO:0044464; GO:0005575; GO:0005623_x000D_ [GO:0008150]_x000D_ [GO:0016021]; GO:0031224; GO:0044425; GO:0005575; GO:00…		43.5	1.82143e+06	1.82143e+06	0.254593	9	9	9	7.12262e+06	7.12262e+06	0.257218	8	8	11	918965	918965	0.246719	8	8	8	396658	396658	0.154856	5	5	5	668016	668016	0.191601	6	6	6	1.14262e+06	1.14262e+06	0.207349	7	7	7	3.18595e+06	3.18595e+06	0.283465	8	8
103		AT5G35360.1	AT5G35360.2; AT5G35360.3	Symbols: CAC2 acetyl Co-enzyme a carboxylase biotin carboxylase subunit chr5:13584300-13588268 FORWARD LENGTH=537	CAC2	[GO:0000166]; GO:0036094; GO:1901265; GO:0005488; GO:0097159; GO:1901363; GO:0003674_x000D_ [GO:0003824]; GO:0003674_x000D_ [GO:0003989]; GO:0016421; GO:0016885; GO:0016874; GO:0003824; GO:0003674_x000D_ [GO:0004075]; GO:0016879; GO:0016874; GO:0003824; GO:0003674_x000D_ [GO:0005524]; GO:0032559; GO:0035639; GO:0030554; GO:0032555; GO:0043168; GO:1901265; GO:0017076; GO:0032553; GO:0043167; GO:00…	Pf00289, Pf01071, Pf02222, Pf02785, Pf02786, Pf07478, Pf08442, Pf08443, Pf13535, Pf13549, Pf15632	58.35	1.81834e+06	1.81834e+06	0.148976	7	7	7	1.32915e+07	1.32915e+07	0.240223	15	15	18	657745	657745	0.147114	6	6	6	27246.4	0					26705.3	0	0.0167598	1	1	1	26267.1	0					4.86514e+06	4.86514e+06	0.197393	10	10
267		AT1G09780.1		Symbols: Phosphoglycerate mutase, 2,3-bisphosphoglycerate-independent chr1:3165550-3167812 REVERSE LENGTH=557	AT1G09780; iPGAM1	[GO:0003824]; GO:0003674_x000D_ [GO:0004619]; GO:0016868; GO:0016866; GO:0016853; GO:0003824; GO:0003674_x000D_ [GO:0005737]; GO:0044424; GO:0005622; GO:0044464; GO:0005575; GO:0005623_x000D_ [GO:0005740]; GO:0031967; GO:0044429; GO:0031975; GO:0043227; GO:0044446; GO:0005739; GO:0044444; GO:0044464; GO:0043226; GO:0043229; GO:0044422; GO:0044424; GO:0043231; GO:0005737; GO:0005575; GO:0005623; G…	Pf01676, Pf06415	60.542	1.81551e+06	1.81551e+06	0.247756	12	10	15	1.80275e+07	1.80275e+07	0.351885	19	13	27	544675	544675	0.159785	6	4	6	269885	269885	0.0610413	3	2	3	420796	420796	0.0610413	3	2	3	121810	121810	0.016158	1	1	1	6.88707e+06	6.88707e+06	0.281867	16	12
1488		AT5G15450.1	AT4G14670.1	Symbols: APG6, CLPB3, CLPB-P casein lytic proteinase B3 chr5:5014399-5018255 REVERSE LENGTH=968	CLPB3	[GO:0000166]; GO:0036094; GO:1901265; GO:0005488; GO:0097159; GO:1901363; GO:0003674_x000D_ [GO:0005524]; GO:0032559; GO:0035639; GO:0030554; GO:0032555; GO:0043168; GO:1901265; GO:0017076; GO:0032553; GO:0043167; GO:0097159; GO:1901363; GO:0000166; GO:0097367; GO:0005488; GO:0036094; GO:0003674_x000D_ [GO:0005737]; GO:0044424; GO:0005622; GO:0044464; GO:0005575; GO:0005623_x000D_ [GO:0006914]; G…	Pf00004, Pf02861, Pf04111, Pf07724, Pf07728, Pf10431, Pf13191, Pf13401	108.876	1.81349e+06	1.81349e+06	0.141529	13	13	13	6.69163e+06	6.69163e+06	0.23657	20	20	22	572457	572457	0.0940083	7	7	7	27246.4	0	0.0134298	1	1	1	26705.3	0					26267.1	0					3.54038e+06	3.54038e+06	0.115702	10	10
2566		AT5G16130.1		Symbols: Ribosomal protein S7e family protein chr5:5268984-5269912 FORWARD LENGTH=190	AT5G16130	[GO:0002181]; GO:0006412; GO:0010467; GO:0034645; GO:0043043; GO:0044267; GO:0043170; GO:0009059; GO:0044249; GO:0044260; GO:0006518; GO:0043604; GO:1901566; GO:0019538; GO:0071704; GO:1901576; GO:0009058; GO:0044237; GO:0043603; GO:1901564; GO:0044271; GO:0044238; GO:0008152; GO:0009987; GO:0034641; GO:0006807; GO:0008150_x000D_ [GO:0003729]; GO:0003723; GO:0003676; GO:0097159; GO:1901363; GO:00…	Pf01251	22.047	1.811e+06	1.811e+06	0.0473684	2		2	7.7691e+06	7.7691e+06	0.205263	4	2	5	1.47051e+06	1.47051e+06	0.0473684	2		3	1.49338e+06	1.49338e+06	0.0473684	2		3	1.71021e+06	1.71021e+06	0.1	2	1	2	1.78698e+06	1.78698e+06	0.1	2	1	3	5.6497e+06	5.6497e+06	0.1	3	1
2364		AT2G24020.1	AT2G24020.2	Symbols: Uncharacterised BCR, YbaB family COG0718 chr2:10217869-10219269 REVERSE LENGTH=182	AT2G24020	[GO:0003677]; GO:0003676; GO:0097159; GO:1901363; GO:0005488; GO:0003674_x000D_ [GO:0005515]; GO:0005488; GO:0003674_x000D_ [GO:0005622]; GO:0044464; GO:0005575; GO:0005623_x000D_ [GO:0005623]; GO:0005575_x000D_ [GO:0009507]; GO:0009536; GO:0043231; GO:0044444; GO:0043227; GO:0043229; GO:0005737; GO:0044424; GO:0043226; GO:0005622; GO:0044464; GO:0005575; GO:0005623_x000D_ [GO:0009535]; GO:000953…	Pf02575	19.799	1.80958e+06	1.80958e+06	0.192308	4	3	4	1.90186e+06	1.90186e+06	0.285714	6	4	8	1.32626e+06	1.32626e+06	0.285714	5	4	6	178337	178337	0.115385	2	1	2	26705.3	0					26267.1	0					5.43978e+06	5.43978e+06	0.274725	5	4
861		AT4G34350.1		Symbols: CLB6, ISPH, HDR 4-hydroxy-3-methylbut-2-enyl diphosphate reductase chr4:16428681-16431038 REVERSE LENGTH=466	HDR	[GO:0008299]; GO:0006720; GO:0008610; GO:0044249; GO:0044255; GO:0006629; GO:1901576; GO:0009058; GO:0044237; GO:0044238; GO:0071704; GO:0008152; GO:0009987; GO:0008150_x000D_ [GO:0009507]; GO:0009536; GO:0043231; GO:0044444; GO:0043227; GO:0043229; GO:0005737; GO:0044424; GO:0043226; GO:0005622; GO:0044464; GO:0005575; GO:0005623_x000D_ [GO:0009536]; GO:0043231; GO:0044444; GO:0043227; GO:004322…	Pf02401	52.748	1.79394e+06	1.79394e+06	0.107296	6	6	7	7.37307e+06	7.37307e+06	0.261803	11	11	11	298920	298920	0.0515021	2	2	2	88987.1	88987.1	0.055794	2	2	2	26705.3	0					26267.1	0	0.0236052	1	1	1	4.08457e+06	4.08457e+06	0.246781	10	10
2309		AT4G29410.1		Symbols: Ribosomal L28e protein family chr4:14468439-14469964 REVERSE LENGTH=143	AT4G29410	[GO:0003735]; GO:0005198; GO:0003674_x000D_ [GO:0005622]; GO:0044464; GO:0005575; GO:0005623_x000D_ [GO:0005840]; GO:0030529; GO:0043232; GO:0044444; GO:0044424; GO:1990904; GO:0043228; GO:0043229; GO:0005737; GO:0005622; GO:0044464; GO:0032991; GO:0043226; GO:0005575; GO:0005623_x000D_ [GO:0005886]; GO:0016020; GO:0044464; GO:0071944; GO:0005575; GO:0005623_x000D_ [GO:0006412]; GO:0010467; GO:00…	Pf01778	15.901	1.76809e+06	1.76809e+06	0.181818	2	2	3	1.15313e+07	1.15313e+07	0.181818	2	2	3	1.2236e+06	1.2236e+06	0.181818	2	2	3	504904	504904	0.111888	1	1	1	26705.3	0					26267.1	0					5.58934e+06	5.58934e+06	0.181818	2	2
1768		AT4G31990.3	AT4G31990.2; AT4G31990.4	Symbols: ASP5, AAT3, ATAAT1 aspartate aminotransferase 5 chr4:15470876-15473521 REVERSE LENGTH=462	ASP5	[GO:0003824]; GO:0003674_x000D_ [GO:0004069]; GO:0008483; GO:0016769; GO:0016740; GO:0003824; GO:0003674_x000D_ [GO:0005829]; GO:0044444; GO:0005737; GO:0044424; GO:0005622; GO:0044464; GO:0005575; GO:0005623_x000D_ [GO:0006520]; GO:0019752; GO:0044238; GO:1901564; GO:0043436; GO:0008152; GO:0006807; GO:0071704; GO:0006082; GO:0008150; GO:0044237; GO:0044281; GO:0009987_x000D_ [GO:0008483]; GO:00…	Pf00155	50.942	1.76561e+06	1.76561e+06	0.138528	6	5	7	6.02128e+06	6.02128e+06	0.272727	11	10	12	490374	490374	0.0692641	3	2	4	27246.4	0	0.0194805	1		1	26705.3	0	0.0194805	1		1	30952.2	30952.2	0.0194805	1		1	2.94759e+06	2.94759e+06	0.142857	7	6
1575		AT5G08540.1		Symbols: unknown protein; FUNCTIONS IN: molecular_function unknown; INVOLVED IN: biological_process unknown; LOCATED IN: chloroplast thylakoid membrane, chloroplast, chloroplast envelope; EXPRESSED IN: 24 plant structures; EXPRESSED DURING: 13 growth stages; Has 30201 Blast hits to 17322 proteins in 780 species: Archae - 12; Bacteria - 1396; Metazoa - 17338; Fungi - 3422; Plants - 5037; Viruses -…	AT5G08540	[GO:0008168]; GO:0016741; GO:0016740; GO:0003824; GO:0003674_x000D_ [GO:0009507]; GO:0009536; GO:0043231; GO:0044444; GO:0043227; GO:0043229; GO:0005737; GO:0044424; GO:0043226; GO:0005622; GO:0044464; GO:0005575; GO:0005623_x000D_ [GO:0009535]; GO:0009534; GO:0044434; GO:0055035; GO:0031976; GO:0009507; GO:0044435; GO:0042651; GO:0009579; GO:0031984; GO:0009536; GO:0044444; GO:0044446; GO:003435…		38.631	1.75501e+06	1.75501e+06	0.127168	4	4	4	1.32562e+07	1.32562e+07	0.419075	13	13	17	978259	978259	0.118497	4	4	4	27246.4	0					26705.3	0					56489.7	56489.7	0.0346821	1	1	1	4.88532e+06	4.88532e+06	0.141618	4	4
1169		AT4G22670.1		Symbols: AtHip1, HIP1, TPR11 HSP70-interacting protein 1 chr4:11918236-11920671 FORWARD LENGTH=441	HIP1	[GO:0005515]; GO:0005488; GO:0003674_x000D_ [GO:0005737]; GO:0044424; GO:0005622; GO:0044464; GO:0005575; GO:0005623_x000D_ [GO:0005829]; GO:0044444; GO:0005737; GO:0044424; GO:0005622; GO:0044464; GO:0005575; GO:0005623_x000D_ [GO:0046686]; GO:0010038; GO:0010035; GO:0042221; GO:0050896; GO:0008150_x000D_ [GO:0046983]; GO:0005515; GO:0005488; GO:0003674	Pf00515, Pf13371, Pf13414, Pf13424, Pf13432, Pf14559	46.591	1.75034e+06	1.75034e+06	0.106576	5	5	5	9.33679e+06	9.33679e+06	0.260771	8	8	9	959281	959281	0.0770975	4	4	4	27246.4	0					26705.3	0					26267.1	0					4.51779e+06	4.51779e+06	0.22449	11	11
1968		AT4G34110.1		Symbols: PAB2, PABP2, ATPAB2 poly(A) binding protein 2 chr4:16336732-16339892 FORWARD LENGTH=629	PAB2	[GO:0000184]; GO:0000956; GO:0006402; GO:0006401; GO:0010629; GO:0016071; GO:0016070; GO:0034655; GO:0044265; GO:0010467; GO:0010468; GO:0010605; GO:0044260; GO:0090304; GO:0006139; GO:0019439; GO:0044270; GO:0046700; GO:1901361; GO:0009057; GO:0044248; GO:0043170; GO:0060255; GO:0009892; GO:0044237; GO:0006725; GO:0034641; GO:0044238; GO:0046483; GO:1901360; GO:1901575; GO:0009056; GO:0071704; G…	Pf00076, Pf00658, Pf05172, Pf12169, Pf13893, Pf14259	68.629	1.73567e+06	1.73567e+06	0.111288	6	6	6	6.47843e+06	6.47843e+06	0.214626	11	8	14	499030	499030	0.0683625	4	4	4	35658.7	35658.7	0.0302067	2	2	2	60042.2	60042.2	0.0810811	4	4	5	59067.8	59067.8	0.0190779	1	1	1	3.10282e+06	3.10282e+06	0.127186	6	6
2113		AT5G38410.3	AT5G38410.1; AT5G38420.1; AT5G38410.2	Symbols: Ribulose bisphosphate carboxylase (small chain) family protein chr5:15377501-15378306 REVERSE LENGTH=186	AT5G38410; RBCS3B	[GO:0004497]; GO:0016491; GO:0003824; GO:0003674_x000D_ [GO:0005618]; GO:0030312; GO:0044464; GO:0071944; GO:0005575; GO:0005623_x000D_ [GO:0009507]; GO:0009536; GO:0043231; GO:0044444; GO:0043227; GO:0043229; GO:0005737; GO:0044424; GO:0043226; GO:0005622; GO:0044464; GO:0005575; GO:0005623_x000D_ [GO:0009536]; GO:0043231; GO:0044444; GO:0043227; GO:0043229; GO:0005737; GO:0044424; GO:0043226; G…	Pf00101, Pf12338	20.827	1.72726e+06	1.72726e+06	0.215054	3	1	4	2.12828e+07	2.12828e+07	0.365591	9	3	16	190954	190954	0.215054	4	2	5	27246.4	0					26705.3	0	0.155914	3		3	26267.1	0	0.11828	2		2	3.75844e+06	3.75844e+06	0.322581	6	2
528		AT4G33010.1	AT4G33010.2	Symbols: AtGLDP1, GLDP1 glycine decarboxylase P-protein 1 chr4:15926852-15931150 REVERSE LENGTH=1037	GLDP1	[GO:0003824]; GO:0003674_x000D_ [GO:0004375]; GO:0016642; GO:0016638; GO:0016491; GO:0003824; GO:0003674_x000D_ [GO:0005515]; GO:0005488; GO:0003674_x000D_ [GO:0005739]; GO:0043231; GO:0044444; GO:0043227; GO:0043229; GO:0005737; GO:0044424; GO:0043226; GO:0005622; GO:0044464; GO:0005575; GO:0005623_x000D_ [GO:0005960]; GO:0044444; GO:1990204; GO:0005737; GO:0044424; GO:0044464; GO:1902494; GO:00…	Pf02347	112.853	1.71929e+06	1.71929e+06	0.131148	10	7	11	1.17237e+07	1.17237e+07	0.240116	22	13	30	618492	618492	0.111861	10	8	12	27246.4	0	0.0115718	1		1	26705.3	0					26267.1	0					5.35934e+06	5.35934e+06	0.189007	19	11
3029		AT1G01320.2	AT1G01320.1	Symbols: Tetratricopeptide repeat (TPR)-like superfamily protein chr1:121582-130099 REVERSE LENGTH=1787	AT1G01320	[GO:0005515]; GO:0005488; GO:0003674_x000D_ [GO:0005634]; GO:0043231; GO:0043227; GO:0043229; GO:0043226; GO:0044424; GO:0005575; GO:0005622; GO:0044464; GO:0005623_x000D_ [GO:0005737]; GO:0044424; GO:0005622; GO:0044464; GO:0005575; GO:0005623_x000D_ [GO:0005829]; GO:0044444; GO:0005737; GO:0044424; GO:0005622; GO:0044464; GO:0005575; GO:0005623_x000D_ [GO:0016021]; GO:0031224; GO:0044425; GO:00…	Pf12807, Pf13374, Pf13414, Pf13424, Pf15044	197.377	1.71736e+06	1.71736e+06	0.155568	22	20	22	8.78771e+06	8.78771e+06	0.265249	36	33	44	539745	539745	0.0900951	14	13	15	27246.4	0	0.00727476	1	1	1	26705.3	0					26267.1	0	0.0156687	2	2	2	3.54361e+06	3.54361e+06	0.172916	27	24
3515		AT1G73110.1		Symbols: P-loop containing nucleoside triphosphate hydrolases superfamily protein chr1:27494344-27496844 REVERSE LENGTH=432	AT1G73110	[GO:0005524]; GO:0032559; GO:0035639; GO:0030554; GO:0032555; GO:0043168; GO:1901265; GO:0017076; GO:0032553; GO:0043167; GO:0097159; GO:1901363; GO:0000166; GO:0097367; GO:0005488; GO:0036094; GO:0003674_x000D_ [GO:0009507]; GO:0009536; GO:0043231; GO:0044444; GO:0043227; GO:0043229; GO:0005737; GO:0044424; GO:0043226; GO:0005622; GO:0044464; GO:0005575; GO:0005623_x000D_ [GO:0009535]; GO:000953…	Pf00004	48.295	1.70986e+06	1.70986e+06	0.0740741	4	4	4	2.87892e+06	2.87892e+06	0.0925926	5	5	5	769588	769588	0.0208333	1	1	1	66566.5	66566.5	0.0509259	2	2	2	400345	400345	0.0509259	3	3	3	106334	106334	0.0671296	3	3	3	2.04097e+06	2.04097e+06	0.0925926	5	5
1392		ATCG01310.1		Symbols: RPL2.2 ribosomal protein L2 chrC:152806-154312 FORWARD LENGTH=274	rpl2	[GO:0002181]; GO:0006412; GO:0010467; GO:0034645; GO:0043043; GO:0044267; GO:0043170; GO:0009059; GO:0044249; GO:0044260; GO:0006518; GO:0043604; GO:1901566; GO:0019538; GO:0071704; GO:1901576; GO:0009058; GO:0044237; GO:0043603; GO:1901564; GO:0044271; GO:0044238; GO:0008152; GO:0009987; GO:0034641; GO:0006807; GO:0008150_x000D_ [GO:0003723]; GO:0003676; GO:0097159; GO:1901363; GO:0005488; GO:00…	Pf00181, Pf03947	29.846	1.70461e+06	1.70461e+06	0.211679	4	4	5	1.56311e+07	1.56311e+07	0.273723	6	6	6	1.40433e+06	1.40433e+06	0.189781	4	4	4	132033	132033	0.0364963	1	1	1	203781	203781	0.0620438	1	1	1	1.18948e+06	1.18948e+06	0.189781	4	4	4	8.02853e+06	8.02853e+06	0.335766	7	7
397	ü	cont_P04745	cont_Q3MHH8	Alpha-amylase 1 OS=Homo sapiens GN=AMY1A PE=1 SV=2				57.731	1.69992e+06	1.69992e+06	0.266145	11	11	16	49326.9	0					27761.4	0					27246.4	0					26705.3	0					26267.1	0					42271.1	0
2394		AT3G61440.1	AT3G61440.3; AT3G61440.2	Symbols: ATCYSC1, ARATH;BSAS3;1, CYSC1 cysteine synthase C1 chr3:22735885-22737792 FORWARD LENGTH=368	CYSC1	[GO:0004124]; GO:0016835; GO:0016829; GO:0003824; GO:0003674_x000D_ [GO:0005507]; GO:0046914; GO:0046872; GO:0043169; GO:0043167; GO:0005488; GO:0003674_x000D_ [GO:0005739]; GO:0043231; GO:0044444; GO:0043227; GO:0043229; GO:0005737; GO:0044424; GO:0043226; GO:0005622; GO:0044464; GO:0005575; GO:0005623_x000D_ [GO:0006535]; GO:0006563; GO:0019344; GO:0009069; GO:0000097; GO:0006534; GO:0009070; G…	Pf00291	39.902	1.69483e+06	1.69483e+06	0.119565	4	4	4	5.64541e+06	5.64541e+06	0.144022	6	6	6	465247	465247	0.0896739	3	3	3	146847	146847	0.0190217	1	1	1	26705.3	0					103655	103655	0.076087	2	2	2	3.09368e+06	3.09368e+06	0.168478	6	6
249		AT4G18480.1		Symbols: CHLI1, CH42, CH-42, CHL11, CHLI-1 P-loop containing nucleoside triphosphate hydrolases superfamily protein chr4:10201897-10203361 REVERSE LENGTH=424	CHLI1	[GO:0000166]; GO:0036094; GO:1901265; GO:0005488; GO:0097159; GO:1901363; GO:0003674_x000D_ [GO:0005524]; GO:0032559; GO:0035639; GO:0030554; GO:0032555; GO:0043168; GO:1901265; GO:0017076; GO:0032553; GO:0043167; GO:0097159; GO:1901363; GO:0000166; GO:0097367; GO:0005488; GO:0036094; GO:0003674_x000D_ [GO:0005618]; GO:0030312; GO:0044464; GO:0071944; GO:0005575; GO:0005623_x000D_ [GO:0009507]; G…		46.241	1.68283e+06	1.68283e+06	0.160377	7	4	8	1.26534e+07	1.26534e+07	0.294811	14	5	15	334405	334405	0.103774	4	3	4	29757	29757	0.0212264	1	1	1	44306.5	44306.5	0.0212264	1	1	1	26267.1	0					7.03264e+06	7.03264e+06	0.268868	13	5
1659		AT3G45140.1		Symbols: LOX2, ATLOX2 lipoxygenase 2 chr3:16525437-16529233 FORWARD LENGTH=896	LOX2	[GO:0005515]; GO:0005488; GO:0003674_x000D_ [GO:0005737]; GO:0044424; GO:0005622; GO:0044464; GO:0005575; GO:0005623_x000D_ [GO:0006629]; GO:0044238; GO:0071704; GO:0008152; GO:0008150_x000D_ [GO:0006631]; GO:0032787; GO:0044255; GO:0019752; GO:0006629; GO:0044237; GO:0043436; GO:0044238; GO:0071704; GO:0008152; GO:0009987; GO:0006082; GO:0008150; GO:0044281_x000D_ [GO:0006633]; GO:0006631; GO:00…	Pf00305, Pf01477	101.982	1.67773e+06	1.67773e+06	0.0725446	6	6	8	5.39309e+06	5.39309e+06	0.139509	13	13	19	1.81544e+06	1.81544e+06	0.0881696	7	7	8	109140	109140	0.0234375	2	2	2	143928	143928	0.0424107	4	4	4	26267.1	0	0.0256696	2	2	2	8.98716e+06	8.98716e+06	0.133929	14	14
1193		AT1G18080.1		Symbols: ATARCA, RACK1A_AT, RACK1A Transducin/WD40 repeat-like superfamily protein chr1:6222325-6223901 FORWARD LENGTH=327	ATARCA	[GO:0000166]; GO:0036094; GO:1901265; GO:0005488; GO:0097159; GO:1901363; GO:0003674_x000D_ [GO:0003735]; GO:0005198; GO:0003674_x000D_ [GO:0004871]; GO:0003674_x000D_ [GO:0005078]; GO:0019900; GO:0032947; GO:0035591; GO:0019899; GO:0005198; GO:0005515; GO:0060090; GO:0003674; GO:0005488_x000D_ [GO:0005215]; GO:0003674_x000D_ [GO:0005515]; GO:0005488; GO:0003674_x000D_ [GO:0005634]; GO:0043231; G…	Pf00400	35.725	1.66886e+06	1.66886e+06	0.0214067	1	1	2	5.7577e+06	5.7577e+06	0.220183	6	5	7	27761.4	0					27246.4	0					61628.1	61628.1	0.0336391	1	1	1	893227	893227	0.0550459	2	2	2	6.35606e+06	6.35606e+06	0.192661	5	5
1192		AT1G32990.1		Symbols: PRPL11 plastid ribosomal protein l11 chr1:11955827-11957139 FORWARD LENGTH=222	PRPL11	[GO:0000027]; GO:0022618; GO:0042255; GO:0042273; GO:0022613; GO:0034622; GO:0071826; GO:0042254; GO:0070925; GO:0044085; GO:0065003; GO:0043933; GO:0006996; GO:0022607; GO:0071840; GO:0016043; GO:0008150; GO:0009987_x000D_ [GO:0003723]; GO:0003676; GO:0097159; GO:1901363; GO:0005488; GO:0003674_x000D_ [GO:0003735]; GO:0005198; GO:0003674_x000D_ [GO:0005840]; GO:0030529; GO:0043232; GO:0044444; G…	Pf00298, Pf03946	23.134	1.65784e+06	1.65784e+06	0.0675676	1	1	1	1.05439e+07	1.05439e+07	0.207207	4	4	4	1.33453e+06	1.33453e+06	0.0675676	1	1	1	27246.4	0					26705.3	0					26267.1	0					6.34835e+06	6.34835e+06	0.207207	4	4
1101		AT1G20693.1	AT1G20693.3; AT1G20696.1; AT1G20693.2; AT1G20696.3	Symbols: HMGB2, HMG BETA 1, NFD2, NFD02 high mobility group B2 chr1:7177282-7178487 FORWARD LENGTH=144	HMGB2	[GO:0000785]; GO:0044427; GO:0005694; GO:0044446; GO:0043232; GO:0043229; GO:0044422; GO:0044424; GO:0043228; GO:0043226; GO:0005575; GO:0005622; GO:0044464; GO:0005623_x000D_ [GO:0003677]; GO:0003676; GO:0097159; GO:1901363; GO:0005488; GO:0003674_x000D_ [GO:0003682]; GO:0005488; GO:0003674_x000D_ [GO:0003700]; GO:0140110; GO:0003674_x000D_ [GO:0005634]; GO:0043231; GO:0043227; GO:0043229; GO:00…	Pf00505, Pf09011	15.972	1.6492e+06	1.6492e+06					2.00182e+06	2.00182e+06					692761	692761					27246.4	0					26705.3	0					26267.1	0					1.56414e+06	1.56414e+06	0.0972222	1	1
3587		AT5G39740.2		Symbols: RPL5B ribosomal protein L5 B chr5:15903484-15905185 FORWARD LENGTH=301	RPL5B	[GO:0000027]; GO:0022618; GO:0042255; GO:0042273; GO:0022613; GO:0034622; GO:0071826; GO:0042254; GO:0070925; GO:0044085; GO:0065003; GO:0043933; GO:0006996; GO:0022607; GO:0071840; GO:0016043; GO:0008150; GO:0009987_x000D_ [GO:0003723]; GO:0003676; GO:0097159; GO:1901363; GO:0005488; GO:0003674_x000D_ [GO:0003735]; GO:0005198; GO:0003674_x000D_ [GO:0005622]; GO:0044464; GO:0005575; GO:0005623_x0…	Pf00861, Pf14204	34.416	1.64298e+06	1.64298e+06	0.202658	7	3	9	1.73996e+07	1.73996e+07	0.255814	12	6	19	1.42279e+06	1.42279e+06	0.202658	8	3	11	187855	187855	0.122924	3	1	3	407477	407477	0.196013	6	2	8	923105	923105	0.156146	5	2	6	8.00799e+06	8.00799e+06	0.199336	9	4
329		AT1G24020.2		Symbols: MLP423 MLP-like protein 423 chr1:8500653-8501458 REVERSE LENGTH=155	MLP423	[GO:0006952]; GO:0006950; GO:0050896; GO:0008150_x000D_ [GO:0009507]; GO:0009536; GO:0043231; GO:0044444; GO:0043227; GO:0043229; GO:0005737; GO:0044424; GO:0043226; GO:0005622; GO:0044464; GO:0005575; GO:0005623_x000D_ [GO:0009607]; GO:0050896; GO:0008150_x000D_ [GO:0016020]; GO:0005575	Pf00407, Pf10604	17.044	1.64244e+06	1.64244e+06	0.180645	2	2	4	1.0523e+07	1.0523e+07	0.36129	5	5	5	3.6174e+06	3.6174e+06	0.316129	4	4	5	1.02908e+07	1.02908e+07	0.367742	5	5	7	1.36472e+07	1.36472e+07	0.367742	5	5	7	1.81378e+07	1.81378e+07	0.367742	5	5	7	1.28147e+07	1.28147e+07	0.367742	5	5
390		AT5G57290.1	AT5G57290.2; AT5G57290.3	Symbols: 60S acidic ribosomal protein family chr5:23207049-23207835 REVERSE LENGTH=120	AT5G57290	[GO:0003735]; GO:0005198; GO:0003674_x000D_ [GO:0005622]; GO:0044464; GO:0005575; GO:0005623_x000D_ [GO:0005634]; GO:0043231; GO:0043227; GO:0043229; GO:0043226; GO:0044424; GO:0005575; GO:0005622; GO:0044464; GO:0005623_x000D_ [GO:0005829]; GO:0044444; GO:0005737; GO:0044424; GO:0005622; GO:0044464; GO:0005575; GO:0005623_x000D_ [GO:0005840]; GO:0030529; GO:0043232; GO:0044444; GO:0044424; GO:19…		11.856	1.64093e+06	1.64093e+06	0.3	3	2	3	2.20375e+07	2.20375e+07	0.366667	4	3	7	528212	528212	0.15	1	1	2	27246.4	0					345468	345468	0.0666667	1	1	1	2.93729e+06	2.93729e+06	0.216667	3	3	3	6.72084e+06	6.72084e+06	0.3	3	2
577		AT1G03130.1		Symbols: PSAD-2 photosystem I subunit D-2 chr1:753528-754142 REVERSE LENGTH=204	PSAD-2	[GO:0003674]_x000D_ [GO:0009507]; GO:0009536; GO:0043231; GO:0044444; GO:0043227; GO:0043229; GO:0005737; GO:0044424; GO:0043226; GO:0005622; GO:0044464; GO:0005575; GO:0005623_x000D_ [GO:0009522]; GO:0009521; GO:0034357; GO:0044436; GO:0098796; GO:0016020; GO:0009579; GO:0044424; GO:0043234; GO:0044425; GO:0005575; GO:0005622; GO:0044464; GO:0032991; GO:0005623_x000D_ [GO:0009534]; GO:0031976; G…	Pf02531	22.293	1.6295e+06	1.6295e+06	0.215686	3		3	3.84156e+06	3.84156e+06	0.5	12		21	1.08652e+06	1.08652e+06	0.362745	8		9	27246.4	0					26705.3	0					26267.1	0					3.00008e+06	3.00008e+06	0.289216	5
1693		AT3G25520.1	AT3G25520.2	Symbols: ATL5, PGY3, OLI5, RPL5A ribosomal protein L5 chr3:9269573-9271327 REVERSE LENGTH=301	ATL5	[GO:0000027]; GO:0022618; GO:0042255; GO:0042273; GO:0022613; GO:0034622; GO:0071826; GO:0042254; GO:0070925; GO:0044085; GO:0065003; GO:0043933; GO:0006996; GO:0022607; GO:0071840; GO:0016043; GO:0008150; GO:0009987_x000D_ [GO:0003723]; GO:0003676; GO:0097159; GO:1901363; GO:0005488; GO:0003674_x000D_ [GO:0003735]; GO:0005198; GO:0003674_x000D_ [GO:0005622]; GO:0044464; GO:0005575; GO:0005623_x0…	Pf00861, Pf14204	34.337	1.61911e+06	1.61911e+06	0.202658	8	4	11	2.40709e+07	2.40709e+07	0.255814	10	4	16	1.05359e+06	1.05359e+06	0.202658	8	3	10	1.45163e+06	1.45163e+06	0.126246	4	2	5	1.44153e+06	1.44153e+06	0.199336	6	2	9	2.21256e+06	2.21256e+06	0.156146	5	2	7	1.52391e+07	1.52391e+07	0.202658	8	3
2735		AT5G23540.1	AT5G23540.2	Symbols: Mov34/MPN/PAD-1 family protein chr5:7937772-7939339 FORWARD LENGTH=308	AT5G23540	[GO:0000502]; GO:0043234; GO:0044424; GO:1905369; GO:0032991; GO:0005622; GO:0044464; GO:1905368; GO:0005575; GO:0005623; GO:1902494_x000D_ [GO:0005515]; GO:0005488; GO:0003674_x000D_ [GO:0005634]; GO:0043231; GO:0043227; GO:0043229; GO:0043226; GO:0044424; GO:0005575; GO:0005622; GO:0044464; GO:0005623_x000D_ [GO:0005829]; GO:0044444; GO:0005737; GO:0044424; GO:0005622; GO:0044464; GO:0005575; G…	Pf01398, Pf13012, Pf14464	34.332	1.60823e+06	1.60823e+06	0.12987	3	3	3	6.43671e+06	6.43671e+06	0.107143	3	3	5	1.09218e+06	1.09218e+06	0.113636	3	3	3	1.67518e+06	1.67518e+06	0.0649351	2	2	2	1.68577e+06	1.68577e+06	0.038961	1	1	1	26267.1	0					1.04333e+06	1.04333e+06	0.116883	3	3
2774		AT3G44110.1	AT3G44110.2	Symbols: ATJ3, ATJ DNAJ homologue 3 chr3:15869115-15871059 REVERSE LENGTH=420	ATJ3; J3	[GO:0005524]; GO:0032559; GO:0035639; GO:0030554; GO:0032555; GO:0043168; GO:1901265; GO:0017076; GO:0032553; GO:0043167; GO:0097159; GO:1901363; GO:0000166; GO:0097367; GO:0005488; GO:0036094; GO:0003674_x000D_ [GO:0005618]; GO:0030312; GO:0044464; GO:0071944; GO:0005575; GO:0005623_x000D_ [GO:0005730]; GO:0031981; GO:0043232; GO:0044428; GO:0070013; GO:0043228; GO:0043229; GO:0005634; GO:004444…	Pf00226, Pf00684, Pf01556	46.415	1.59522e+06	1.59522e+06	0.304762	15	7	20	3.26528e+06	3.26528e+06	0.259524	12	3	16	733028	733028	0.188095	7	2	8	1.14975e+06	1.14975e+06	0.238095	9	4	15	2.18116e+06	2.18116e+06	0.345238	16	5	20	1.42753e+06	1.42753e+06	0.216667	10	4	13	3.00146e+06	3.00146e+06	0.240476	11	4
746		AT2G46650.1		Symbols: B5 #1, ATCB5-C, CB5-C cytochrome B5 isoform C chr2:19151807-19152394 FORWARD LENGTH=132	CB5-C	[GO:0005783]; GO:0012505; GO:0043231; GO:0044444; GO:0044464; GO:0043227; GO:0043229; GO:0005737; GO:0044424; GO:0005575; GO:0005623; GO:0043226; GO:0005622_x000D_ [GO:0005789]; GO:0016020; GO:0042175; GO:0044425; GO:0044432; GO:0098827; GO:0005575; GO:0012505; GO:0044464; GO:0005783; GO:0044444; GO:0044446; GO:0031984; GO:0005623; GO:0043231; GO:0005737; GO:0044424; GO:0043229; GO:0044422; GO:00…	Pf00173	14.864	1.58516e+06	1.58516e+06	0.0984849	1	1	3	1.2522e+07	1.2522e+07	0.0984849	2	2	3	829544	829544	0.0984849	1	1	2	27246.4	0					26705.3	0					26267.1	0					4.51147e+06	4.51147e+06	0.0984849	1	1
2894		AT3G09440.1		Symbols: Heat shock protein 70 (Hsp 70) family protein chr3:2903434-2905632 REVERSE LENGTH=649	AT3G09440	[GO:0000166]; GO:0036094; GO:1901265; GO:0005488; GO:0097159; GO:1901363; GO:0003674_x000D_ [GO:0000902]; GO:0032989; GO:0009653; GO:0016043; GO:0048869; GO:0032502; GO:0048856; GO:0009987; GO:0071840; GO:0008150_x000D_ [GO:0002020]; GO:0019899; GO:0005515; GO:0005488; GO:0003674_x000D_ [GO:0005515]; GO:0005488; GO:0003674_x000D_ [GO:0005524]; GO:0032559; GO:0035639; GO:0030554; GO:0032555; GO:00…	Pf00012, Pf06723	71.103	1.5794e+06	1.5794e+06	0.493066	38	13	59	1.2596e+07	1.2596e+07	0.511556	41	13	83	1.98067e+06	1.98067e+06	0.400616	31	9	53	134205	134205	0.271186	18	3	29	201505	201505	0.234206	20	4	26	859189	859189	0.348228	22	6	34	3.2751e+06	3.2751e+06	0.392912	31	11
321		AT2G02050.1		Symbols: NADH-ubiquinone oxidoreductase B18 subunit, putative chr2:490024-490335 FORWARD LENGTH=103	AT2G02050	[GO:0003954]; GO:0016651; GO:0016491; GO:0003824; GO:0003674_x000D_ [GO:0005739]; GO:0043231; GO:0044444; GO:0043227; GO:0043229; GO:0005737; GO:0044424; GO:0043226; GO:0005622; GO:0044464; GO:0005575; GO:0005623_x000D_ [GO:0005743]; GO:0019866; GO:0031966; GO:0031090; GO:0031967; GO:0044424; GO:0005740; GO:0044429; GO:0016020; GO:0043227; GO:0044422; GO:0031975; GO:0044446; GO:0005622; GO:004446…	Pf05676	11.732	1.57354e+06	1.57354e+06	0.116505	1	1	1	1.55126e+07	1.55126e+07	0.495146	7	7	7	27761.4	0					27246.4	0					26705.3	0					26267.1	0					7.87536e+06	7.87536e+06	0.320388	3	3
647		AT5G23010.1		Symbols: MAM1, IMS3 methylthioalkylmalate synthase 1 chr5:7703173-7706769 FORWARD LENGTH=506	MAM1	[GO:0003824]; GO:0003674_x000D_ [GO:0003852]; GO:0046912; GO:0016746; GO:0016740; GO:0003824; GO:0003674_x000D_ [GO:0009414]; GO:0006950; GO:0009415; GO:0050896; GO:0001101; GO:0009628; GO:0010035; GO:1901700; GO:0008150; GO:0042221_x000D_ [GO:0009507]; GO:0009536; GO:0043231; GO:0044444; GO:0043227; GO:0043229; GO:0005737; GO:0044424; GO:0043226; GO:0005622; GO:0044464; GO:0005575; GO:0005623_x0…	Pf00682	55.091	1.54658e+06	1.54658e+06	0.167984	7	5	7	4.9914e+06	4.9914e+06	0.241107	11	8	12	255594	255594	0.0889328	4	3	4	25198.8	25198.8	0.0790514	3	2	3	20801.7	20801.7	0.0592885	2	2	2	42250.2	42250.2	0.0494071	2	1	2	1.22401e+06	1.22401e+06	0.152174	7	4
905		AT1G27400.1		Symbols: Ribosomal protein L22p/L17e family protein chr1:9515230-9516725 FORWARD LENGTH=176	AT1G27400	[GO:0003735]; GO:0005198; GO:0003674_x000D_ [GO:0005622]; GO:0044464; GO:0005575; GO:0005623_x000D_ [GO:0005773]; GO:0043231; GO:0044444; GO:0043227; GO:0043229; GO:0005737; GO:0044424; GO:0043226; GO:0005622; GO:0044464; GO:0005575; GO:0005623_x000D_ [GO:0005774]; GO:0044437; GO:0098588; GO:0098805; GO:0005773; GO:0044444; GO:0044446; GO:0031090; GO:0016020; GO:0043231; GO:0005737; GO:0044424; G…	Pf00237	19.885	1.53921e+06	1.53921e+06	0.113636	2	1	2	49326.9	0	0.113636	2		2	27761.4	0	0.0568182	1		1	27246.4	0	0.0965909	2		2	737545	737545	0.113636	3	1	3	1.22013e+06	1.22013e+06	0.113636	3	1	3	42271.1	0	0.113636	2
1606		AT1G69740.1		Symbols: HEMB1 Aldolase superfamily protein chr1:26232197-26234713 FORWARD LENGTH=430	HEMB1	[GO:0003824]; GO:0003674_x000D_ [GO:0004655]; GO:0016836; GO:0016835; GO:0016829; GO:0003824; GO:0003674_x000D_ [GO:0005829]; GO:0044444; GO:0005737; GO:0044424; GO:0005622; GO:0044464; GO:0005575; GO:0005623_x000D_ [GO:0006779]; GO:0006778; GO:0033014; GO:0051188; GO:0033013; GO:0051186; GO:0018130; GO:0019438; GO:0044271; GO:1901362; GO:1901566; GO:0044249; GO:0006725; GO:0046483; GO:1901360; G…	Pf00490	46.661	1.53697e+06	1.53697e+06	0.104651	5	5	7	5.54773e+06	5.54773e+06	0.267442	10	10	12	496017	496017	0.0627907	2	2	2	27246.4	0					26705.3	0					26267.1	0					2.68568e+06	2.68568e+06	0.127907	4	4
2342		AT1G68010.2	AT1G68010.1	Symbols: HPR hydroxypyruvate reductase chr1:25493418-25495720 FORWARD LENGTH=387	HPR	[GO:0005777]; GO:0042579; GO:0043231; GO:0044444; GO:0043227; GO:0043229; GO:0005737; GO:0044424; GO:0043226; GO:0005622; GO:0044464; GO:0005575; GO:0005623_x000D_ [GO:0005829]; GO:0044444; GO:0005737; GO:0044424; GO:0005622; GO:0044464; GO:0005575; GO:0005623_x000D_ [GO:0008152]; GO:0008150_x000D_ [GO:0008266]; GO:0008187; GO:0003727; GO:0003723; GO:0003676; GO:0097159; GO:1901363; GO:0005488; G…	Pf00389, Pf02826	42.32	1.52959e+06	1.52959e+06	0.147287	5	5	7	1.02345e+07	1.02345e+07	0.395349	14	14	18	204321	204321	0.0904393	3	3	3	27246.4	0					26705.3	0					26267.1	0					1.01483e+07	1.01483e+07	0.284238	16	16
686		AT5G09660.1	AT5G09660.4; AT5G09660.2; AT5G09660.3	Symbols: PMDH2 peroxisomal NAD-malate dehydrogenase 2 chr5:2993645-2995551 REVERSE LENGTH=354	PMDH2	[GO:0003824]; GO:0003674_x000D_ [GO:0003854]; GO:0033764; GO:0016229; GO:0016616; GO:0016491; GO:0016614; GO:0003824; GO:0003674_x000D_ [GO:0005737]; GO:0044424; GO:0005622; GO:0044464; GO:0005575; GO:0005623_x000D_ [GO:0005773]; GO:0043231; GO:0044444; GO:0043227; GO:0043229; GO:0005737; GO:0044424; GO:0043226; GO:0005622; GO:0044464; GO:0005575; GO:0005623_x000D_ [GO:0005777]; GO:0042579; GO:00…	Pf00056, Pf01073, Pf02866	37.346	1.52758e+06	1.52758e+06	0.079096	2	2	3	3.20702e+06	3.20702e+06	0.101695	3	3	3	1.09438e+06	1.09438e+06	0.079096	3	3	5	113661	113661	0.0649718	2	1	2	51611.7	51611.7	0.0649718	2	1	2	26267.1	0					4.69295e+06	4.69295e+06	0.135593	4	3
463		AT5G16390.1	AT5G16390.2	Symbols: CAC1, CAC1A, BCCP, BCCP1 chloroplastic acetylcoenzyme A carboxylase 1 chr5:5361098-5363020 REVERSE LENGTH=280	CAC1	[GO:0003989]; GO:0016421; GO:0016885; GO:0016874; GO:0003824; GO:0003674_x000D_ [GO:0006629]; GO:0044238; GO:0071704; GO:0008152; GO:0008150_x000D_ [GO:0006631]; GO:0032787; GO:0044255; GO:0019752; GO:0006629; GO:0044237; GO:0043436; GO:0044238; GO:0071704; GO:0008152; GO:0009987; GO:0006082; GO:0008150; GO:0044281_x000D_ [GO:0006633]; GO:0006631; GO:0008610; GO:0072330; GO:0032787; GO:0044255; G…	Pf00364, Pf01597	29.594	1.52704e+06	1.52704e+06	0.0392857	1	1	1	9.83204e+06	9.83204e+06	0.0392857	1	1	1	27761.4	0					27246.4	0					26705.3	0					26267.1	0					5.52949e+06	5.52949e+06	0.0392857	1	1
1176		ATCG01230.1		Symbols: RPS12B, RPS12 ribosomal protein S12B chrC:139856-140650 FORWARD LENGTH=123	rps12	[GO:0003723]; GO:0003676; GO:0097159; GO:1901363; GO:0005488; GO:0003674_x000D_ [GO:0003735]; GO:0005198; GO:0003674_x000D_ [GO:0005622]; GO:0044464; GO:0005575; GO:0005623_x000D_ [GO:0005840]; GO:0030529; GO:0043232; GO:0044444; GO:0044424; GO:1990904; GO:0043228; GO:0043229; GO:0005737; GO:0005622; GO:0044464; GO:0032991; GO:0043226; GO:0005575; GO:0005623_x000D_ [GO:0006412]; GO:0010467; GO:00…	Pf00164	13.756	1.52675e+06	1.52675e+06	0.0731707	1	1	1	1.13725e+07	1.13725e+07	0.0731707	1	1	1	882787	882787	0.0731707	1	1	1	27246.4	0					26705.3	0					26267.1	0					42271.1	0
2303		AT1G50480.1	AT2G12280.1	Symbols: THFS 10-formyltetrahydrofolate synthetase chr1:18702064-18704687 FORWARD LENGTH=634	THFS	[GO:0000166]; GO:0036094; GO:1901265; GO:0005488; GO:0097159; GO:1901363; GO:0003674_x000D_ [GO:0004329]; GO:0016879; GO:0016874; GO:0003824; GO:0003674_x000D_ [GO:0004477]; GO:0019238; GO:0016814; GO:0016810; GO:0016787; GO:0003824; GO:0003674_x000D_ [GO:0004488]; GO:0016646; GO:0016645; GO:0016491; GO:0003824; GO:0003674_x000D_ [GO:0005507]; GO:0046914; GO:0046872; GO:0043169; GO:0043167; GO:00…	Pf01268	67.759	1.52278e+06	1.52278e+06	0.113565	6	6	6	8.20396e+06	8.20396e+06	0.239748	13	13	22	2.97539e+06	2.97539e+06	0.141956	8	8	9	241296	241296	0.0362776	2	2	2	178772	178772	0.0425868	2	2	2	383009	383009	0.0536278	4	4	4	4.25425e+06	4.25425e+06	0.16877	8	8
929		AT1G02150.1		Symbols: Tetratricopeptide repeat (TPR)-like superfamily protein chr1:408779-410433 FORWARD LENGTH=524	AT1G02150	[GO:0003723]; GO:0003676; GO:0097159; GO:1901363; GO:0005488; GO:0003674_x000D_ [GO:0003729]; GO:0003723; GO:0003676; GO:0097159; GO:1901363; GO:0005488; GO:0003674_x000D_ [GO:0004519]; GO:0004518; GO:0016788; GO:0016787; GO:0003824; GO:0003674_x000D_ [GO:0005515]; GO:0005488; GO:0003674_x000D_ [GO:0005739]; GO:0043231; GO:0044444; GO:0043227; GO:0043229; GO:0005737; GO:0044424; GO:0043226; GO:00…	Pf01535, Pf13041	59.845	1.52175e+06	1.52175e+06	0.0763359	4	4	4	3.80414e+06	3.80414e+06	0.0763359	4	4	4	803404	803404	0.0763359	4	4	4	424880	424880	0.0381679	2	2	2	851938	851938	0.0553435	3	3	4	1.06621e+06	1.06621e+06	0.0534351	3	3	3	2.3721e+06	2.3721e+06	0.0553435	3	3
2840		AT5G16620.1		Symbols: PDE120, TIC40, ATTIC40 hydroxyproline-rich glycoprotein family protein chr5:5450808-5454256 FORWARD LENGTH=447	TIC40	[GO:0005515]; GO:0005488; GO:0003674_x000D_ [GO:0006810]; GO:0051234; GO:0051179; GO:0008150_x000D_ [GO:0009507]; GO:0009536; GO:0043231; GO:0044444; GO:0043227; GO:0043229; GO:0005737; GO:0044424; GO:0043226; GO:0005622; GO:0044464; GO:0005575; GO:0005623_x000D_ [GO:0009528]; GO:0019866; GO:0042170; GO:0031090; GO:0031967; GO:0044424; GO:0009526; GO:0044435; GO:0016020; GO:0043227; GO:0044422; G…		48.872	1.51389e+06	1.51389e+06	0.154362	7	7	7	8.00085e+06	8.00085e+06	0.333333	12	12	17	704538	704538	0.152125	5	5	5	27246.4	0	0.0313199	1	1	1	26705.3	0					26267.1	0					3.62818e+06	3.62818e+06	0.170022	7	7
550		AT2G47730.1		Symbols: ATGSTF8, ATGSTF5, GST6, GSTF8 glutathione S-transferase phi 8 chr2:19558213-19559266 FORWARD LENGTH=263	GSTF8	[GO:0004364]; GO:0016765; GO:0016740; GO:0003824; GO:0003674_x000D_ [GO:0004601]; GO:0016209; GO:0016684; GO:0003674; GO:0016491; GO:0003824_x000D_ [GO:0005515]; GO:0005488; GO:0003674_x000D_ [GO:0005634]; GO:0043231; GO:0043227; GO:0043229; GO:0043226; GO:0044424; GO:0005575; GO:0005622; GO:0044464; GO:0005623_x000D_ [GO:0005737]; GO:0044424; GO:0005622; GO:0044464; GO:0005575; GO:0005623_x000D_…	Pf00043, Pf02798, Pf13409, Pf13410, Pf13417	29.213	1.51312e+06	1.51312e+06	0.144487	4	3	6	1.14758e+07	1.14758e+07	0.403042	11	10	15	1.30886e+06	1.30886e+06	0.125475	3	2	3	1.55727e+06	1.55727e+06	0.144487	3	2	4	7.12671e+06	7.12671e+06	0.220532	6	5	6	1.83386e+06	1.83386e+06	0.144487	4	3	4	6.30249e+06	6.30249e+06	0.193916	5	4
933		AT5G13630.1	AT5G13630.2	Symbols: GUN5, CCH, CHLH, CCH1, ABAR magnesium-chelatase subunit chlH, chloroplast, putative / Mg-protoporphyrin IX chelatase, putative (CHLH) chr5:4387567-4392082 REVERSE LENGTH=1381	GUN5	[GO:0000166]; GO:0036094; GO:1901265; GO:0005488; GO:0097159; GO:1901363; GO:0003674_x000D_ [GO:0005515]; GO:0005488; GO:0003674_x000D_ [GO:0005524]; GO:0032559; GO:0035639; GO:0030554; GO:0032555; GO:0043168; GO:1901265; GO:0017076; GO:0032553; GO:0043167; GO:0097159; GO:1901363; GO:0000166; GO:0097367; GO:0005488; GO:0036094; GO:0003674_x000D_ [GO:0005739]; GO:0043231; GO:0044444; GO:0043227; G…	Pf02514, Pf11965	153.478	1.50916e+06	1.50916e+06	0.0970311	12	12	15	8.46122e+06	8.46122e+06	0.170167	21	21	23	248217	248217	0.0202752	3	3	3	19551.3	19551.3	0.0101376	1	1	1	16713.6	16713.6	0.00868936	1	1	1	26267.1	0					4.29972e+06	4.29972e+06	0.133237	17	17
2941		AT3G11710.1		Symbols: ATKRS-1 lysyl-tRNA synthetase 1 chr3:3702359-3705613 REVERSE LENGTH=626	ATKRS-1	[GO:0000166]; GO:0036094; GO:1901265; GO:0005488; GO:0097159; GO:1901363; GO:0003674_x000D_ [GO:0003676]; GO:0097159; GO:1901363; GO:0005488; GO:0003674_x000D_ [GO:0003677]; GO:0003676; GO:0097159; GO:1901363; GO:0005488; GO:0003674_x000D_ [GO:0004812]; GO:0140101; GO:0140098; GO:0003824; GO:0003674_x000D_ [GO:0004824]; GO:0004812; GO:0140101; GO:0140098; GO:0003824; GO:0003674_x000D_ [GO:0005524…	Pf00152, Pf01336	70.843	1.49933e+06	1.49933e+06	0.15655	8	8	10	7.52536e+06	7.52536e+06	0.317891	15	15	19	507969	507969	0.145367	5	5	5	27246.4	0					26705.3	0	0.014377	1	1	1	102081	102081	0.0159744	1	1	1	4.71644e+06	4.71644e+06	0.186901	10	10
213		AT5G17710.2	AT5G17710.1	Symbols: EMB1241 Co-chaperone GrpE family protein chr5:5839560-5841639 REVERSE LENGTH=326	EMB1241	[GO:0000774]; GO:0030554; GO:0060590; GO:0017076; GO:0060589; GO:0000166; GO:0030234; GO:0036094; GO:1901265; GO:0098772; GO:0005488; GO:0097159; GO:1901363; GO:0003674_x000D_ [GO:0005507]; GO:0046914; GO:0046872; GO:0043169; GO:0043167; GO:0005488; GO:0003674_x000D_ [GO:0005739]; GO:0043231; GO:0044444; GO:0043227; GO:0043229; GO:0005737; GO:0044424; GO:0043226; GO:0005622; GO:0044464; GO:000557…	Pf01025	35.699	1.49395e+06	1.49395e+06	0.159509	4	4	4	1.13958e+07	1.13958e+07	0.279141	7	7	8	537965	537965	0.122699	3	3	4	27246.4	0					26705.3	0					26267.1	0					5.72369e+06	5.72369e+06	0.159509	4	4
2431		AT1G14980.1		Symbols: CPN10 chaperonin 10 chr1:5165930-5166654 REVERSE LENGTH=98	CPN10	[GO:0005507]; GO:0046914; GO:0046872; GO:0043169; GO:0043167; GO:0005488; GO:0003674_x000D_ [GO:0005524]; GO:0032559; GO:0035639; GO:0030554; GO:0032555; GO:0043168; GO:1901265; GO:0017076; GO:0032553; GO:0043167; GO:0097159; GO:1901363; GO:0000166; GO:0097367; GO:0005488; GO:0036094; GO:0003674_x000D_ [GO:0005737]; GO:0044424; GO:0005622; GO:0044464; GO:0005575; GO:0005623_x000D_ [GO:0005739]; G…	Pf00166	10.806	1.48637e+06	1.48637e+06	0.295918	3	3	3	6.06004e+06	6.06004e+06	0.357143	3	3	3	812653	812653	0.163265	1	1	1	27246.4	0					26705.3	0					26267.1	0					5.60734e+06	5.60734e+06	0.357143	3	3
1261		ATCG00780.1		Symbols: RPL14 ribosomal protein L14 chrC:80696-81064 REVERSE LENGTH=122	rpl14	[GO:0003723]; GO:0003676; GO:0097159; GO:1901363; GO:0005488; GO:0003674_x000D_ [GO:0003735]; GO:0005198; GO:0003674_x000D_ [GO:0005762]; GO:0000315; GO:0005761; GO:0044429; GO:0000313; GO:0015934; GO:0005759; GO:0005739; GO:0044444; GO:0044446; GO:0005840; GO:0044422; GO:0044391; GO:0070013; GO:0043231; GO:0005737; GO:0044424; GO:0043229; GO:0030529; GO:0043232; GO:0005575; GO:0043226; GO:004323…	Pf00238	13.573	1.47539e+06	1.47539e+06	0.188525	3	3	3	1.57952e+07	1.57952e+07	0.336066	6	6	9	1.64902e+06	1.64902e+06	0.278689	3	3	3	1.08962e+06	1.08962e+06	0.131148	1	1	1	1.1715e+06	1.1715e+06	0.131148	1	1	1	26267.1	0					1.00222e+07	1.00222e+07	0.254098	3	3
2984		AT1G22300.1	AT1G22300.2; AT1G22300.3	Symbols: GRF10, 14-3-3EPSILON, GF14 EPSILON general regulatory factor 10 chr1:7879146-7881103 REVERSE LENGTH=254	GRF10	[GO:0005515]; GO:0005488; GO:0003674_x000D_ [GO:0005524]; GO:0032559; GO:0035639; GO:0030554; GO:0032555; GO:0043168; GO:1901265; GO:0017076; GO:0032553; GO:0043167; GO:0097159; GO:1901363; GO:0000166; GO:0097367; GO:0005488; GO:0036094; GO:0003674_x000D_ [GO:0005634]; GO:0043231; GO:0043227; GO:0043229; GO:0043226; GO:0044424; GO:0005575; GO:0005622; GO:0044464; GO:0005623_x000D_ [GO:0005737]; G…	Pf00244	28.897	1.47193e+06	1.47193e+06	0.311024	7	5	8	1.0697e+07	1.0697e+07	0.444882	12	8	14	872050	872050	0.125984	3	2	3	433822	433822	0.0866142	2	2	2	336129	336129	0.0433071	1	1	1	376082	376082	0.125984	3	2	3	3.28088e+06	3.28088e+06	0.30315	7	4
3405		AT2G47450.1		Symbols: CAO, CPSRP43 chloroplast signal recognition particle component (CAO) chr2:19472781-19473902 FORWARD LENGTH=373	CAO	[GO:0005515]; GO:0005488; GO:0003674_x000D_ [GO:0005622]; GO:0044464; GO:0005575; GO:0005623_x000D_ [GO:0005623]; GO:0005575_x000D_ [GO:0005786]; GO:0048500; GO:0030529; GO:0044444; GO:0044424; GO:1990904; GO:0005737; GO:0005622; GO:0044464; GO:0032991; GO:0005575; GO:0005623_x000D_ [GO:0009416]; GO:0009314; GO:0009628; GO:0050896; GO:0008150_x000D_ [GO:0009507]; GO:0009536; GO:0043231; GO:004444…	Pf00023, Pf00385, Pf12796, Pf13606, Pf13637, Pf13857	41.253	1.46943e+06	1.46943e+06	0.19571	5	5	5	8.70102e+06	8.70102e+06	0.375335	10	10	11	641840	641840	0.24933	7	7	7	27246.4	0					26705.3	0	0.0241287	1	1	1	50242.2	50242.2	0.0268097	1	1	1	5.5058e+06	5.5058e+06	0.273458	8	8
347		AT4G02620.1		Symbols: vacuolar ATPase subunit F family protein chr4:1149419-1151132 REVERSE LENGTH=128	AT4G02620	[GO:0005634]; GO:0043231; GO:0043227; GO:0043229; GO:0043226; GO:0044424; GO:0005575; GO:0005622; GO:0044464; GO:0005623_x000D_ [GO:0005773]; GO:0043231; GO:0044444; GO:0043227; GO:0043229; GO:0005737; GO:0044424; GO:0043226; GO:0005622; GO:0044464; GO:0005575; GO:0005623_x000D_ [GO:0005774]; GO:0044437; GO:0098588; GO:0098805; GO:0005773; GO:0044444; GO:0044446; GO:0031090; GO:0016020; GO:004323…	Pf01990	14.25	1.46885e+06	1.46885e+06	0.179688	2	2	2	9.70794e+06	9.70794e+06	0.265625	3	3	3	656167	656167	0.179688	2	2	2	273969	273969	0.179688	2	2	2	453449	453449	0.179688	2	2	2	715899	715899	0.179688	2	2	2	3.30968e+06	3.30968e+06	0.179688	2	2
2353		AT1G66670.1		Symbols: CLPP3, NCLPP3 CLP protease proteolytic subunit 3 chr1:24863995-24865646 REVERSE LENGTH=309	CLPP3	[GO:0004252]; GO:0004175; GO:0008236; GO:0070011; GO:0017171; GO:0008233; GO:0016787; GO:0140096; GO:0003824; GO:0003674_x000D_ [GO:0006508]; GO:0019538; GO:0043170; GO:0044238; GO:1901564; GO:0071704; GO:0008152; GO:0006807; GO:0008150_x000D_ [GO:0008233]; GO:0016787; GO:0140096; GO:0003824; GO:0003674_x000D_ [GO:0008236]; GO:0017171; GO:0070011; GO:0016787; GO:0008233; GO:0003824; GO:0140096; G…	Pf00574	33.903	1.46443e+06	1.46443e+06	0.171521	2	2	2	7.44514e+06	7.44514e+06	0.200647	4	4	7	42100.2	42100.2	0.0809061	1	1	1	27246.4	0					26705.3	0					26267.1	0					1.40179e+06	1.40179e+06	0.171521	3	3
1980		AT1G12840.1		Symbols: DET3, ATVHA-C vacuolar ATP synthase subunit C (VATC) / V-ATPase C subunit / vacuolar proton pump C subunit (DET3) chr1:4375584-4378220 FORWARD LENGTH=375	DET3	[GO:0000221]; GO:0016471; GO:0033180; GO:0044437; GO:0005774; GO:0033176; GO:0033178; GO:0005773; GO:0044444; GO:0044446; GO:0098588; GO:0098805; GO:0016469; GO:0098796; GO:0043231; GO:0005737; GO:0044424; GO:0043229; GO:0044422; GO:0031090; GO:0016020; GO:0043234; GO:0044425; GO:0043227; GO:0005622; GO:0044464; GO:0043226; GO:0005575; GO:0032991; GO:0005623_x000D_ [GO:0000325]; GO:0005773; GO:00…	Pf03223	42.593	1.46295e+06	1.46295e+06	0.138667	7	7	8	9.55957e+06	9.55957e+06	0.216	8	8	8	349785	349785	0.0533333	2	2	2	27246.4	0					63994	63994	0.032	1	1	1	26267.1	0					3.49513e+06	3.49513e+06	0.114667	6	6
2971	ü	cont_P10599		Thioredoxin OS=Homo sapiens GN=TXN PE=1 SV=3				11.73	1.45048e+06	1.45048e+06	0.12381	1	1	1	49326.9	0					725312	725312	0.12381	1	1	1	3.40671e+06	3.40671e+06	0.209524	2	2	2	1.65948e+06	1.65948e+06	0.209524	2	2	2	889904	889904	0.209524	2	2	2	3.44384e+06	3.44384e+06	0.12381	1	1
1002		AT3G43520.1		Symbols: Transmembrane proteins 14C chr3:15406088-15407699 FORWARD LENGTH=240	AT3G43520	[GO:0008150]_x000D_ [GO:0009507]; GO:0009536; GO:0043231; GO:0044444; GO:0043227; GO:0043229; GO:0005737; GO:0044424; GO:0043226; GO:0005622; GO:0044464; GO:0005575; GO:0005623_x000D_ [GO:0009536]; GO:0043231; GO:0044444; GO:0043227; GO:0043229; GO:0005737; GO:0044424; GO:0043226; GO:0005622; GO:0044464; GO:0005575; GO:0005623_x000D_ [GO:0009941]; GO:0009526; GO:0044434; GO:0031967; GO:0044435; G…	Pf03647	24.752	1.42927e+06	1.42927e+06	0.0833333	1	1	2	6.4429e+06	6.4429e+06	0.191667	2	2	2	733901	733901	0.0833333	1	1	2	27246.4	0					26705.3	0					26267.1	0					3.34416e+06	3.34416e+06	0.0833333	1	1
2508		AT4G24820.2		Symbols: 26S proteasome, regulatory subunit Rpn7;Proteasome component (PCI) domain chr4:12790471-12792599 REVERSE LENGTH=387	AT4G24820	[GO:0000502]; GO:0043234; GO:0044424; GO:1905369; GO:0032991; GO:0005622; GO:0044464; GO:1905368; GO:0005575; GO:0005623; GO:1902494_x000D_ [GO:0005515]; GO:0005488; GO:0003674_x000D_ [GO:0005634]; GO:0043231; GO:0043227; GO:0043229; GO:0043226; GO:0044424; GO:0005575; GO:0005622; GO:0044464; GO:0005623_x000D_ [GO:0005829]; GO:0044444; GO:0005737; GO:0044424; GO:0005622; GO:0044464; GO:0005575; G…	Pf01399, Pf10602	44.254	1.4246e+06	1.4246e+06	0.0981912	4	4	4	8.20413e+06	8.20413e+06	0.21447	8	8	10	1.30124e+06	1.30124e+06	0.155039	5	5	6	1.66711e+06	1.66711e+06	0.118863	4	4	4	1.9621e+06	1.9621e+06	0.116279	4	4	4	1.37153e+06	1.37153e+06	0.131783	4	4	4	5.04752e+06	5.04752e+06	0.155039	6	6
2415		AT1G63970.1	AT1G63970.2	Symbols: ISPF, MECPS isoprenoid F chr1:23738923-23740336 REVERSE LENGTH=231	ISPF	[GO:0008299]; GO:0006720; GO:0008610; GO:0044249; GO:0044255; GO:0006629; GO:1901576; GO:0009058; GO:0044237; GO:0044238; GO:0071704; GO:0008152; GO:0009987; GO:0008150_x000D_ [GO:0008685]; GO:0016849; GO:0016829; GO:0003824; GO:0003674_x000D_ [GO:0009507]; GO:0009536; GO:0043231; GO:0044444; GO:0043227; GO:0043229; GO:0005737; GO:0044424; GO:0043226; GO:0005622; GO:0044464; GO:0005575; GO:000562…	Pf00496, Pf02542	24.796	1.41737e+06	1.41737e+06	0.0909091	2	2	2	4.53357e+06	4.53357e+06	0.0909091	2	2	2	607282	607282	0.0909091	2	2	2	154267	154267	0.0519481	1	1	1	26705.3	0					26267.1	0					1.06178e+06	1.06178e+06	0.038961	1	1
1569		AT3G09260.1	AT3G21370.1; AT1G52400.3; AT5G28510.1; AT1G52400.2	Symbols: PYK10, PSR3.1, BGLU23, LEB Glycosyl hydrolase superfamily protein chr3:2840657-2843730 REVERSE LENGTH=524	PYK10	[GO:0002020]; GO:0019899; GO:0005515; GO:0005488; GO:0003674_x000D_ [GO:0004553]; GO:0016798; GO:0016787; GO:0003824; GO:0003674_x000D_ [GO:0005507]; GO:0046914; GO:0046872; GO:0043169; GO:0043167; GO:0005488; GO:0003674_x000D_ [GO:0005515]; GO:0005488; GO:0003674_x000D_ [GO:0005634]; GO:0043231; GO:0043227; GO:0043229; GO:0043226; GO:0044424; GO:0005575; GO:0005622; GO:0044464; GO:0005623_x000D_…	Pf00232	59.683	1.4134e+06	1.4134e+06	0.127863	5	4	7	2.19256e+07	2.19256e+07	0.448473	22	17	28	768125	768125	0.103053	4	3	4	27246.4	0					26705.3	0					72375.5	72375.5	0.0248092	1	1	1	4.22278e+06	4.22278e+06	0.227099	9	6
2896		AT4G15802.1		Symbols: HSBP, AtHSBP heat shock factor binding protein chr4:8986864-8988339 REVERSE LENGTH=86	HSBP	[GO:0003714]; GO:0003712; GO:0000989; GO:0000988; GO:0140110; GO:0003674_x000D_ [GO:0005634]; GO:0043231; GO:0043227; GO:0043229; GO:0043226; GO:0044424; GO:0005575; GO:0005622; GO:0044464; GO:0005623_x000D_ [GO:0005794]; GO:0012505; GO:0043231; GO:0044444; GO:0044464; GO:0043227; GO:0043229; GO:0005737; GO:0044424; GO:0005575; GO:0005623; GO:0043226; GO:0005622_x000D_ [GO:0005829]; GO:0044444; G…	Pf06825	9.341	1.4087e+06	1.4087e+06	0.139535	2	2	2	1.57996e+07	1.57996e+07	0.430233	5	5	5	27761.4	0					27246.4	0					26705.3	0					26267.1	0					8.33538e+06	8.33538e+06	0.302326	4	4
1984		AT5G61170.1		Symbols: Ribosomal protein S19e family protein chr5:24611158-24612202 FORWARD LENGTH=143	AT5G61170	[GO:0000028]; GO:0022618; GO:0042255; GO:0042274; GO:0022613; GO:0034622; GO:0071826; GO:0042254; GO:0070925; GO:0044085; GO:0065003; GO:0043933; GO:0006996; GO:0022607; GO:0071840; GO:0016043; GO:0008150; GO:0009987_x000D_ [GO:0003735]; GO:0005198; GO:0003674_x000D_ [GO:0005622]; GO:0044464; GO:0005575; GO:0005623_x000D_ [GO:0005634]; GO:0043231; GO:0043227; GO:0043229; GO:0043226; GO:0044424; G…	Pf01090	15.687	1.40492e+06	1.40492e+06	0.167832	3	2	4	1.78583e+07	1.78583e+07	0.314685	5	3	8	976270	976270	0.258741	4	2	4	27246.4	0					26705.3	0	0.0559441	1		1	129002	129002	0.167832	3	2	3	4.28666e+06	4.28666e+06	0.167832	3	2
621		AT1G12410.1		Symbols: CLPR2, NCLPP2, CLP2 CLP protease proteolytic subunit 2 chr1:4223099-4224954 FORWARD LENGTH=279	CLP2	[GO:0004252]; GO:0004175; GO:0008236; GO:0070011; GO:0017171; GO:0008233; GO:0016787; GO:0140096; GO:0003824; GO:0003674_x000D_ [GO:0006508]; GO:0019538; GO:0043170; GO:0044238; GO:1901564; GO:0071704; GO:0008152; GO:0006807; GO:0008150_x000D_ [GO:0009507]; GO:0009536; GO:0043231; GO:0044444; GO:0043227; GO:0043229; GO:0005737; GO:0044424; GO:0043226; GO:0005622; GO:0044464; GO:0005575; GO:000562…	Pf00574	31.189	1.40287e+06	1.40287e+06	0.09319	2	2	3	7.81625e+06	7.81625e+06	0.157706	6	6	7	799460	799460	0.0537634	1	1	2	27246.4	0					26705.3	0					26267.1	0					3.52263e+06	3.52263e+06	0.09319	3	3
1972		AT2G10940.1		Symbols: Bifunctional inhibitor/lipid-transfer protein/seed storage 2S albumin superfamily protein chr2:4311160-4312035 REVERSE LENGTH=291	AT2G10940	[GO:0006869]; GO:0010876; GO:0071702; GO:0033036; GO:0006810; GO:0051179; GO:0051234; GO:0008150_x000D_ [GO:0008289]; GO:0005488; GO:0003674_x000D_ [GO:0009506]; GO:0005911; GO:0055044; GO:0030054; GO:0005575_x000D_ [GO:0009507]; GO:0009536; GO:0043231; GO:0044444; GO:0043227; GO:0043229; GO:0005737; GO:0044424; GO:0043226; GO:0005622; GO:0044464; GO:0005575; GO:0005623_x000D_ [GO:0009535]; GO:00…	Pf00234, Pf14547	29.629	1.40116e+06	1.40116e+06	0.0343643	1	1	1	2.40643e+07	2.40643e+07	0.14433	4	4	4	3.67701e+06	3.67701e+06	0.0652921	2	2	2	7.82369e+06	7.82369e+06	0.0687285	2	2	4	9.05294e+06	9.05294e+06	0.0687285	2	2	3	1.21276e+07	1.21276e+07	0.0996564	3	3	6	3.96048e+06	3.96048e+06	0.113402	3	3
876		AT2G39010.1		Symbols: PIP2E, PIP2;6 plasma membrane intrinsic protein 2E chr2:16291564-16293746 FORWARD LENGTH=289	PIP2E	[GO:0005215]; GO:0003674_x000D_ [GO:0005886]; GO:0016020; GO:0044464; GO:0071944; GO:0005575; GO:0005623_x000D_ [GO:0005887]; GO:0016021; GO:0031226; GO:0031224; GO:0044459; GO:0044425; GO:0005886; GO:0044464; GO:0005575; GO:0016020; GO:0071944; GO:0005623_x000D_ [GO:0006810]; GO:0051234; GO:0051179; GO:0008150_x000D_ [GO:0006833]; GO:0042044; GO:0006810; GO:0051234; GO:0051179; GO:0008150_x000D_…	Pf00230	31.03	1.39976e+06	1.39976e+06	0.0484429	3	3	3	4.43066e+07	4.43066e+07	0.0795848	3	3	4	1.76846e+06	1.76846e+06	0.0484429	2	2	3	69670.3	69670.3	0.0484429	1	1	1	338325	338325	0.0484429	2	2	2	192395	192395	0.0484429	1	1	1	2.48137e+07	2.48137e+07	0.0795848	3	3
3228		AT3G25230.2	AT5G48570.1; AT3G25230.1	Symbols: ROF1, ATFKBP62, FKBP62 rotamase FKBP 1 chr3:9188257-9191175 FORWARD LENGTH=562	ROF1	[GO:0000413]; GO:0018208; GO:0018193; GO:0006464; GO:0036211; GO:0044267; GO:0019538; GO:0043412; GO:0044260; GO:0043170; GO:0044238; GO:1901564; GO:0044237; GO:0071704; GO:0008152; GO:0006807; GO:0009987; GO:0008150_x000D_ [GO:0003755]; GO:0016859; GO:0140096; GO:0016853; GO:0003824; GO:0003674_x000D_ [GO:0005515]; GO:0005488; GO:0003674_x000D_ [GO:0005516]; GO:0005515; GO:0005488; GO:0003674_x0…	Pf00254, Pf00515, Pf07719, Pf12895, Pf13181, Pf13414, Pf13424, Pf13428, Pf13431, Pf13432, Pf14559	62.872	1.39953e+06	1.39953e+06	0.154804	8	8	8	7.04411e+06	7.04411e+06	0.252669	13	13	15	406076	406076	0.088968	5	5	5	305684	305684	0.0765125	4	4	4	211236	211236	0.0533808	3	3	3	598921	598921	0.088968	5	5	6	6.07455e+06	6.07455e+06	0.236655	12	12
376		AT5G14040.1	AT3G48850.1	Symbols: PHT3;1 phosphate transporter 3;1 chr5:4531059-4532965 REVERSE LENGTH=375	PHT3;1	[GO:0005618]; GO:0030312; GO:0044464; GO:0071944; GO:0005575; GO:0005623_x000D_ [GO:0005739]; GO:0043231; GO:0044444; GO:0043227; GO:0043229; GO:0005737; GO:0044424; GO:0043226; GO:0005622; GO:0044464; GO:0005575; GO:0005623_x000D_ [GO:0005743]; GO:0019866; GO:0031966; GO:0031090; GO:0031967; GO:0044424; GO:0005740; GO:0044429; GO:0016020; GO:0043227; GO:0044422; GO:0031975; GO:0044446; GO:000562…	Pf00153	40.064	1.38112e+06	1.38112e+06	0.173333	5	5	6	8.56698e+06	8.56698e+06	0.256	9	9	10	1.31837e+06	1.31837e+06	0.0346667	1	1	1	484440	484440	0.0346667	1	1	1	643788	643788	0.0586667	2	2	2	7.36476e+06	7.36476e+06	0.104	4	4	4	4.19954e+06	4.19954e+06	0.218667	7	7
3099		AT1G59900.1		Symbols: AT-E1 ALPHA, E1 ALPHA pyruvate dehydrogenase complex E1 alpha subunit chr1:22051368-22053660 FORWARD LENGTH=389	E1 ALPHA	[GO:0003824]; GO:0003674_x000D_ [GO:0004739]; GO:0004738; GO:0016624; GO:0016903; GO:0016491; GO:0003824; GO:0003674_x000D_ [GO:0005634]; GO:0043231; GO:0043227; GO:0043229; GO:0043226; GO:0044424; GO:0005575; GO:0005622; GO:0044464; GO:0005623_x000D_ [GO:0005739]; GO:0043231; GO:0044444; GO:0043227; GO:0043229; GO:0005737; GO:0044424; GO:0043226; GO:0005622; GO:0044464; GO:0005575; GO:0005623_x0…	Pf00676, Pf01765, Pf02775	43.032	1.37487e+06	1.37487e+06	0.0616967	4	4	5	1.90092e+06	1.90092e+06	0.195373	8	5	9	650111	650111	0.0848329	4	4	5	27246.4	0					26705.3	0	0.0231362	1		1	26267.1	0					1.50265e+06	1.50265e+06	0.136247	7	4
3479		AT1G36390.1		Symbols: Co-chaperone GrpE family protein chr1:13701811-13703524 REVERSE LENGTH=279	AT1G36390	[GO:0000774]; GO:0030554; GO:0060590; GO:0017076; GO:0060589; GO:0000166; GO:0030234; GO:0036094; GO:1901265; GO:0098772; GO:0005488; GO:0097159; GO:1901363; GO:0003674_x000D_ [GO:0005507]; GO:0046914; GO:0046872; GO:0043169; GO:0043167; GO:0005488; GO:0003674_x000D_ [GO:0005739]; GO:0043231; GO:0044444; GO:0043227; GO:0043229; GO:0005737; GO:0044424; GO:0043226; GO:0005622; GO:0044464; GO:000557…	Pf01025	31.204	1.37276e+06	1.37276e+06	0.103943	3	3	5	3.95101e+06	3.95101e+06	0.0394265	1	1	2	500711	500711	0.0358423	1	1	1	27246.4	0					26705.3	0					26267.1	0					4.04191e+06	4.04191e+06	0.11828	3	3
2002		AT2G32240.1		Symbols: FUNCTIONS IN: molecular_function unknown; INVOLVED IN: response to cadmium ion; LOCATED IN: plasma membrane; EXPRESSED IN: 25 plant structures; EXPRESSED DURING: 13 growth stages; CONTAINS InterPro DOMAIN/s: Prefoldin (InterPro:IPR009053); BEST Arabidopsis thaliana protein match is: unknown protein (TAIR:AT1G05320.3); Has 470429 Blast hits to 168274 proteins in 4282 species: Archae - 689…	AT2G32240	[GO:0003674]_x000D_ [GO:0003774]; GO:0017111; GO:0016462; GO:0016818; GO:0016817; GO:0016787; GO:0003824; GO:0003674_x000D_ [GO:0005737]; GO:0044424; GO:0005622; GO:0044464; GO:0005575; GO:0005623_x000D_ [GO:0005829]; GO:0044444; GO:0005737; GO:0044424; GO:0005622; GO:0044464; GO:0005575; GO:0005623_x000D_ [GO:0005886]; GO:0016020; GO:0044464; GO:0071944; GO:0005575; GO:0005623_x000D_ [GO:0006914…	Pf01576, Pf04111, Pf05622, Pf07888, Pf13166, Pf13514	148.525	1.37016e+06	1.37016e+06	0.307577	36	35	36	7.91518e+06	7.91518e+06	0.433608	52	52	58	605749	605749	0.248312	29	28	31	27246.4	0					13422.8	13422.8	0.0150038	2	2	2	161964	161964	0.123781	15	15	16	4.94631e+06	4.94631e+06	0.366842	47	46
944		AT5G42080.1	AT5G42080.3; AT5G42080.2	Symbols: ADL1, ADL1A, AG68, DRP1A, RSW9, DL1 dynamin-like protein chr5:16820661-16824536 REVERSE LENGTH=610	DL1	[GO:0000166]; GO:0036094; GO:1901265; GO:0005488; GO:0097159; GO:1901363; GO:0003674_x000D_ [GO:0000266]; GO:0007005; GO:0048285; GO:0006996; GO:0016043; GO:0009987; GO:0071840; GO:0008150_x000D_ [GO:0000911]; GO:1902410; GO:0000281; GO:0032506; GO:1903047; GO:0061640; GO:0000910; GO:0022402; GO:0000278; GO:0051301; GO:0007049; GO:0009987; GO:0008150_x000D_ [GO:0003924]; GO:0017111; GO:0016462; G…	Pf00350, Pf01031, Pf02212	68.13	1.35912e+06	1.35912e+06	0.103279	6	6	7	3.69363e+06	3.69363e+06	0.195082	11	10	11	784480	784480	0.0786885	5	4	7	99776.4	99776.4	0.0344262	2	2	3	216385	216385	0.0344262	2	2	2	82677.2	82677.2	0.0344262	2	2	3	2.28373e+06	2.28373e+06	0.118033	7	6
2341		AT1G64520.1	AT5G42040.1	Symbols: RPN12a regulatory particle non-ATPase 12A chr1:23956459-23958120 FORWARD LENGTH=267	RPN12a	[GO:0000502]; GO:0043234; GO:0044424; GO:1905369; GO:0032991; GO:0005622; GO:0044464; GO:1905368; GO:0005575; GO:0005623; GO:1902494_x000D_ [GO:0005515]; GO:0005488; GO:0003674_x000D_ [GO:0005634]; GO:0043231; GO:0043227; GO:0043229; GO:0043226; GO:0044424; GO:0005575; GO:0005622; GO:0044464; GO:0005623_x000D_ [GO:0005829]; GO:0044444; GO:0005737; GO:0044424; GO:0005622; GO:0044464; GO:0005575; G…	Pf03399, Pf10075	30.687	1.35742e+06	1.35742e+06	0.116105	3	3	4	6.04483e+06	6.04483e+06	0.116105	3	3	4	904203	904203	0.116105	3	3	3	844185	844185	0.0861423	2	2	3	1.28328e+06	1.28328e+06	0.0749064	2	2	3	870059	870059	0.116105	3	3	4	474770	474770	0.0449438	1	1
1583		AT3G02360.2		Symbols: 6-phosphogluconate dehydrogenase family protein chr3:482498-483958 FORWARD LENGTH=486	AT3G02360	[GO:0004616]; GO:0016616; GO:0016614; GO:0016491; GO:0003824; GO:0003674_x000D_ [GO:0005515]; GO:0005488; GO:0003674_x000D_ [GO:0005737]; GO:0044424; GO:0005622; GO:0044464; GO:0005575; GO:0005623_x000D_ [GO:0005777]; GO:0042579; GO:0043231; GO:0044444; GO:0043227; GO:0043229; GO:0005737; GO:0044424; GO:0043226; GO:0005622; GO:0044464; GO:0005575; GO:0005623_x000D_ [GO:0005829]; GO:0044444; GO:00…	Pf00393, Pf03446	53.544	1.34105e+06	1.34105e+06	0.121399	5	5	5	8.54736e+06	8.54736e+06	0.251029	10	9	10	418649	418649	0.141975	5	5	5	27246.4	0					198601	198601	0.0390946	2	2	2	292645	292645	0.0720165	3	3	3	968409	968409	0.193416	7	7
3354		AT5G43940.1	AT5G43940.2	Symbols: HOT5, ADH2, GSNOR, ATGSNOR1, PAR2 GroES-like zinc-binding dehydrogenase family protein chr5:17684265-17686379 FORWARD LENGTH=379	HOT5	[GO:0000252]; GO:0016616; GO:0016614; GO:0016491; GO:0003824; GO:0003674_x000D_ [GO:0004022]; GO:0016616; GO:0016614; GO:0016491; GO:0003824; GO:0003674_x000D_ [GO:0004033]; GO:0016616; GO:0016614; GO:0016491; GO:0003824; GO:0003674_x000D_ [GO:0004448]; GO:0016616; GO:0016614; GO:0016491; GO:0003824; GO:0003674_x000D_ [GO:0004495]; GO:0016616; GO:0016614; GO:0016491; GO:0003824; GO:0003674_x000D_…	Pf00107, Pf02254, Pf08240	40.673	1.34029e+06	1.34029e+06	0.174142	5	5	7	1.38122e+07	1.38122e+07	0.282322	8	8	12	981557	981557	0.205805	6	6	6	356381	356381	0.0738786	3	3	3	477211	477211	0.0738786	3	3	3	591807	591807	0.100264	5	5	6	3.49618e+06	3.49618e+06	0.218997	6	6
3321		AT5G56030.1	AT5G56030.2	Symbols: HSP81-2, ERD8, HSP90.2, AtHsp90.2 heat shock protein 81-2 chr5:22686923-22689433 FORWARD LENGTH=699	HSP81-2	[GO:0000166]; GO:0036094; GO:1901265; GO:0005488; GO:0097159; GO:1901363; GO:0003674_x000D_ [GO:0002376]; GO:0008150_x000D_ [GO:0003729]; GO:0003723; GO:0003676; GO:0097159; GO:1901363; GO:0005488; GO:0003674_x000D_ [GO:0005515]; GO:0005488; GO:0003674_x000D_ [GO:0005524]; GO:0032559; GO:0035639; GO:0030554; GO:0032555; GO:0043168; GO:1901265; GO:0017076; GO:0032553; GO:0043167; GO:0097159; GO:19…	Pf00183, Pf02518, Pf13589	80.014	1.33832e+06	1.33832e+06	0.363376	34	1	55	239590	239590	0.463519	49	1	88	732612	732612	0.294707	28	1	33	27246.4	0	0.246066	14		15	26705.3	0	0.148784	10		10	26267.1	0	0.200286	14		14	42271.1	0	0.376252	39
1870		AT3G29320.1		Symbols: Glycosyl transferase, family 35 chr3:11252871-11257587 FORWARD LENGTH=962	AT3G29320; PHS1	[GO:0003824]; GO:0003674_x000D_ [GO:0004645]; GO:0016758; GO:0016757; GO:0016740; GO:0003824; GO:0003674_x000D_ [GO:0004725]; GO:0004721; GO:0016791; GO:0140096; GO:0042578; GO:0003824; GO:0016788; GO:0003674; GO:0016787_x000D_ [GO:0005829]; GO:0044444; GO:0005737; GO:0044424; GO:0005622; GO:0044464; GO:0005575; GO:0005623_x000D_ [GO:0005975]; GO:0044238; GO:0071704; GO:0008152; GO:0008150_x000D_…	Pf00343	108.517	1.33519e+06	1.33519e+06	0.141372	12	12	12	5.9137e+06	5.9137e+06	0.191268	16	15	17	711394	711394	0.156965	12	11	12	44270.8	44270.8	0.0363825	3	3	3	59145.7	59145.7	0.022869	2	2	2	1.42692e+06	1.42692e+06	0.126819	10	10	11	3.51185e+06	3.51185e+06	0.148649	12	12
856		AT1G08520.1		Symbols: ALB1, ALB-1V, V157, PDE166, CHLD ALBINA 1 chr1:2696538-2700819 FORWARD LENGTH=760	ALB1	[GO:0000166]; GO:0036094; GO:1901265; GO:0005488; GO:0097159; GO:1901363; GO:0003674_x000D_ [GO:0005524]; GO:0032559; GO:0035639; GO:0030554; GO:0032555; GO:0043168; GO:1901265; GO:0017076; GO:0032553; GO:0043167; GO:0097159; GO:1901363; GO:0000166; GO:0097367; GO:0005488; GO:0036094; GO:0003674_x000D_ [GO:0009507]; GO:0009536; GO:0043231; GO:0044444; GO:0043227; GO:0043229; GO:0005737; GO:004442…	Pf00092, Pf01078, Pf07728, Pf13191, Pf13519, Pf13768	83.232	1.32961e+06	1.32961e+06	0.15	11	11	12	7.10088e+06	7.10088e+06	0.128947	10	10	12	670981	670981	0.118421	8	8	8	291822	291822	0.0605263	5	5	6	278574	278574	0.0605263	5	5	5	199479	199479	0.0697368	5	5	5	3.68826e+06	3.68826e+06	0.118421	8	8
3630		AT4G33510.1	AT4G33510.2	Symbols: DHS2 3-deoxy-d-arabino-heptulosonate 7-phosphate synthase chr4:16116496-16118549 FORWARD LENGTH=507	DHS2	[GO:0003824]; GO:0003674_x000D_ [GO:0003849]; GO:0016765; GO:0016740; GO:0003824; GO:0003674_x000D_ [GO:0005515]; GO:0005488; GO:0003674_x000D_ [GO:0008652]; GO:0006520; GO:0046394; GO:1901566; GO:0019752; GO:0044238; GO:1901564; GO:0016053; GO:1901576; GO:0043436; GO:0008152; GO:0006807; GO:0071704; GO:0006082; GO:0044249; GO:0044283; GO:0009058; GO:0008150; GO:0044237; GO:0044281; GO:0009987_x0…	Pf01474	56.113	1.32936e+06	1.32936e+06	0.0591716	4	4	4	2.0929e+06	2.0929e+06	0.0394477	3	2	3	914865	914865	0.0591716	4	4	4	614328	614328	0.0591716	3	3	3	26705.3	0					26267.1	0					2.90914e+06	2.90914e+06	0.0453649	3	3
2959		AT5G20890.1		Symbols: TCP-1/cpn60 chaperonin family protein chr5:7087020-7089906 REVERSE LENGTH=527	AT5G20890	[GO:0000166]; GO:0036094; GO:1901265; GO:0005488; GO:0097159; GO:1901363; GO:0003674_x000D_ [GO:0005524]; GO:0032559; GO:0035639; GO:0030554; GO:0032555; GO:0043168; GO:1901265; GO:0017076; GO:0032553; GO:0043167; GO:0097159; GO:1901363; GO:0000166; GO:0097367; GO:0005488; GO:0036094; GO:0003674_x000D_ [GO:0005618]; GO:0030312; GO:0044464; GO:0071944; GO:0005575; GO:0005623_x000D_ [GO:0005737]; G…	Pf00118	57.25	1.32189e+06	1.32189e+06	0.111954	5	5	5	5.05297e+06	5.05297e+06	0.180266	8	8	9	658693	658693	0.111954	5	5	5	437892	437892	0.100569	5	5	5	395062	395062	0.0815939	4	4	4	253476	253476	0.0872865	4	4	4	3.3763e+06	3.3763e+06	0.12334	7	7
1878		AT3G47520.1		Symbols: MDH malate dehydrogenase chr3:17513657-17514868 FORWARD LENGTH=403	MDH	[GO:0003824]; GO:0003674_x000D_ [GO:0003854]; GO:0033764; GO:0016229; GO:0016616; GO:0016491; GO:0016614; GO:0003824; GO:0003674_x000D_ [GO:0005739]; GO:0043231; GO:0044444; GO:0043227; GO:0043229; GO:0005737; GO:0044424; GO:0043226; GO:0005622; GO:0044464; GO:0005575; GO:0005623_x000D_ [GO:0005774]; GO:0044437; GO:0098588; GO:0098805; GO:0005773; GO:0044444; GO:0044446; GO:0031090; GO:0016020; G…	Pf00056, Pf01073, Pf02866	42.379	1.32053e+06	1.32053e+06	0.133995	5	5	5	1.7599e+07	1.7599e+07	0.327543	11	10	14	515662	515662	0.0694789	3	3	3	122888	122888	0.0297767	1	1	2	26705.3	0					158211	158211	0.0297767	1	1	1	6.8656e+06	6.8656e+06	0.223325	8	7
3075		AT5G54770.1		Symbols: THI1, TZ, THI4 thiazole biosynthetic enzyme, chloroplast (ARA6) (THI1) (THI4) chr5:22246634-22247891 FORWARD LENGTH=349	THI1	[GO:0005506]; GO:0046914; GO:0046872; GO:0043169; GO:0043167; GO:0005488; GO:0003674_x000D_ [GO:0005739]; GO:0043231; GO:0044444; GO:0043227; GO:0043229; GO:0005737; GO:0044424; GO:0043226; GO:0005622; GO:0044464; GO:0005575; GO:0005623_x000D_ [GO:0005829]; GO:0044444; GO:0005737; GO:0044424; GO:0005622; GO:0044464; GO:0005575; GO:0005623_x000D_ [GO:0005886]; GO:0016020; GO:0044464; GO:0071944; G…	Pf01946	36.641	1.30806e+06	1.30806e+06	0.126074	4	4	4	1.10311e+07	1.10311e+07	0.160458	6	6	7	27761.4	0					27246.4	0					26705.3	0					26267.1	0					3.21505e+06	3.21505e+06	0.160458	5	5
3309		AT3G61260.1		Symbols: Remorin family protein chr3:22675403-22676701 REVERSE LENGTH=212	AT3G61260	[GO:0005737]; GO:0044424; GO:0005622; GO:0044464; GO:0005575; GO:0005623_x000D_ [GO:0005773]; GO:0043231; GO:0044444; GO:0043227; GO:0043229; GO:0005737; GO:0044424; GO:0043226; GO:0005622; GO:0044464; GO:0005575; GO:0005623_x000D_ [GO:0005886]; GO:0016020; GO:0044464; GO:0071944; GO:0005575; GO:0005623_x000D_ [GO:0008150]_x000D_ [GO:0009506]; GO:0005911; GO:0055044; GO:0030054; GO:0005575_x000D_…	Pf03763, Pf03766	23.13	1.30741e+06	1.30741e+06	0.179245	3	3	4	5.83662e+06	5.83662e+06	0.268868	4	4	5	27761.4	0					27246.4	0					26705.3	0					461146	461146	0.113208	2	2	2	3.17597e+06	3.17597e+06	0.231132	4	4
3122		AT1G26630.1	AT1G26630.2; AT1G13950.1	Symbols: FBR12, ATELF5A-2, ELF5A-2 Eukaryotic translation initiation factor 5A-1 (eIF-5A 1) protein chr1:9205968-9207098 FORWARD LENGTH=159	FBR12	[GO:0003723]; GO:0003676; GO:0097159; GO:1901363; GO:0005488; GO:0003674_x000D_ [GO:0003743]; GO:0008135; GO:0003723; GO:0003676; GO:0097159; GO:1901363; GO:0005488; GO:0003674_x000D_ [GO:0003746]; GO:0008135; GO:0003723; GO:0003676; GO:0097159; GO:1901363; GO:0005488; GO:0003674_x000D_ [GO:0005634]; GO:0043231; GO:0043227; GO:0043229; GO:0043226; GO:0044424; GO:0005575; GO:0005622; GO:0044464; G…	Pf01287, Pf08207	17.129	1.3073e+06	1.3073e+06	0.0943396	2	1	2	8.70647e+06	8.70647e+06	0.314465	4	2	6	960556	960556	0.226415	3	2	4	1.4777e+06	1.4777e+06	0.0440252	1	1	1	2.6567e+06	2.6567e+06	0.119497	3	3	3	1.73765e+06	1.73765e+06	0.213836	3	1	3	5.17345e+06	5.17345e+06	0.377358	6	4
3530		AT4G25080.4	AT4G25080.3	Symbols: CHLM magnesium-protoporphyrin IX methyltransferase chr4:12877216-12878128 FORWARD LENGTH=245	CHLM	[GO:0005737]; GO:0044424; GO:0005622; GO:0044464; GO:0005575; GO:0005623_x000D_ [GO:0008152]; GO:0008150_x000D_ [GO:0008168]; GO:0016741; GO:0016740; GO:0003824; GO:0003674_x000D_ [GO:0009507]; GO:0009536; GO:0043231; GO:0044444; GO:0043227; GO:0043229; GO:0005737; GO:0044424; GO:0043226; GO:0005622; GO:0044464; GO:0005575; GO:0005623_x000D_ [GO:0009534]; GO:0031976; GO:0044434; GO:0009579; GO:00…	Pf06325, Pf07109, Pf08241, Pf08242, Pf12847, Pf13489, Pf13649, Pf13847	27.131	1.30267e+06	1.30267e+06	0.216327	4	4	4	1.0847e+07	1.0847e+07	0.440816	11	11	14	941690	941690	0.171429	3	3	3	547332	547332	0.171429	4	4	4	654449	654449	0.171429	4	4	4	80584.5	80584.5	0.044898	1	1	1	2.46422e+06	2.46422e+06	0.257143	5	5
3561		AT2G42590.1	AT2G42590.3; AT1G26480.1; AT2G42590.2	Symbols: GRF9, GF14 MU general regulatory factor 9 chr2:17732118-17733775 REVERSE LENGTH=263	GRF9	[GO:0005509]; GO:0046872; GO:0043169; GO:0043167; GO:0005488; GO:0003674_x000D_ [GO:0005515]; GO:0005488; GO:0003674_x000D_ [GO:0005634]; GO:0043231; GO:0043227; GO:0043229; GO:0043226; GO:0044424; GO:0005575; GO:0005622; GO:0044464; GO:0005623_x000D_ [GO:0005737]; GO:0044424; GO:0005622; GO:0044464; GO:0005575; GO:0005623_x000D_ [GO:0005829]; GO:0044444; GO:0005737; GO:0044424; GO:0005622; GO:00…	Pf00244	29.502	1.29931e+06	1.29931e+06	0.319392	6	5	8	9.75312e+06	9.75312e+06	0.361217	9	7	12	485531	485531	0.269962	5	4	5	27246.4	0					26705.3	0					26267.1	0	0.0380228	1		1	3.11236e+06	3.11236e+06	0.269962	7	5
3376		AT4G05180.1		Symbols: PSBQ, PSBQ-2, PSII-Q photosystem II subunit Q-2 chr4:2672093-2673170 REVERSE LENGTH=230	PSBQ-2	[GO:0005509]; GO:0046872; GO:0043169; GO:0043167; GO:0005488; GO:0003674_x000D_ [GO:0005515]; GO:0005488; GO:0003674_x000D_ [GO:0009507]; GO:0009536; GO:0043231; GO:0044444; GO:0043227; GO:0043229; GO:0005737; GO:0044424; GO:0043226; GO:0005622; GO:0044464; GO:0005575; GO:0005623_x000D_ [GO:0009523]; GO:0009521; GO:0034357; GO:0044436; GO:0098796; GO:0016020; GO:0009579; GO:0044424; GO:0043234; G…	Pf05757	24.628	1.29405e+06	1.29405e+06	0.182609	3	3	3	2.9511e+06	2.9511e+06	0.195652	3	2	5	688610	688610	0.182609	3	3	3	371585	371585	0.0869565	2	2	2	395905	395905	0.0913043	1	1	2	26267.1	0					4.06345e+06	4.06345e+06	0.208696	3	3
346		AT5G16010.1		Symbols: 3-oxo-5-alpha-steroid 4-dehydrogenase family protein chr5:5227982-5229012 FORWARD LENGTH=268	AT5G16010	[GO:0003865]; GO:0033765; GO:0016229; GO:0016627; GO:0016491; GO:0003824; GO:0003674_x000D_ [GO:0005737]; GO:0044424; GO:0005622; GO:0044464; GO:0005575; GO:0005623_x000D_ [GO:0006629]; GO:0044238; GO:0071704; GO:0008152; GO:0008150_x000D_ [GO:0009507]; GO:0009536; GO:0043231; GO:0044444; GO:0043227; GO:0043229; GO:0005737; GO:0044424; GO:0043226; GO:0005622; GO:0044464; GO:0005575; GO:0005623_x0…	Pf02544	30.107	1.28945e+06	1.28945e+06	0.0447761	1	1	2	49326.9	0					27761.4	0					27246.4	0					26705.3	0					1.01956e+06	1.01956e+06	0.0447761	1	1	1	2.41847e+06	2.41847e+06	0.0447761	1	1
1794		AT2G20490.1	AT2G20490.2	Symbols: NOP10, EDA27 nucleolar RNA-binding Nop10p family protein chr2:8831897-8832723 FORWARD LENGTH=64	NOP10	[GO:0001522]; GO:0009451; GO:0016070; GO:0043412; GO:0044260; GO:0090304; GO:0043170; GO:0044237; GO:0006139; GO:0071704; GO:0008152; GO:0009987; GO:0006725; GO:0034641; GO:0044238; GO:0046483; GO:1901360; GO:0008150; GO:0006807_x000D_ [GO:0003723]; GO:0003676; GO:0097159; GO:1901363; GO:0005488; GO:0003674_x000D_ [GO:0005634]; GO:0043231; GO:0043227; GO:0043229; GO:0043226; GO:0044424; GO:000557…	Pf04135	7.387	1.28499e+06	1.28499e+06	0.234375	1	1	1	557588	557588	0.234375	1	1	1	27761.4	0					27246.4	0					26705.3	0					612676	612676	0.234375	1	1	1	4.25972e+06	4.25972e+06	0.234375	1	1
2852		AT1G75350.1		Symbols: emb2184 Ribosomal protein L31 chr1:28272163-28272687 FORWARD LENGTH=144	emb2184	[GO:0003723]; GO:0003676; GO:0097159; GO:1901363; GO:0005488; GO:0003674_x000D_ [GO:0003735]; GO:0005198; GO:0003674_x000D_ [GO:0005622]; GO:0044464; GO:0005575; GO:0005623_x000D_ [GO:0005840]; GO:0030529; GO:0043232; GO:0044444; GO:0044424; GO:1990904; GO:0043228; GO:0043229; GO:0005737; GO:0005622; GO:0044464; GO:0032991; GO:0043226; GO:0005575; GO:0005623_x000D_ [GO:0006412]; GO:0010467; GO:00…	Pf01197	16.022	1.2842e+06	1.2842e+06	0.236111	5	5	6	2.02255e+07	2.02255e+07	0.451389	8	8	11	3.03893e+06	3.03893e+06	0.319444	6	6	7	341901	341901	0.0763889	1	1	1	26705.3	0	0.0833333	1	1	1	80533.8	80533.8	0.0833333	1	1	1	1.22893e+07	1.22893e+07	0.444444	7	7
2237		AT1G61520.3	AT1G61520.2	Symbols: LHCA3 photosystem I light harvesting complex gene 3 chr1:22700152-22701149 FORWARD LENGTH=273	LHCA3	[GO:0005515]; GO:0005488; GO:0003674_x000D_ [GO:0009409]; GO:0006950; GO:0009266; GO:0050896; GO:0009628; GO:0008150_x000D_ [GO:0009507]; GO:0009536; GO:0043231; GO:0044444; GO:0043227; GO:0043229; GO:0005737; GO:0044424; GO:0043226; GO:0005622; GO:0044464; GO:0005575; GO:0005623_x000D_ [GO:0009522]; GO:0009521; GO:0034357; GO:0044436; GO:0098796; GO:0016020; GO:0009579; GO:0044424; GO:0043234; G…	Pf00504	29.163	1.27556e+06	1.27556e+06	0.135531	3	3	3	4.43946e+07	4.43946e+07	0.241758	6	6	8	1.13618e+06	1.13618e+06	0.135531	2	2	2	1.91603e+06	1.91603e+06	0.029304	1	1	2	329449	329449	0.040293	1	1	1	1.6395e+07	1.6395e+07	0.0695971	3	3	5	7.99832e+06	7.99832e+06	0.124542	3	3
1561		AT3G03250.1		Symbols: UGP, UGP1, AtUGP1 UDP-GLUCOSE PYROPHOSPHORYLASE 1 chr3:749761-754014 REVERSE LENGTH=469	UGP1	[GO:0003983]; GO:0051748; GO:0070569; GO:0016779; GO:0016772; GO:0016740; GO:0003824; GO:0003674_x000D_ [GO:0005737]; GO:0044424; GO:0005622; GO:0044464; GO:0005575; GO:0005623_x000D_ [GO:0005829]; GO:0044444; GO:0005737; GO:0044424; GO:0005622; GO:0044464; GO:0005575; GO:0005623_x000D_ [GO:0005886]; GO:0016020; GO:0044464; GO:0071944; GO:0005575; GO:0005623_x000D_ [GO:0005977]; GO:0006073; GO:00…	Pf01704	51.706	1.27436e+06	1.27436e+06	0.183369	7	4	7	8.24356e+06	8.24356e+06	0.351812	16	5	16	191678	191678	0.108742	4	2	5	46691	46691	0.098081	4	1	4	106726	106726	0.0895522	4	2	5	273833	273833	0.1258	5	3	5	3.96086e+06	3.96086e+06	0.289979	14	5
2494		AT5G45930.1		Symbols: CHLI2, CHL I2, CHLI-2 magnesium chelatase i2 chr5:18628095-18629565 FORWARD LENGTH=418	CHLI2	[GO:0000166]; GO:0036094; GO:1901265; GO:0005488; GO:0097159; GO:1901363; GO:0003674_x000D_ [GO:0005524]; GO:0032559; GO:0035639; GO:0030554; GO:0032555; GO:0043168; GO:1901265; GO:0017076; GO:0032553; GO:0043167; GO:0097159; GO:1901363; GO:0000166; GO:0097367; GO:0005488; GO:0036094; GO:0003674_x000D_ [GO:0009507]; GO:0009536; GO:0043231; GO:0044444; GO:0043227; GO:0043229; GO:0005737; GO:004442…		46.069	1.26376e+06	1.26376e+06	0.131579	6	3	7	5.1545e+06	5.1545e+06	0.325359	14	5	15	230018	230018	0.0526316	2	1	2	27246.4	0					26705.3	0					26267.1	0					3.39407e+06	3.39407e+06	0.253589	12	4
649		AT1G14810.1		Symbols: semialdehyde dehydrogenase family protein chr1:5102684-5104633 REVERSE LENGTH=375	AT1G14810	[GO:0003942]; GO:0016620; GO:0016903; GO:0016491; GO:0003824; GO:0003674_x000D_ [GO:0004073]; GO:0016620; GO:0016903; GO:0016491; GO:0003824; GO:0003674_x000D_ [GO:0005737]; GO:0044424; GO:0005622; GO:0044464; GO:0005575; GO:0005623_x000D_ [GO:0005739]; GO:0043231; GO:0044444; GO:0043227; GO:0043229; GO:0005737; GO:0044424; GO:0043226; GO:0005622; GO:0044464; GO:0005575; GO:0005623_x000D_ [GO:000…	Pf01118, Pf02774	40.72	1.26264e+06	1.26264e+06	0.24	7	7	9	2.82972e+06	2.82972e+06	0.184	5	5	6	27761.4	0	0.0853333	2	2	2	142368	142368	0.0293333	1	1	1	26705.3	0	0.032	1	1	1	26267.1	0	0.032	1	1	1	3.30614e+06	3.30614e+06	0.186667	6	6
2883		AT1G24180.1		Symbols: IAR4 Thiamin diphosphate-binding fold (THDP-binding) superfamily protein chr1:8560777-8563382 REVERSE LENGTH=393	IAR4	[GO:0004739]; GO:0004738; GO:0016624; GO:0016903; GO:0016491; GO:0003824; GO:0003674_x000D_ [GO:0005634]; GO:0043231; GO:0043227; GO:0043229; GO:0043226; GO:0044424; GO:0005575; GO:0005622; GO:0044464; GO:0005623_x000D_ [GO:0005739]; GO:0043231; GO:0044444; GO:0043227; GO:0043229; GO:0005737; GO:0044424; GO:0043226; GO:0005622; GO:0044464; GO:0005575; GO:0005623_x000D_ [GO:0005759]; GO:0044429; G…	Pf00676	43.331	1.26259e+06	1.26259e+06	0.0814249	3	3	4	4.3552e+06	4.3552e+06	0.290076	12	9	13	753693	753693	0.0559796	2	2	3	27246.4	0	0.0254453	1	1	1	26705.3	0	0.0229008	1		1	41961.8	41961.8	0.0254453	1	1	1	2.85343e+06	2.85343e+06	0.127226	6	3
203		AT4G09040.1	AT4G09040.2	Symbols: RNA-binding (RRM/RBD/RNP motifs) family protein chr4:5795075-5797315 REVERSE LENGTH=304	AT4G09040	[GO:0003676]; GO:0097159; GO:1901363; GO:0005488; GO:0003674_x000D_ [GO:0003723]; GO:0003676; GO:0097159; GO:1901363; GO:0005488; GO:0003674_x000D_ [GO:0003729]; GO:0003723; GO:0003676; GO:0097159; GO:1901363; GO:0005488; GO:0003674_x000D_ [GO:0005634]; GO:0043231; GO:0043227; GO:0043229; GO:0043226; GO:0044424; GO:0005575; GO:0005622; GO:0044464; GO:0005623_x000D_ [GO:0008150]_x000D_ [GO:0009507…	Pf00076, Pf13893, Pf14259	34.011	1.25597e+06	1.25597e+06	0.125	3	3	3	7.5846e+06	7.5846e+06	0.299342	6	6	6	532085	532085	0.177632	4	4	4	27246.4	0					26705.3	0					26267.1	0					3.83086e+06	3.83086e+06	0.217105	5	5
598		AT2G21170.1	AT2G21170.2	Symbols: TIM, PDTPI triosephosphate isomerase chr2:9071047-9073106 REVERSE LENGTH=315	TIM	[GO:0003824]; GO:0003674_x000D_ [GO:0004807]; GO:0016861; GO:0016860; GO:0016853; GO:0003824; GO:0003674_x000D_ [GO:0005739]; GO:0043231; GO:0044444; GO:0043227; GO:0043229; GO:0005737; GO:0044424; GO:0043226; GO:0005622; GO:0044464; GO:0005575; GO:0005623_x000D_ [GO:0005829]; GO:0044444; GO:0005737; GO:0044424; GO:0005622; GO:0044464; GO:0005575; GO:0005623_x000D_ [GO:0006094]; GO:0006006; GO:00…	Pf00121	33.325	1.2497e+06	1.2497e+06	0.206349	5	5	8	1.2986e+07	1.2986e+07	0.434921	14	13	15	164111	164111	0.184127	4	4	4	27246.4	0					26705.3	0					26267.1	0					6.56707e+06	6.56707e+06	0.295238	8	7
94		AT5G40450.1		Symbols: unknown protein; FUNCTIONS IN: molecular_function unknown; INVOLVED IN: biological_process unknown; LOCATED IN: chloroplast, plasma membrane; EXPRESSED IN: 24 plant structures; EXPRESSED DURING: 13 growth stages; Has 30201 Blast hits to 17322 proteins in 780 species: Archae - 12; Bacteria - 1396; Metazoa - 17338; Fungi - 3422; Plants - 5037; Viruses - 0; Other Eukaryotes - 2996 (source: …	AT5G40450	[GO:0003674]_x000D_ [GO:0005634]; GO:0043231; GO:0043227; GO:0043229; GO:0043226; GO:0044424; GO:0005575; GO:0005622; GO:0044464; GO:0005623_x000D_ [GO:0005829]; GO:0044444; GO:0005737; GO:0044424; GO:0005622; GO:0044464; GO:0005575; GO:0005623_x000D_ [GO:0005886]; GO:0016020; GO:0044464; GO:0071944; GO:0005575; GO:0005623_x000D_ [GO:0009507]; GO:0009536; GO:0043231; GO:0044444; GO:0043227; GO:00…		322.814	1.24708e+06	1.24708e+06	0.274836	57	57	62	6.823e+06	6.823e+06	0.41433	88	88	117	217996	217996	0.0934579	20	20	20	27246.4	0					26705.3	0					26267.1	0					2.11228e+06	2.11228e+06	0.291104	63	63
1942		AT1G53670.1	AT1G53670.2	Symbols: MSRB1, ATMSRB1 methionine sulfoxide reductase B 1 chr1:20036687-20038074 FORWARD LENGTH=202	MSRB1	[GO:0006810]; GO:0051234; GO:0051179; GO:0008150_x000D_ [GO:0006979]; GO:0006950; GO:0050896; GO:0008150_x000D_ [GO:0009507]; GO:0009536; GO:0043231; GO:0044444; GO:0043227; GO:0043229; GO:0005737; GO:0044424; GO:0043226; GO:0005622; GO:0044464; GO:0005575; GO:0005623_x000D_ [GO:0009536]; GO:0043231; GO:0044444; GO:0043227; GO:0043229; GO:0005737; GO:0044424; GO:0043226; GO:0005622; GO:0044464; G…	Pf01641	22.593	1.23578e+06	1.23578e+06	0.108911	2	2	2	49326.9	0					27761.4	0					2.93165e+06	2.93165e+06	0.108911	3	3	3	6.5017e+06	6.5017e+06	0.108911	4	4	6	1.34069e+06	1.34069e+06	0.108911	3	3	3	1.42339e+06	1.42339e+06	0.0594059	2	2
216		AT2G48070.3	AT2G48070.1	Symbols: RPH1 resistance to phytophthora 1 chr2:19662863-19663773 FORWARD LENGTH=201	RPH1	[GO:0002229]; GO:0002239; GO:0098542; GO:0051707; GO:0006952; GO:0043207; GO:0051704; GO:0006950; GO:0009605; GO:0009607; GO:0008150; GO:0050896_x000D_ [GO:0003674]_x000D_ [GO:0005739]; GO:0043231; GO:0044444; GO:0043227; GO:0043229; GO:0005737; GO:0044424; GO:0043226; GO:0005622; GO:0044464; GO:0005575; GO:0005623_x000D_ [GO:0009507]; GO:0009536; GO:0043231; GO:0044444; GO:0043227; GO:0043229; G…		22.569	1.22014e+06	1.22014e+06	0.124378	2	2	2	4.64076e+06	4.64076e+06	0.0845771	1	1	1	27761.4	0					27246.4	0					26705.3	0					628649	628649	0.0845771	1	1	1	2.53821e+06	2.53821e+06	0.0845771	1	1
1510		AT4G17170.1	AT4G17160.1	Symbols: AT-RAB2, ATRABB1C, ATRAB2A, RAB2A, RABB1C, ATRAB-B1B, RAB-B1B RAB GTPase homolog B1C chr4:9644908-9646220 REVERSE LENGTH=211	RABB1C	[GO:0000166]; GO:0036094; GO:1901265; GO:0005488; GO:0097159; GO:1901363; GO:0003674_x000D_ [GO:0003924]; GO:0017111; GO:0016462; GO:0016818; GO:0016817; GO:0016787; GO:0003824; GO:0003674_x000D_ [GO:0005525]; GO:0032550; GO:0032561; GO:0035639; GO:0001883; GO:0032549; GO:0019001; GO:0032555; GO:0043168; GO:1901265; GO:0001882; GO:0017076; GO:0032553; GO:0043167; GO:0097159; GO:1901363; GO:003609…	Pf00009, Pf00025, Pf00071, Pf01926, Pf08477	23.15	1.21952e+06	1.21952e+06	0.132701	3	3	4	1.24674e+06	1.24674e+06	0.132701	3	2	3	732753	732753	0.132701	3	3	4	27246.4	0					219551	219551	0.180095	3	2	3	146917	146917	0.104265	2	1	2	1.29233e+06	1.29233e+06	0.0758294	1	1
1705		AT4G32470.1	AT5G25450.1; AT4G32470.2; AT5G25450.2	Symbols: Cytochrome bd ubiquinol oxidase, 14kDa subunit chr4:15669641-15671095 REVERSE LENGTH=122	AT4G32470	[GO:0005739]; GO:0043231; GO:0044444; GO:0043227; GO:0043229; GO:0005737; GO:0044424; GO:0043226; GO:0005622; GO:0044464; GO:0005575; GO:0005623_x000D_ [GO:0005743]; GO:0019866; GO:0031966; GO:0031090; GO:0031967; GO:0044424; GO:0005740; GO:0044429; GO:0016020; GO:0043227; GO:0044422; GO:0031975; GO:0044446; GO:0005622; GO:0044464; GO:0005739; GO:0044444; GO:0005575; GO:0043226; GO:0043229; GO:00…	Pf02271	14.518	1.21851e+06	1.21851e+06	0.0819672	1	1	1	2.88847e+06	2.88847e+06	0.106557	2	2	2	939859	939859	0.0819672	1	1	1	27246.4	0	0.0819672	1	1	1	26705.3	0					26267.1	0					4.78105e+06	4.78105e+06	0.188525	2	2
2294		AT3G52880.2	AT3G52880.1	Symbols: ATMDAR1, MDAR1 monodehydroascorbate reductase 1 chr3:19601477-19604366 REVERSE LENGTH=466	MDAR1	[GO:0005737]; GO:0044424; GO:0005622; GO:0044464; GO:0005575; GO:0005623_x000D_ [GO:0005777]; GO:0042579; GO:0043231; GO:0044444; GO:0043227; GO:0043229; GO:0005737; GO:0044424; GO:0043226; GO:0005622; GO:0044464; GO:0005575; GO:0005623_x000D_ [GO:0005782]; GO:0031907; GO:0044439; GO:0044438; GO:0070013; GO:0005777; GO:0042579; GO:0044444; GO:0044446; GO:0043229; GO:0043233; GO:0044424; GO:004323…	Pf00070, Pf04820, Pf07992	50.128	1.21686e+06	1.21686e+06	0.126609	5	5	6	9.35875e+06	9.35875e+06	0.287554	11	11	13	252657	252657	0.0815451	3	3	3	30527.1	30527.1	0.0236052	1	1	1	83542.9	83542.9	0.0708155	3	3	3	35983.7	35983.7	0.0150215	1	1	1	7.26599e+06	7.26599e+06	0.263949	10	10
1913		AT5G08680.1	AT5G08690.1; AT5G08670.1	Symbols: ATP synthase alpha/beta family protein chr5:2821992-2824683 FORWARD LENGTH=559	AT5G08680	[GO:0000166]; GO:0036094; GO:1901265; GO:0005488; GO:0097159; GO:1901363; GO:0003674_x000D_ [GO:0000275]; GO:0005753; GO:0045261; GO:0098800; GO:0045259; GO:0033178; GO:0044424; GO:0005743; GO:0044455; GO:0098796; GO:0098798; GO:0016469; GO:0005622; GO:0044464; GO:0019866; GO:0031966; GO:0044425; GO:0044429; GO:0043234; GO:0005575; GO:0005623; GO:0031090; GO:0031967; GO:0005740; GO:0016020; GO:00…	Pf00006, Pf00306, Pf02874	59.822	1.20994e+06	1.20994e+06	0.171735	8	8	8	1.83696e+07	1.83696e+07	0.404293	19	18	24	808954	808954	0.218247	9	8	10	166147	166147	0.0661896	3	3	4	361975	361975	0.0858676	4	3	4	282500	282500	0.0966011	4	3	4	5.83818e+06	5.83818e+06	0.257603	13	12
441		AT1G29900.1		Symbols: CARB carbamoyl phosphate synthetase B chr1:10468164-10471976 FORWARD LENGTH=1187	CARB	[GO:0000050]; GO:0019627; GO:0043604; GO:1901566; GO:0043603; GO:0044281; GO:0071941; GO:1901564; GO:0044271; GO:1901576; GO:0034641; GO:0008152; GO:0006807; GO:0071704; GO:0044249; GO:0009058; GO:0044237; GO:0008150; GO:0009987_x000D_ [GO:0000166]; GO:0036094; GO:1901265; GO:0005488; GO:0097159; GO:1901363; GO:0003674_x000D_ [GO:0004087]; GO:0016879; GO:0016874; GO:0003824; GO:0003674_x000D_ [GO…	Pf00289, Pf01071, Pf02142, Pf02222, Pf02655, Pf02786, Pf02787, Pf07478, Pf08442, Pf08443, Pf13535	129.874	1.20825e+06	1.20825e+06	0.139848	14	14	14	5.98338e+06	5.98338e+06	0.224937	23	23	25	507657	507657	0.0800337	9	9	9	27246.4	0					26705.3	0					26267.1	0					2.79265e+06	2.79265e+06	0.123842	13	13
1626		AT5G07090.1	AT2G17360.1; AT5G07090.2; AT2G17360.2	Symbols: Ribosomal protein S4 (RPS4A) family protein chr5:2202410-2203805 FORWARD LENGTH=262	AT5G07090	[GO:0003723]; GO:0003676; GO:0097159; GO:1901363; GO:0005488; GO:0003674_x000D_ [GO:0003729]; GO:0003723; GO:0003676; GO:0097159; GO:1901363; GO:0005488; GO:0003674_x000D_ [GO:0003735]; GO:0005198; GO:0003674_x000D_ [GO:0005515]; GO:0005488; GO:0003674_x000D_ [GO:0005622]; GO:0044464; GO:0005575; GO:0005623_x000D_ [GO:0005737]; GO:0044424; GO:0005622; GO:0044464; GO:0005575; GO:0005623_x000D_ [GO…	Pf00900, Pf01479, Pf08071	29.855	1.20752e+06	1.20752e+06	0.206107	5	1	6	5.29497e+06	5.29497e+06	0.381679	10	1	17	27761.4	0	0.171756	4		4	27246.4	0	0.0916031	3		3	26705.3	0					26267.1	0	0.129771	4		4	3.38605e+06	3.38605e+06	0.40458	10	1
2465		AT2G42600.2		Symbols: ATPPC2, PPC2 phosphoenolpyruvate carboxylase 2 chr2:17734541-17738679 REVERSE LENGTH=963	PPC2	[GO:0003824]; GO:0003674_x000D_ [GO:0005737]; GO:0044424; GO:0005622; GO:0044464; GO:0005575; GO:0005623_x000D_ [GO:0005829]; GO:0044444; GO:0005737; GO:0044424; GO:0005622; GO:0044464; GO:0005575; GO:0005623_x000D_ [GO:0005886]; GO:0016020; GO:0044464; GO:0071944; GO:0005575; GO:0005623_x000D_ [GO:0006099]; GO:0006101; GO:0009060; GO:0044238; GO:0072350; GO:0045333; GO:0008152; GO:0019752; GO:00…	Pf00311	109.684	1.19867e+06	1.19867e+06	0.109034	10	7	16	6.77246e+06	6.77246e+06	0.251298	19	13	23	316475	316475	0.0519211	4	2	4	27246.4	0					26705.3	0	0.0166147	1		1	26267.1	0	0.026999	2	1	2	3.75483e+06	3.75483e+06	0.139148	11	9
3222		AT1G06190.1	AT2G31150.1; AT1G06190.2	Symbols: Rho termination factor chr1:1892467-1894078 REVERSE LENGTH=401	AT1G06190; RHON1	[GO:0003723]; GO:0003676; GO:0097159; GO:1901363; GO:0005488; GO:0003674_x000D_ [GO:0005515]; GO:0005488; GO:0003674_x000D_ [GO:0005634]; GO:0043231; GO:0043227; GO:0043229; GO:0043226; GO:0044424; GO:0005575; GO:0005622; GO:0044464; GO:0005623_x000D_ [GO:0006353]; GO:0006351; GO:0032774; GO:0010467; GO:0034645; GO:0097659; GO:0009059; GO:0016070; GO:0034654; GO:0043170; GO:0044249; GO:0044260; G…	Pf07498	44.503	1.19629e+06	1.19629e+06	0.0349127	1	1	1	4.78573e+06	4.78573e+06	0.0349127	1	1	1	650817	650817	0.0349127	1	1	1	27246.4	0					26705.3	0	0.0249377	1	1	1	140155	140155	0.0598504	2	2	2	4.41115e+06	4.41115e+06	0.0773067	3	3
566		AT4G39090.1		Symbols: RD19, RD19A Papain family cysteine protease chr4:18215826-18217326 REVERSE LENGTH=368	RD19	[GO:0000323]; GO:0005773; GO:0043231; GO:0044444; GO:0043227; GO:0043229; GO:0005737; GO:0044424; GO:0043226; GO:0005622; GO:0044464; GO:0005575; GO:0005623_x000D_ [GO:0004197]; GO:0004175; GO:0008234; GO:0070011; GO:0008233; GO:0016787; GO:0140096; GO:0003824; GO:0003674_x000D_ [GO:0005576]; GO:0005575_x000D_ [GO:0005615]; GO:0044421; GO:0005575; GO:0005576_x000D_ [GO:0005634]; GO:0043231; GO:00…	Pf00112, Pf08246	40.393	1.1929e+06	1.1929e+06	0.0923913	3	3	3	2.23633e+06	2.23633e+06	0.0842391	3	3	3	524899	524899	0.130435	3	3	3	27246.4	0	0.0625	2	2	2	83140.8	83140.8	0.0625	2	2	2	111218	111218	0.0733696	2	2	3	2.68821e+06	2.68821e+06	0.108696	4	4
1862		AT5G36700.4	AT5G36700.3	Symbols: PGLP1 2-phosphoglycolate phosphatase 1 chr5:14421929-14424430 REVERSE LENGTH=362	AT5G36790; PGLP1	[GO:0005634]; GO:0043231; GO:0043227; GO:0043229; GO:0043226; GO:0044424; GO:0005575; GO:0005622; GO:0044464; GO:0005623_x000D_ [GO:0005737]; GO:0044424; GO:0005622; GO:0044464; GO:0005575; GO:0005623_x000D_ [GO:0005773]; GO:0043231; GO:0044444; GO:0043227; GO:0043229; GO:0005737; GO:0044424; GO:0043226; GO:0005622; GO:0044464; GO:0005575; GO:0005623_x000D_ [GO:0005829]; GO:0044444; GO:0005737; G…	Pf00702, Pf09419, Pf13242, Pf13344	39.736	1.18634e+06	1.18634e+06	0.0994475	3	3	3	3.99363e+06	3.99363e+06	0.140884	5	5	5	520850	520850	0.0524862	2	2	2	27246.4	0					26705.3	0					26267.1	0					3.07655e+06	3.07655e+06	0.0911602	3	3
2865		AT5G35680.3	AT2G04520.1; AT5G35680.1	Symbols: Nucleic acid-binding, OB-fold-like protein chr5:13858085-13858589 REVERSE LENGTH=150	AT5G35680	[GO:0003723]; GO:0003676; GO:0097159; GO:1901363; GO:0005488; GO:0003674_x000D_ [GO:0003743]; GO:0008135; GO:0003723; GO:0003676; GO:0097159; GO:1901363; GO:0005488; GO:0003674_x000D_ [GO:0005634]; GO:0043231; GO:0043227; GO:0043229; GO:0043226; GO:0044424; GO:0005575; GO:0005622; GO:0044464; GO:0005623_x000D_ [GO:0005829]; GO:0044444; GO:0005737; GO:0044424; GO:0005622; GO:0044464; GO:0005575; G…	Pf01176	17.011	1.18283e+06	1.18283e+06	0.0666667	1	1	1	4.23781e+06	4.23781e+06	0.14	2	2	2	1.22267e+06	1.22267e+06	0.14	2	2	2	341032	341032	0.0666667	1	1	1	260578	260578	0.0666667	1	1	1	1.61365e+06	1.61365e+06	0.14	2	2	2	42271.1	0
515		AT5G04140.2	AT5G04140.1	Symbols: GLU1, GLS1, GLUS, FD-GOGAT glutamate synthase 1 chr5:1130031-1138186 FORWARD LENGTH=1648	GLU1	[GO:0005515]; GO:0005488; GO:0003674_x000D_ [GO:0005739]; GO:0043231; GO:0044444; GO:0043227; GO:0043229; GO:0005737; GO:0044424; GO:0043226; GO:0005622; GO:0044464; GO:0005575; GO:0005623_x000D_ [GO:0005759]; GO:0044429; GO:0070013; GO:0005739; GO:0044444; GO:0044446; GO:0043229; GO:0043233; GO:0044424; GO:0043231; GO:0005737; GO:0044422; GO:0043226; GO:0031974; GO:0005622; GO:0044464; GO:004322…	Pf00310, Pf01493, Pf01645, Pf04898	179.807	1.17992e+06	1.17992e+06	0.160801	20	17	22	8.80531e+06	8.80531e+06	0.225728	36	26	50	263707	263707	0.0709951	9	6	11	27246.4	0					26705.3	0					26267.1	0					4.09235e+06	4.09235e+06	0.191748	29	22
1196		AT5G66470.1		Symbols: RNA binding;GTP binding chr5:26541986-26544302 REVERSE LENGTH=427	AT5G66470	[GO:0000166]; GO:0036094; GO:1901265; GO:0005488; GO:0097159; GO:1901363; GO:0003674_x000D_ [GO:0003723]; GO:0003676; GO:0097159; GO:1901363; GO:0005488; GO:0003674_x000D_ [GO:0003924]; GO:0017111; GO:0016462; GO:0016818; GO:0016817; GO:0016787; GO:0003824; GO:0003674_x000D_ [GO:0005525]; GO:0032550; GO:0032561; GO:0035639; GO:0001883; GO:0032549; GO:0019001; GO:0032555; GO:0043168; GO:1901265; G…	Pf00009, Pf01926, Pf02421, Pf03029, Pf03193, Pf08477	48.9	1.17943e+06	1.17943e+06	0.154567	7	7	9	2.16392e+06	2.16392e+06	0.12178	5	5	5	774921	774921	0.0936768	4	4	4	608463	608463	0.0515222	2	2	2	1.6401e+06	1.6401e+06	0.0772834	3	3	3	1.41473e+06	1.41473e+06	0.0913349	4	4	6	1.48913e+06	1.48913e+06	0.131148	6	6
2930		AT2G40060.1		Symbols: Clathrin light chain protein chr2:16726564-16728001 FORWARD LENGTH=258	AT2G40060; CLC2	[GO:0005198]; GO:0003674_x000D_ [GO:0005515]; GO:0005488; GO:0003674_x000D_ [GO:0005737]; GO:0044424; GO:0005622; GO:0044464; GO:0005575; GO:0005623_x000D_ [GO:0005856]; GO:0043232; GO:0043228; GO:0043229; GO:0043226; GO:0044424; GO:0005575; GO:0005622; GO:0044464; GO:0005623_x000D_ [GO:0005886]; GO:0016020; GO:0044464; GO:0071944; GO:0005575; GO:0005623_x000D_ [GO:0005905]; GO:0012505; GO:004446…	Pf01086	28.819	1.1651e+06	1.1651e+06	0.166667	4	4	4	1.41714e+07	1.41714e+07	0.275194	8	8	11	601245	601245	0.0581395	1	1	1	256521	256521	0.0310078	1	1	1	121566	121566	0.0813954	2	2	2	211502	211502	0.0387597	1	1	1	6.73749e+06	6.73749e+06	0.232558	7	7
1839		AT3G48730.1		Symbols: GSA2 glutamate-1-semialdehyde 2,1-aminomutase 2 chr3:18049697-18051550 FORWARD LENGTH=472	GSA2	[GO:0003824]; GO:0003674_x000D_ [GO:0006779]; GO:0006778; GO:0033014; GO:0051188; GO:0033013; GO:0051186; GO:0018130; GO:0019438; GO:0044271; GO:1901362; GO:1901566; GO:0044249; GO:0006725; GO:0046483; GO:1901360; GO:1901564; GO:0044237; GO:0034641; GO:1901576; GO:0009058; GO:0071704; GO:0006807; GO:0008152; GO:0009987; GO:0008150_x000D_ [GO:0006782]; GO:0006779; GO:0006783; GO:0046501; GO:000677…	Pf00202	50.109	1.16158e+06	1.16158e+06	0.194915	9	4	11	3.5603e+06	3.5603e+06	0.269068	11	5	19	27761.4	0	0.112288	5		8	27246.4	0	0.0275424	1	1	1	26705.3	0					26267.1	0					3.07025e+06	3.07025e+06	0.165254	9	5
2326		AT5G42270.1		Symbols: VAR1, FTSH5 FtsH extracellular protease family chr5:16902659-16905102 FORWARD LENGTH=704	VAR1	[GO:0000166]; GO:0036094; GO:1901265; GO:0005488; GO:0097159; GO:1901363; GO:0003674_x000D_ [GO:0003678]; GO:0004386; GO:0140097; GO:0017111; GO:0003824; GO:0016462; GO:0003674; GO:0016818; GO:0016817; GO:0016787_x000D_ [GO:0004176]; GO:0042623; GO:0070011; GO:0016887; GO:0008233; GO:0017111; GO:0016787; GO:0140096; GO:0016462; GO:0003824; GO:0016818; GO:0003674; GO:0016817_x000D_ [GO:0004222]; G…	Pf00004, Pf00158, Pf01057, Pf01078, Pf01434, Pf05496, Pf06068, Pf06480, Pf07724, Pf07728, Pf13191, Pf13207, Pf13401	75.185	1.15512e+06	1.15512e+06	0.119318	8	4	12	5.65548e+06	5.65548e+06	0.284091	16	4	21	638274	638274	0.143466	9	3	12	27246.4	0					26705.3	0	0.0355114	2		2	30329.3	30329.3	0.0596591	3	1	4	3.0594e+06	3.0594e+06	0.181818	12	4
1829		AT4G23690.1		Symbols: Disease resistance-responsive (dirigent-like protein) family protein chr4:12339152-12339715 REVERSE LENGTH=187	AT4G23690; DIR6	[GO:0005576]; GO:0005575_x000D_ [GO:0006952]; GO:0006950; GO:0050896; GO:0008150_x000D_ [GO:0009807]; GO:0009699; GO:0009806; GO:0009698; GO:0019438; GO:0044550; GO:1901362; GO:0006725; GO:0019748; GO:1901360; GO:0044249; GO:0009058; GO:1901576; GO:0044237; GO:0008152; GO:0071704; GO:0009987; GO:0008150_x000D_ [GO:0016853]; GO:0003824; GO:0003674_x000D_ [GO:0042349]; GO:0030234; GO:0098772; GO:00…	Pf03018	21.398	1.15325e+06	1.15325e+06	0.0641711	2	2	4	49326.9	0					719129	719129	0.0641711	2	2	4	1.02623e+06	1.02623e+06	0.0641711	1	1	4	1.33547e+06	1.33547e+06	0.0641711	1	1	3	2.90132e+06	2.90132e+06	0.0641711	2	2	5	923869	923869	0.0641711	2	2
1403		AT3G53750.1		Symbols: ACT3 actin 3 chr3:19915924-19917371 FORWARD LENGTH=377	ACT3; ACT1	[GO:0000166]; GO:0036094; GO:1901265; GO:0005488; GO:0097159; GO:1901363; GO:0003674_x000D_ [GO:0005200]; GO:0005198; GO:0003674_x000D_ [GO:0005524]; GO:0032559; GO:0035639; GO:0030554; GO:0032555; GO:0043168; GO:1901265; GO:0017076; GO:0032553; GO:0043167; GO:0097159; GO:1901363; GO:0000166; GO:0097367; GO:0005488; GO:0036094; GO:0003674_x000D_ [GO:0005618]; GO:0030312; GO:0044464; GO:0071944; G…	Pf00022	41.771	1.14757e+06	1.14757e+06	0.220159	8	1	13	102162	102162	0.220159	11	1	20	836185	836185	0.251989	10	1	17	1.00894e+06	1.00894e+06	0.286472	10	1	17	1.27712e+06	1.27712e+06	0.238727	7	1	12	579070	579070	0.246684	9	2	15	1.00962e+06	1.00962e+06	0.331565	13	1
1873		AT3G13930.1		Symbols: Dihydrolipoamide acetyltransferase, long form protein chr3:4596240-4600143 FORWARD LENGTH=539	AT3G13930	[GO:0004742]; GO:0016418; GO:0030523; GO:0140096; GO:0016407; GO:0016417; GO:0003824; GO:0016747; GO:0003674; GO:0016746; GO:0016740_x000D_ [GO:0005507]; GO:0046914; GO:0046872; GO:0043169; GO:0043167; GO:0005488; GO:0003674_x000D_ [GO:0005739]; GO:0043231; GO:0044444; GO:0043227; GO:0043229; GO:0005737; GO:0044424; GO:0043226; GO:0005622; GO:0044464; GO:0005575; GO:0005623_x000D_ [GO:0005759]; G…	Pf00198, Pf00364, Pf02817	58.431	1.13962e+06	1.13962e+06	0.0296846	1	1	1	1.09711e+07	1.09711e+07	0.178108	8	8	9	633215	633215	0.0482375	2	1	2	76554.1	76554.1	0.0296846	1	1	1	164480	164480	0.0705009	3	2	4	90666.9	90666.9	0.0482375	2	1	2	588181	588181	0.0222635	1	1
1770		AT2G42310.1	AT3G57785.1	Symbols: unknown protein; BEST Arabidopsis thaliana protein match is: unknown protein (TAIR:AT3G57785.1); Has 115 Blast hits to 115 proteins in 48 species: Archae - 0; Bacteria - 0; Metazoa - 4; Fungi - 44; Plants - 67; Viruses - 0; Other Eukaryotes - 0 (source: NCBI BLink). chr2:17625251-17625595 FORWARD LENGTH=114	AT2G42310	[GO:0003674]_x000D_ [GO:0005739]; GO:0043231; GO:0044444; GO:0043227; GO:0043229; GO:0005737; GO:0044424; GO:0043226; GO:0005622; GO:0044464; GO:0005575; GO:0005623_x000D_ [GO:0005747]; GO:0005746; GO:0045271; GO:0098800; GO:1990204; GO:0005743; GO:0044455; GO:0070469; GO:0030964; GO:0098803; GO:0098796; GO:0098798; GO:0044464; GO:1902494; GO:0019866; GO:0031966; GO:0044425; GO:0044429; GO:004323…	Pf10183	12.624	1.13924e+06	1.13924e+06	0.0964912	1	1	1	5.01663e+06	5.01663e+06	0.0964912	1	1	1	541203	541203					27246.4	0					26705.3	0					26267.1	0					2.70408e+06	2.70408e+06	0.0964912	1	1
3394		AT3G18190.1		Symbols: TCP-1/cpn60 chaperonin family protein chr3:6232226-6233836 FORWARD LENGTH=536	AT3G18190	[GO:0000166]; GO:0036094; GO:1901265; GO:0005488; GO:0097159; GO:1901363; GO:0003674_x000D_ [GO:0005524]; GO:0032559; GO:0035639; GO:0030554; GO:0032555; GO:0043168; GO:1901265; GO:0017076; GO:0032553; GO:0043167; GO:0097159; GO:1901363; GO:0000166; GO:0097367; GO:0005488; GO:0036094; GO:0003674_x000D_ [GO:0005737]; GO:0044424; GO:0005622; GO:0044464; GO:0005575; GO:0005623_x000D_ [GO:0005829]; G…	Pf00118	57.739	1.13618e+06	1.13618e+06	0.0876866	4	4	8	4.9057e+06	4.9057e+06	0.242537	11	11	16	631360	631360	0.0895522	4	4	5	291858	291858	0.0764925	4	4	5	192578	192578	0.0690299	4	4	4	78919.6	78919.6	0.0298507	1	1	1	2.12552e+06	2.12552e+06	0.0895522	5	5
2990		AT5G09510.1	AT5G09500.1; AT5G09510.2; AT5G43640.1	Symbols: Ribosomal protein S19 family protein chr5:2955698-2956554 REVERSE LENGTH=152	AT5G09510	[GO:0000028]; GO:0022618; GO:0042255; GO:0042274; GO:0022613; GO:0034622; GO:0071826; GO:0042254; GO:0070925; GO:0044085; GO:0065003; GO:0043933; GO:0006996; GO:0022607; GO:0071840; GO:0016043; GO:0008150; GO:0009987_x000D_ [GO:0003723]; GO:0003676; GO:0097159; GO:1901363; GO:0005488; GO:0003674_x000D_ [GO:0003735]; GO:0005198; GO:0003674_x000D_ [GO:0005730]; GO:0031981; GO:0043232; GO:0044428; G…	Pf00203	17.061	1.13513e+06	1.13513e+06	0.197368	2	1	2	3.22357e+06	3.22357e+06	0.0855263	1	1	1	27761.4	0	0.111842	1		1	27246.4	0					274884	274884	0.0855263	1	1	1	26267.1	0					1.6533e+06	1.6533e+06	0.197368	3	2
2190		AT5G10860.1		Symbols: Cystathionine beta-synthase (CBS) family protein chr5:3429173-3430142 REVERSE LENGTH=206	AT5G10860; CBSX3	[GO:0003824]; GO:0003674_x000D_ [GO:0005739]; GO:0043231; GO:0044444; GO:0043227; GO:0043229; GO:0005737; GO:0044424; GO:0043226; GO:0005622; GO:0044464; GO:0005575; GO:0005623_x000D_ [GO:0009651]; GO:0006970; GO:0006950; GO:0009628; GO:0050896; GO:0008150_x000D_ [GO:0045454]; GO:0019725; GO:0050794; GO:0009987; GO:0042592; GO:0050789; GO:0008150; GO:0065008; GO:0065007_x000D_ [GO:0050897]; GO:00…	Pf00478, Pf00571	22.715	1.1344e+06	1.1344e+06	0.092233	2	2	3	4.688e+06	4.688e+06	0.23301	5	5	6	404144	404144	0.0436893	1	1	1	27246.4	0					174077	174077	0.0436893	1	1	1	459383	459383	0.0436893	1	1	1	2.67529e+06	2.67529e+06	0.0436893	1	1
1776		AT3G22845.1		Symbols: emp24/gp25L/p24 family/GOLD family protein chr3:8087373-8088550 FORWARD LENGTH=214	AT3G22845	[GO:0005773]; GO:0043231; GO:0044444; GO:0043227; GO:0043229; GO:0005737; GO:0044424; GO:0043226; GO:0005622; GO:0044464; GO:0005575; GO:0005623_x000D_ [GO:0005783]; GO:0012505; GO:0043231; GO:0044444; GO:0044464; GO:0043227; GO:0043229; GO:0005737; GO:0044424; GO:0005575; GO:0005623; GO:0043226; GO:0005622_x000D_ [GO:0005794]; GO:0012505; GO:0043231; GO:0044444; GO:0044464; GO:0043227; GO:004322…	Pf01105	24.266	1.1309e+06	1.1309e+06	0.0514019	1	1	1	9.55436e+06	9.55436e+06	0.0981308	2	2	3	27761.4	0					27246.4	0					26705.3	0					26267.1	0					256517	256517	0.046729	1	1
1416		AT4G39960.1		Symbols: Molecular chaperone Hsp40/DnaJ family protein chr4:18534194-18536320 FORWARD LENGTH=447	AT4G39960	[GO:0005524]; GO:0032559; GO:0035639; GO:0030554; GO:0032555; GO:0043168; GO:1901265; GO:0017076; GO:0032553; GO:0043167; GO:0097159; GO:1901363; GO:0000166; GO:0097367; GO:0005488; GO:0036094; GO:0003674_x000D_ [GO:0005739]; GO:0043231; GO:0044444; GO:0043227; GO:0043229; GO:0005737; GO:0044424; GO:0043226; GO:0005622; GO:0044464; GO:0005575; GO:0005623_x000D_ [GO:0006457]; GO:0009987; GO:000815…	Pf00226, Pf00684, Pf01556	48.001	1.13067e+06	1.13067e+06	0.0917226	4	3	5	5.15189e+06	5.15189e+06	0.219239	9	8	9	701047	701047	0.102908	3	3	6	177244	177244	0.0782998	3	2	3	251813	251813	0.0604027	2	2	2	415144	415144	0.0559284	2	2	3	2.73101e+06	2.73101e+06	0.17226	8	6
3274		AT1G05010.1	AT1G12010.1	Symbols: EFE, ACO4, EAT1 ethylene-forming enzyme chr1:1431419-1432695 REVERSE LENGTH=323	EFE	[GO:0005737]; GO:0044424; GO:0005622; GO:0044464; GO:0005575; GO:0005623_x000D_ [GO:0006952]; GO:0006950; GO:0050896; GO:0008150_x000D_ [GO:0009620]; GO:0051707; GO:0043207; GO:0051704; GO:0009605; GO:0009607; GO:0008150; GO:0050896_x000D_ [GO:0009693]; GO:0009692; GO:0043450; GO:0043449; GO:0044249; GO:1900674; GO:0044237; GO:1900673; GO:0009058; GO:1901576; GO:0008152; GO:0009987; GO:0071704; G…	Pf03171, Pf14226	36.654	1.12667e+06	1.12667e+06	0.102167	3	2	5	1.35548e+07	1.35548e+07	0.309598	8	6	14	678129	678129	0.123839	3	2	3	27246.4	0					26705.3	0					26267.1	0					5.60792e+06	5.60792e+06	0.25387	7	5
1543		ATMG00480.1		Symbols: ORFB, ATP8 Plant mitochondrial ATPase, F0 complex, subunit 8 protein chrM:129909-130385 FORWARD LENGTH=158	AT2G07707; orfB	[GO:0000166]; GO:0036094; GO:1901265; GO:0005488; GO:0097159; GO:1901363; GO:0003674_x000D_ [GO:0000276]; GO:0005753; GO:0045263; GO:0098800; GO:0045259; GO:0033177; GO:0044424; GO:0005743; GO:0044455; GO:0098796; GO:0098798; GO:0016469; GO:0005622; GO:0044464; GO:0019866; GO:0031966; GO:0044425; GO:0044429; GO:0043234; GO:0005575; GO:0005623; GO:0031090; GO:0031967; GO:0005740; GO:0016020; GO:00…	Pf02326, Pf06449	18.199	1.11896e+06	1.11896e+06	0.0632911	1	1	1	82881.3	82881.3	0.0632911	1	1	1	27761.4	0					27246.4	0					26705.3	0					318277	318277	0.0632911	1	1	1	1.83734e+06	1.83734e+06	0.0632911	2	2
629		AT2G31570.1	AT4G31870.1	Symbols: ATGPX2, GPX2 glutathione peroxidase 2 chr2:13438211-13439775 REVERSE LENGTH=169	GPX2	[GO:0004601]; GO:0016209; GO:0016684; GO:0003674; GO:0016491; GO:0003824_x000D_ [GO:0004602]; GO:0004601; GO:0016209; GO:0016684; GO:0003674; GO:0016491; GO:0003824_x000D_ [GO:0005515]; GO:0005488; GO:0003674_x000D_ [GO:0005634]; GO:0043231; GO:0043227; GO:0043229; GO:0043226; GO:0044424; GO:0005575; GO:0005622; GO:0044464; GO:0005623_x000D_ [GO:0005737]; GO:0044424; GO:0005622; GO:0044464; GO:00…	Pf00255, Pf00578, Pf08534	18.933	1.11838e+06	1.11838e+06	0.177515	3	3	3	1.9569e+06	1.9569e+06	0.177515	3	3	3	752722	752722	0.177515	3	3	3	1.46555e+06	1.46555e+06	0.224852	5	4	5	1.09349e+07	1.09349e+07	0.171598	4	3	4	1.622e+06	1.622e+06	0.130178	3	3	3	2.10748e+06	2.10748e+06	0.0769231	2	2
2487		AT1G72150.1		Symbols: PATL1 PATELLIN 1 chr1:27148558-27150652 FORWARD LENGTH=573	PATL1	[GO:0002020]; GO:0019899; GO:0005515; GO:0005488; GO:0003674_x000D_ [GO:0005215]; GO:0003674_x000D_ [GO:0005634]; GO:0043231; GO:0043227; GO:0043229; GO:0043226; GO:0044424; GO:0005575; GO:0005622; GO:0044464; GO:0005623_x000D_ [GO:0005737]; GO:0044424; GO:0005622; GO:0044464; GO:0005575; GO:0005623_x000D_ [GO:0005773]; GO:0043231; GO:0044444; GO:0043227; GO:0043229; GO:0005737; GO:0044424; GO:00…	Pf00650, Pf03765, Pf13716	64.007	1.11432e+06	1.11432e+06	0.143106	8	7	8	1.24271e+07	1.24271e+07	0.293194	14	13	15	381652	381652	0.172775	8	7	9	27246.4	0	0.017452	1		1	26705.3	0	0.017452	1		1	26267.1	0	0.0244328	1	1	1	7.98611e+06	7.98611e+06	0.315881	17	16
2709		AT2G37660.1		Symbols: NAD(P)-binding Rossmann-fold superfamily protein chr2:15795481-15796977 REVERSE LENGTH=325	AT2G37660	[GO:0003824]; GO:0003674_x000D_ [GO:0003854]; GO:0033764; GO:0016229; GO:0016616; GO:0016491; GO:0016614; GO:0003824; GO:0003674_x000D_ [GO:0005507]; GO:0046914; GO:0046872; GO:0043169; GO:0043167; GO:0005488; GO:0003674_x000D_ [GO:0006694]; GO:0008202; GO:0008610; GO:1901362; GO:0006629; GO:1901360; GO:1901576; GO:0044238; GO:0071704; GO:0009058; GO:0008152; GO:0008150_x000D_ [GO:0009507]; GO:00…	Pf01073, Pf01370, Pf02719, Pf05368, Pf13460	34.858	1.10473e+06	1.10473e+06	0.12	2	2	3	7.22881e+06	7.22881e+06	0.236923	8	7	9	437343	437343	0.12	2	2	2	27246.4	0					26705.3	0					26267.1	0					6.74481e+06	6.74481e+06	0.301538	9	8
612		AT2G35410.1		Symbols: RNA-binding (RRM/RBD/RNP motifs) family protein chr2:14898341-14899590 FORWARD LENGTH=308	AT2G35410	[GO:0003676]; GO:0097159; GO:1901363; GO:0005488; GO:0003674_x000D_ [GO:0003723]; GO:0003676; GO:0097159; GO:1901363; GO:0005488; GO:0003674_x000D_ [GO:0003729]; GO:0003723; GO:0003676; GO:0097159; GO:1901363; GO:0005488; GO:0003674_x000D_ [GO:0009507]; GO:0009536; GO:0043231; GO:0044444; GO:0043227; GO:0043229; GO:0005737; GO:0044424; GO:0043226; GO:0005622; GO:0044464; GO:0005575; GO:0005623_x0…	Pf00076, Pf13893, Pf14259	33.765	1.10185e+06	1.10185e+06	0.172078	4	4	4	4.20467e+06	4.20467e+06	0.172078	4	4	5	401195	401195	0.0876623	2	2	2	27246.4	0					26705.3	0					26267.1	0					2.32311e+06	2.32311e+06	0.201299	4	4
2763		AT4G13010.1		Symbols: Oxidoreductase, zinc-binding dehydrogenase family protein chr4:7600682-7602567 FORWARD LENGTH=329	AT4G13010	[GO:0005737]; GO:0044424; GO:0005622; GO:0044464; GO:0005575; GO:0005623_x000D_ [GO:0005773]; GO:0043231; GO:0044444; GO:0043227; GO:0043229; GO:0005737; GO:0044424; GO:0043226; GO:0005622; GO:0044464; GO:0005575; GO:0005623_x000D_ [GO:0005794]; GO:0012505; GO:0043231; GO:0044444; GO:0044464; GO:0043227; GO:0043229; GO:0005737; GO:0044424; GO:0005575; GO:0005623; GO:0043226; GO:0005622_x000D_ [GO…	Pf00107, Pf08240, Pf13602	34.414	1.09925e+06	1.09925e+06	0.0699088	2	2	2	4.68978e+06	4.68978e+06	0.203647	5	5	5	69270.2	69270.2	0.0364742	1	1	1	27246.4	0					26705.3	0					26267.1	0					632477	632477	0.0364742	1	1
230		AT4G14040.1		Symbols: EDA38, SBP2 selenium-binding protein 2 chr4:8100691-8102828 REVERSE LENGTH=487	SBP2	[GO:0005515]; GO:0005488; GO:0003674_x000D_ [GO:0008430]; GO:0005488; GO:0003674_x000D_ [GO:0009507]; GO:0009536; GO:0043231; GO:0044444; GO:0043227; GO:0043229; GO:0005737; GO:0044424; GO:0043226; GO:0005622; GO:0044464; GO:0005575; GO:0005623_x000D_ [GO:0010197]; GO:0000741; GO:0009559; GO:0006997; GO:0048284; GO:0009561; GO:0030154; GO:0006996; GO:0009553; GO:0032501; GO:0048869; GO:0016043; G…	Pf05694	53.903	1.09773e+06	1.09773e+06	0.0616016	2	2	2	5.73622e+06	5.73622e+06	0.160164	6	4	7	736844	736844	0.0616016	2	2	2	27246.4	0					150117	150117	0.0349076	1	1	1	130220	130220	0.026694	1	1	1	651059	651059	0.026694	1	1
539		AT4G23100.3	AT4G23100.2	Symbols: GSH1 glutamate-cysteine ligase chr4:12103458-12106751 REVERSE LENGTH=522	GSH1	[GO:0000166]; GO:0036094; GO:1901265; GO:0005488; GO:0097159; GO:1901363; GO:0003674_x000D_ [GO:0002213]; GO:0006952; GO:0006950; GO:0050896; GO:0008150_x000D_ [GO:0003824]; GO:0003674_x000D_ [GO:0004357]; GO:0016881; GO:0016879; GO:0016874; GO:0003824; GO:0003674_x000D_ [GO:0005524]; GO:0032559; GO:0035639; GO:0030554; GO:0032555; GO:0043168; GO:1901265; GO:0017076; GO:0032553; GO:0043167; GO:00…	Pf04107	58.525	1.09078e+06	1.09078e+06	0.0402299	3	3	4	5.19285e+06	5.19285e+06	0.091954	5	5	5	27761.4	0					27246.4	0					26705.3	0					73607.7	73607.7	0.0153257	1	1	2	1.70176e+06	1.70176e+06	0.0402299	2	2
485		AT2G28900.1		Symbols: OEP16, ATOEP16-L, ATOEP16-1, OEP16-1 outer plastid envelope protein 16-1 chr2:12414423-12415459 REVERSE LENGTH=148	OEP16-1	[GO:0003333]; GO:0006865; GO:1905039; GO:0046942; GO:0071705; GO:0098656; GO:1903825; GO:0015711; GO:0015849; GO:0006810; GO:0006820; GO:0034220; GO:0055085; GO:0071702; GO:0051234; GO:0006811; GO:0051179; GO:0008150_x000D_ [GO:0005515]; GO:0005488; GO:0003674_x000D_ [GO:0005744]; GO:0098800; GO:0005743; GO:0044455; GO:0098796; GO:0098798; GO:0019866; GO:0031966; GO:0044425; GO:0044429; GO:004323…	Pf02466	15.472	1.09041e+06	1.09041e+06	0.0878378	1	1	1	1.47385e+07	1.47385e+07	0.141892	2	2	3	27761.4	0					27246.4	0					845439	845439	0.0540541	1	1	1	418904	418904	0.0540541	1	1	1	1.96401e+06	1.96401e+06	0.0540541	1	1
3212		AT4G02580.1		Symbols: NADH-ubiquinone oxidoreductase 24 kDa subunit, putative chr4:1134586-1136906 FORWARD LENGTH=255	AT4G02580	[GO:0003954]; GO:0016651; GO:0016491; GO:0003824; GO:0003674_x000D_ [GO:0005739]; GO:0043231; GO:0044444; GO:0043227; GO:0043229; GO:0005737; GO:0044424; GO:0043226; GO:0005622; GO:0044464; GO:0005575; GO:0005623_x000D_ [GO:0005743]; GO:0019866; GO:0031966; GO:0031090; GO:0031967; GO:0044424; GO:0005740; GO:0044429; GO:0016020; GO:0043227; GO:0044422; GO:0031975; GO:0044446; GO:0005622; GO:004446…	Pf01257	28.37	1.09026e+06	1.09026e+06	0.105882	3	3	3	5.0964e+06	5.0964e+06	0.14902	3	3	5	195037	195037	0.0313726	1	1	1	27246.4	0					26705.3	0					26267.1	0					4.20301e+06	4.20301e+06	0.129412	3	3
2767		AT1G78300.1		Symbols: GRF2, 14-3-3OMEGA, GF14 OMEGA general regulatory factor 2 chr1:29461883-29463052 FORWARD LENGTH=259	GRF2	[GO:0005634]; GO:0043231; GO:0043227; GO:0043229; GO:0043226; GO:0044424; GO:0005575; GO:0005622; GO:0044464; GO:0005623_x000D_ [GO:0005737]; GO:0044424; GO:0005622; GO:0044464; GO:0005575; GO:0005623_x000D_ [GO:0005773]; GO:0043231; GO:0044444; GO:0043227; GO:0043229; GO:0005737; GO:0044424; GO:0043226; GO:0005622; GO:0044464; GO:0005575; GO:0005623_x000D_ [GO:0005774]; GO:0044437; GO:0098588; G…	Pf00244	29.144	1.08779e+06	1.08779e+06	0.247104	7	3	13	6.90092e+06	6.90092e+06	0.602317	14	8	26	608885	608885	0.239382	5	1	8	27246.4	0					26705.3	0					88987.7	88987.7	0.127413	3	1	3	2.21853e+06	2.21853e+06	0.359073	11	4
[truncated: 3,129 more rows]
[truncated: 89 more columns]

## Sheet: Peptide details
Peptide details
#	Contaminant	Unique	Master protein accessions	Protein accessions	Master protein descriptions	Protein descriptions	Sequence	Modifications	Start in protein(s)	# Protein groups	# Proteins	# PSMs	Samples																		Sample areas																		Best Score
[truncated: 28,269 more rows]
[truncated: 4 more columns]
